# Supplementary material for: CYCLIN-B1/2 and -D1 act in opposition to coordinate cortical progenitor self-renewal and lineage commitment
Source: Nat Commun. 2020 Jun 9;11:2898. doi: 10.1038/s41467-020-16597-8 (PMC7283355; doi:10.1038/s41467-020-16597-8)
Supplement: Supplementary file 5 — Supplementary Data 1 [file 41467_2020_16597_MOESM5_ESM.xlsx]

## Sheet: Blad1
Supplementary Data 1. Statistics of single cell sequencing.
Sample name	Age	Reads	Uniqely mapping (%)	Multimapping reads (%)	Unmapped reads (%)
E9_1	E9.5	1209803	70.5767	22.1896	7.23
E9_10	E9.5	1862919	67.3142	27.8379	4.84
E9_11	E9.5	342190	64.0828	24.9554	10.96
E9_12	E9.5	2967565	71.9495	21.8937	6.16
E9_13	E9.5	5750550	65.2116	25.0833	9.71
E9_14	E9.5	222805	66.7584	23.0053	10.24
E9_15	E9.5	945925	67.5773	25.3596	7.07
E9_16	E9.5	1576115	64.1971	27.404	8.4
E9_17	E9.5	1668067	60.0554	25.2398	14.7
E9_18	E9.5	2325276	66.4436	24.7826	8.78
E9_19	E9.5	1047847	64.444	26.3032	9.25
E9_2	E9.5	2681211	67.6796	24.8349	7.48
E9_20	E9.5	2578050	63.1944	27.2677	9.53
E9_21	E9.5	229163	52.0826	23.9519	23.97
E9_22	E9.5	1897053	29.5946	18.9351	51.47
E9_23	E9.5	422117	70.6605	24.3286	5.01
E9_24	E9.5	1525780	66.2727	28.6115	5.11
E9_25	E9.5	932517	68.4464	25.5705	5.98
E9_26	E9.5	1464477	67.8881	26.4287	5.69
E9_27	E9.5	2377880	66.1907	25.8658	7.94
E9_28	E9.5	360254	66.7884	27.1447	6.07
E9_29	E9.5	1832638	63.7661	25.9037	10.33
E9_3	E9.5	1477985	62.7	24.412	12.89
E9_30	E9.5	189038	65.1033	27.5844	7.31
E9_31	E9.5	416917	64.7045	29.509	5.78
E9_32	E9.5	252852	67.0626	23.3967	9.54
E9_33	E9.5	879107	64.475	27.6368	7.89
E9_34	E9.5	409682	65.8782	26.2765	7.84
E9_35	E9.5	4288486	60.1908	29.0424	10.76
E9_36	E9.5	1467996	64.3981	27.1096	8.49
E9_37	E9.5	115597	64.3624	26.5924	9.04
E9_38	E9.5	726916	65.2079	25.6318	9.16
E9_39	E9.5	943955	65.7551	28.2527	5.99
E9_4	E9.5	157585	58.8127	29.3708	11.82
E9_40	E9.5	550436	64.5783	25.7485	9.67
E9_41	E9.5	3324268	64.6287	26.7063	8.66
E9_42	E9.5	474445	41.8911	20.8595	37.25
E9_43	E9.5	3134122	64.1974	25.3808	10.42
E9_44	E9.5	3257298	62.0635	24.8613	13.08
E9_45	E9.5	3752144	41.846	18.2091	39.95
E9_46	E9.5	3567023	34.8841	18.437	46.67
E9_47	E9.5	2191605	46.3411	20.8331	32.82
E9_48	E9.5	332278	49.4297	23.703	26.87
E9_49	E9.5	687896	49.7622	18.216	32.03
E9_5	E9.5	1071345	68.0559	25.2258	6.72
E9_50	E9.5	3718198	32.4971	13.3951	54.1
E9_51	E9.5	3482930	32.3663	16.0012	51.64
E9_52	E9.5	11362191	51.334	22.7975	25.87
E9_53	E9.5	2226632	46.4579	17.2734	36.27
E9_54	E9.5	2183080	34.9452	15.7774	49.28
E9_55	E9.5	10241587	7.925	3.1478	88.93
E9_56	E9.5	6664872	9.1279	4.6308	86.24
E9_57	E9.5	13789416	1.6407	2.1085	96.25
E9_58	E9.5	13803164	10.6785	5.7458	83.57
E9_59	E9.5	5991071	16.299	8.1802	75.52
E9_6	E9.5	306172	66.5433	24.5016	8.96
E9_60	E9.5	10189325	12.0638	5.9427	81.99
E9_61	E9.5	13856733	9.1625	5.6265	85.21
E9_62	E9.5	12173311	2.6106	2.3968	94.99
E9_63	E9.5	4126140	20.5507	8.2423	71.21
E9_64	E9.5	3927296	19.5682	8.5223	71.91
E9_65	E9.5	9222454	13.9399	6.2615	79.8
E9_66	E9.5	6069402	14.9151	7.0614	78.02
E9_67	E9.5	4154896	9.4345	7.1456	83.42
E9_68	E9.5	3201765	6.3894	5.3188	88.29
E9_69	E9.5	6122533	6.4711	4.3072	89.22
E9_7	E9.5	2829865	69.8134	24.1762	6.01
E9_70	E9.5	1643185	53.4281	20.4037	26.17
E9_71	E9.5	5844910	27.4516	12.6445	59.9
E9_8	E9.5	333225	66.9791	25.4531	7.57
E9_9	E9.5	3729654	67.8935	22.9973	9.11
P697_101_dual1	E11.5	2361752	68.7018	20.1871	11.12
P697_102_dual2	E11.5	5306319	68.8293	21.711	9.46
P697_103_dual3	E11.5	5500551	67.1957	23.5511	9.25
P697_104_dual4	E11.5	5610233	69.1697	22.8678	7.96
P697_105_dual5	E11.5	8341321	74.7619	19.6922	5.55
P697_106_dual6	E11.5	5859214	65.8468	22.3114	11.84
P697_107_dual7	E11.5	6852161	67.2595	18.6908	14.05
P697_108_dual8	E11.5	675483	70.2527	22.2753	7.47
P697_109_dual9	E11.5	3559696	72.0252	22.2879	5.69
P697_110_dual10	E11.5	3658429	69.352	20.9989	9.65
P697_111_dual11	E11.5	7117087	70.4471	25.4366	4.12
P697_112_dual12	E11.5	6561555	72.8148	22.0472	5.14
P697_113_dual13	E11.5	4752752	72.1014	23.7302	4.16
P697_114_dual14	E11.5	6223250	72.6225	22.2533	5.12
P697_115_dual15	E11.5	6208957	73.1543	21.9008	4.95
P697_116_dual16	E11.5	7350196	65.0777	23.7633	11.16
P697_117_dual17	E11.5	5939601	64.837	22.5178	12.64
P697_118_dual18	E11.5	6327819	71.9688	21.665	6.36
P697_119_dual19	E11.5	4638177 (mapped)	NA	NA	NA
P697_120_dual20	E11.5	6291196	73.4909	20.1867	6.32
P697_121_dual21	E11.5	6881458	69.5993	21.9762	8.42
P697_122_dual22	E11.5	6592051	67.7512	20.6268	11.63
P697_123_dual23	E11.5	7371642	58.2	18.2979	23.51
P697_124_dual24	E11.5	6728248	71.9331	24.0749	3.99
P697_125_dual25	E11.5	1595646	69.084	25.758	5.16
P697_126_dual26	E11.5	2350448	71.7117	22.1931	6.1
P697_127_dual27	E11.5	7787538	73.5359	21.7755	4.69
P697_128_dual28	E11.5	8641618	69.9269	22.7127	7.36
P697_129_dual29	E11.5	9002183	69.2759	25.3109	5.42
P697_130_dual30	E11.5	11153251	70.2807	21.9837	7.74
P697_131_dual31	E11.5	5051985	69.698	21.9086	8.39
P697_132_dual32	E11.5	9413906	50.8003	18.9661	30.23
P697_133_dual33	E11.5	7267958	70.0216	23.0733	6.91
P697_134_dual34	E11.5	7747622	66.9801	24.4467	8.58
P697_135_dual35	E11.5	7350272	67.1967	24.104	8.7
P697_136_dual36	E11.5	9489606	47.223	24.3659	28.41
P697_137_dual37	E11.5	6671343	66.8658	24.7723	8.36
P697_138_dual38	E11.5	8025116	65.5077	15.8115	18.68
P697_139_dual39	E11.5	8101872	65.5869	26.1051	8.31
P697_140_dual40	E11.5	5501454	68.8495	28.2419	2.91
P697_141_dual41	E11.5	5932776	65.4949	30.5495	3.95
P697_142_dual42	E11.5	8097280	69.8449	24.1445	6.01
P697_143_dual43	E11.5	7072503	67.8534	24.6593	7.49
P697_144_dual44	E11.5	6280574	66.9644	28.3344	4.7
P697_145_dual45	E11.5	7125137	70.8899	25.0714	4.04
P697_146_dual46	E11.5	7960759	64.0246	22.0978	13.88
P697_147_dual47	E11.5	9380260	63.8474	20.9497	15.21
P697_148_dual48	E11.5	4906365	71.7101	24.8236	3.47
P697_149_dual49	E11.5	4464127	75.6697	20.5756	3.76
P697_150_dual50	E11.5	6763097	75.4366	19.9943	4.57
P697_151_dual51	E11.5	5830147	73.3914	23.3503	3.26
P697_152_dual52	E11.5	6800017	64.7757	21.7725	13.45
P697_153_dual53	E11.5	5941135	68.5061	27.7037	3.79
P697_154_dual54	E11.5	7790075	71.2482	25.4456	3.31
P697_155_dual55	E11.5	6238113	73.1594	22.1982	4.65
P697_156_dual56	E11.5	7154331	71.885	24.6252	3.49
P697_157_dual57	E11.5	5202890	69.7127	26.7547	3.54
P697_158_dual58	E11.5	5937357	69.0422	27.4626	3.5
P697_159_dual59	E11.5	7210065	70.0016	26.4838	3.51
P697_160_dual60	E11.5	6727646	69.0455	28.3351	2.62
P697_161_dual61	E11.5	5556000	73.0805	23.2686	3.65
P697_162_dual62	E11.5	5807686	70.8477	23.4045	5.74
P697_163_dual63	E11.5	6407110	72.5213	21.8928	5.59
P697_164_dual64	E11.5	6957684	69.966	26.9516	3.08
P697_165_dual65	E11.5	6982293	71.1101	21.0651	7.83
P697_166_dual66	E11.5	7274827	68.4084	23.4295	8.17
P697_167_dual67	E11.5	6048752	70.2961	23.6534	6.05
P697_168_dual68	E11.5	8872326	72.134	24.3127	3.55
P697_169_dual69	E11.5	7265412	66.3112	23.0876	10.6
P697_170_dual70	E11.5	6814845	69.9167	24.5671	5.52
P697_171_dual71	E11.5	9022888	68.052	28.9552	2.99
P697_172_dual72	E11.5	7827682	72.1751	25.3722	2.45
P697_173_dual73	E11.5	6312110	70.4739	26.0455	3.48
P697_174_dual74	E11.5	7061368	71.5735	24.4989	3.93
P697_175_dual75	E11.5	6526746	75.6312	19.3493	5.02
P697_176_dual76	E11.5	3635891	64.2932	27.6819	8.02
P697_177_dual77	E11.5	6482336	70.5483	24.8504	4.6
P697_178_dual78	E11.5	6548274	49.0664	17.1853	33.75
P697_179_dual79	E11.5	8798758	64.6778	25.4367	9.89
P697_180_dual80	E11.5	19238221	60.2129	19.1792	20.61
P697_181_dual81	E11.5	6123324	66.1111	27.0653	6.82
P697_182_dual82	E11.5	6179587	65.9658	27.1917	6.85
P697_183_dual83	E11.5	5973202	66.9037	25.434	7.66
P697_184_dual84	E11.5	4985489	67.2257	23.7065	9.07
P697_185_dual85	E11.5	7735539	53.6088	20.1779	26.21
P697_186_dual86	E11.5	6882541	58.1106	23.442	18.44
P697_187_dual87	E11.5	6966654	68.7771	25.7839	5.43
P697_188_dual88	E11.5	6178503	68.7954	28.2409	2.96
P697_189_dual89	E11.5	5890560	64.836	27.6802	7.48
P697_190_dual90	E11.5	6230007	66.5974	27.8347	5.57
P697_191_dual91	E11.5	6245338	69.3866	20.3205	10.3
P697_192_dual92	E11.5	6722402	67.257	27.6083	5.14
P697_193_dual93	E11.5	6060820	65.179	26.0298	8.79
P697_194_dual94	E11.5	5735986	47.0352	20.4581	32.51
P697_195_dual95	E11.5	6762386	60.7671	26.8016	12.43
P697_196_dual96	E11.5	6897725	66.155	25.7074	8.13
P1276_1001	E13.5	5963074	67.6339	28.3151	4.05
P1276_1002	E13.5	6979899	69.706	26.3185	3.98
P1276_1003	E13.5	9205564	67.696	28.5144	3.78
P1276_1004	E13.5	6239995	67.4533	28.057	4.49
P1276_1005	E13.5	2663495	70.9394	25.3383	3.72
P1276_1006	E13.5	6288194	70.1733	25.5896	4.24
P1276_1007	E13.5	10037931	70.4889	24.6338	4.88
P1276_1008	E13.5	4046714	70.9592	21.3455	7.69
P1276_1009	E13.5	4000620	47.6553	18.2431	34.1
P1276_1010	E13.5	5030745	68.0324	24.414	7.56
P1276_1011	E13.5	7385020	68.9826	26.0577	4.96
P1276_1012	E13.5	2465990	60.6811	30.3929	8.92
P1276_1013	E13.5	3837256	69.3062	25.7062	4.98
P1276_1014	E13.5	8334960	69.4481	24.2739	6.28
P1276_1015	E13.5	6475525	65.0595	23.891	11.05
P1276_1016	E13.5	5928423	63.0693	30.1344	6.8
P1276_1017	E13.5	7445558	70.4346	25.8733	3.69
P1276_1018	E13.5	4078976	73.9131	19.7767	6.31
P1276_1019	E13.5	3892912	63.6485	19.3829	16.97
P1276_1020	E13.5	1891283	68.3522	23.2857	8.36
P1276_1021	E13.5	3616806	65.113	25.3514	9.53
P1276_1022	E13.5	5865296	60.206	21.1466	18.65
P1276_1023	E13.5	1820624	68.7693	22.4035	8.82
P1276_1024	E13.5	5789778	67.6098	28.3407	4.05
P1276_1025	E13.5	2375837	69.8642	26.7277	3.4
P1276_1026	E13.5	4810718	68.3762	27.4697	4.15
P1276_1027	E13.5	8121259	63.9386	30.5225	5.54
P1276_1028	E13.5	3157329	66.3409	30.1389	3.52
P1276_1029	E13.5	6780101	49.6868	24.9469	25.36
P1276_1030	E13.5	8094312	59.6333	30.2416	10.13
P1276_1031	E13.5	4116243	67.9379	24.1478	7.91
P1276_1032	E13.5	2289187	66.1534	29.3246	4.52
P1276_1033	E13.5	4193920	68.7555	26.1955	5.04
P1276_1034	E13.5	4339490	50.043	18.7836	31.18
P1276_1035	E13.5	9259245	69.8515	25.0691	5.08
P1276_1036	E13.5	4160179	69.7324	27.1018	3.17
P1276_1037	E13.5	5137962	71.8304	24.2703	3.9
P1276_1038	E13.5	7503551	68.5877	27.1495	4.27
P1276_1039	E13.5	9720284	65.7788	24.754	9.47
P1276_1040	E13.5	10562588	48.4588	13.2069	38.33
P1276_1041	E13.5	4311203	68.9969	21.4269	9.58
P1276_1042	E13.5	6705323	68.3083	22.0616	9.63
P1276_1043	E13.5	4887112	70.2264	22.7341	7.04
P1276_1044	E13.5	3873245	68.7002	22.3716	8.93
P1276_1045	E13.5	3651030	55.4443	18.4885	26.06
P1276_1046	E13.5	3289044	72.8531	19.2898	7.86
P1276_1047	E13.5	10604906	59.9312	20.3015	19.77
P1276_1048	E13.5	14394836	70.0027	21.828	8.17
P1276_1049	E13.5	14645691	69.829	22.4802	7.7
P1276_1050	E13.5	4837067	74.6456	19.2485	6.1
P1276_1051	E13.5	3379816	71.3112	18.5824	10.11
P1276_1052	E13.5	10858284	67.2821	25.9074	6.81
P1276_1053	E13.5	13323697	70.2591	23.6786	6.06
P1276_1054	E13.5	4893017	64.8153	25.7825	9.4
P1276_1055	E13.5	6379302	63.1679	19.7444	17.09
P1276_1056	E13.5	4329683	71.6808	22.1422	6.18
P1276_1057	E13.5	3084513	71.4408	23.0191	5.54
P1276_1058	E13.5	5168858	76.0409	19.8254	4.13
P1276_1059	E13.5	7194491	69.9183	26.1012	3.98
P1276_1060	E13.5	4367221	69.3223	26.471	4.21
P1276_1061	E13.5	4453796	68.2869	25.008	6.71
P1276_1062	E13.5	5631172	73.5365	19.8396	6.62
P1276_1063	E13.5	1962466	71.3949	23.6465	4.96
P1276_1064	E13.5	2356714	67.7279	26.3263	5.95
P1276_1065	E13.5	9545209	71.6297	24.4772	3.89
P1276_1066	E13.5	3411552	69.4672	24.5872	5.95
P1276_1067	E13.5	1518802	67.7002	25.4904	6.81
P1276_1068	E13.5	3316374	67.6451	24.5352	7.82
P1276_1069	E13.5	1081564	65.8994	24.4129	9.69
P1276_1070	E13.5	2904833	44.2803	14.0304	41.69
P1276_1071	E13.5	3102837	57.2495	16.5052	26.25
P1276_1072	E13.5	5635256	71.1979	21.3775	7.42
P1276_1073	E13.5	7181616	67.5824	18.6112	13.81
P1276_1074	E13.5	3013661	71.626	22.6546	5.72
P1276_1075	E13.5	5488943	71.0899	24.7724	4.14
P1276_1076	E13.5	4728239	66.1641	27.1192	6.72
P876_101	E15.5	3691224	53.5272	16.9857	29.49
P876_102	E15.5	3256751	68.1473	27.6401	4.21
P876_103	E15.5	7316663	63.9362	19.5785	16.49
P876_104	E15.5	7004844	53.8208	20.3538	25.82
P876_105	E15.5	7660124	64.4552	22.0785	13.46
P876_106	E15.5	4970853	49.0572	16.0632	34.88
P876_107	E15.5	1528428	62.4256	23.7358	13.84
P876_108	E15.5	1871310	33.9532	11.9697	54.07
P876_109	E15.5	1994194	74.0934	21.751	4.16
P876_110	E15.5	3986644	62.3063	16.5383	21.16
P876_111	E15.5	7938672	67.9739	19.1951	12.84
P876_112	E15.5	3886320	67.6574	23.7085	8.63
P876_113	E15.5	5030708	60.1348	19.4589	20.4
P876_114	E15.5	4115071	58.6438	20.3663	20.99
P876_115	E15.5	5053714	40.1673	14.7433	45.09
P876_116	E15.5	3648767	51.5935	16.0337	32.37
P876_117	E15.5	2058175	69.9512	25.6133	4.44
P876_118	E15.5	6604923	60.4061	18.7679	20.83
P876_119	E15.5	4503338	67.6878	14.1827	18.13
P876_120	E15.5	10619802	74.2207	18.1799	7.6
P876_121	E15.5	3965891	59.537	19.8029	20.66
P876_122	E15.5	2157617	53.3573	17.0294	29.61
P876_123	E15.5	2448721	56.9466	17.8087	25.24
P876_124	E15.5	4799461	49.7237	15.1777	35.1
P876_125	E15.5	6176771	55.1935	20.7714	24.03
P876_126	E15.5	5658642	76.3652	19.8242	3.81
P876_128	E15.5	1422979	16.1674	7.028	76.81
P876_129	E15.5	2777965	69.2378	21.3844	9.38
P876_130	E15.5	3179210	57.6157	16.4801	25.9
P876_131	E15.5	4348025	67.212	17.9706	14.82
P876_132	E15.5	3663386	60.1601	16.028	23.81
P876_133	E15.5	1439985	73.5098	21.5517	4.94
P876_134	E15.5	878441	69.5248	20.9352	9.54
P876_135	E15.5	5050305	66.1816	21.6855	12.14
P876_136	E15.5	5370320	71.3771	19.991	8.63
P876_137	E15.5	2875975	68.6147	26.4672	4.92
P876_138	E15.5	4056958	74.0774	22.9173	3.01
P876_139	E15.5	4411466	70.4078	19.1846	10.41
P876_140	E15.5	2597047	62.1121	15.5155	22.37
P876_141	E15.5	1106253	72.8822	20.0658	7.05
P876_142	E15.5	2195520	67.3925	18.6841	13.92
P876_143	E15.5	1068932	57.6965	14.536	27.77
P876_144	E15.5	6255499	73.8516	21.987	4.16
P876_145	E15.5	2924204	59.2793	18.1064	22.61
P876_146	E15.5	5491936	77.4128	18.4798	4.1
P876_147	E15.5	2468583	57.3558	14.8571	27.79
P876_148	E15.5	1081557	73.53	18.6486	7.82
P876_149	E15.5	5296557	35.4891	9.0533	55.45
P876_150	E15.5	5467669	67.4819	21.8306	10.69
P876_151	E15.5	2195225	77.9971	18.2474	3.75
P876_152	E15.5	4626587	71.2641	13.7944	14.94
P876_153	E15.5	1662900	66.8483	19.8423	13.31
P876_154	E15.5	813405	59.5943	16.3696	24.04
P876_155	E15.5	5208315	65.4709	27.0325	7.5
P876_156	E15.5	2492402	72.5021	22.8014	4.69
P876_157	E15.5	5244581	53.4126	29.1555	17.43
P876_158	E15.5	7171533	61.0452	19.2096	19.75
P876_159	E15.5	10881578	76.4888	18.4511	5.06
P876_160	E15.5	6685332	78.1665	18.4574	3.37
P876_161	E15.5	5173901	76.4805	19.6657	3.85
P876_162	E15.5	10640640	76.9773	20.8125	2.21
P876_163	E15.5	19567099	80.5146	17.1095	2.38
P876_164	E15.5	1999836	73.6079	22.5338	3.86
P876_165	E15.5	19351	59.6713	21.1152	19.22
P876_166	E15.5	10645268	72.9225	19.7794	7.3
P876_167	E15.5	14321115	71.4469	22.4966	6.05
P876_168	E15.5	6662619	66.4715	18.9989	14.53
P876_169	E15.5	3938488	70.1838	21.1831	8.64
P876_170	E15.5	10176596	73.8404	19.9048	6.26
P876_171	E15.5	5742147	68.5412	17.4605	14
P876_172	E15.5	4382335	77.0463	16.9118	6.05
P876_173	E15.5	4013765	78.1129	18.1227	3.76
P876_174	E15.5	4368108	75.4836	18.6957	5.82
P876_175	E15.5	4008433	70.3699	17.6197	12.01
P876_176	E15.5	3989076	76.561	17.8278	5.61
P876_177	E15.5	4935802	71.9603	24.1714	3.86
P876_178	E15.5	10382606	53.7965	16.0193	30.19
P876_179	E15.5	5602847	70.8753	20.6017	8.53
P876_181	E15.5	8450872	76.5888	18.1007	5.31
P876_182	E15.5	5395363	73.2389	20.5885	6.17
P876_183	E15.5	4150930	67.0258	16.8697	16.1
P876_184	E15.5	3809307	65.4042	21.3996	13.19
P876_185	E15.5	6969003	73.316	21.6338	5.05
P876_186	E15.5	5918534	15.2632	8.7444	76
P876_187	E15.5	5930355	68.3689	17.6071	14.02
P876_188	E15.5	6111092	75.9033	20.1738	3.92
P876_189	E15.5	5773967	73.6693	18.4017	7.93
P876_190	E15.5	7132482	69.8933	18.7846	11.32
P876_191	E15.5	6325199	75.1273	21.3976	3.47
P876_192	E15.5	7843627	69.2466	19.2478	11.5
P876_193	E15.5	3218122	70.1542	16.6789	13.16
P876_194	E15.5	5593502	74.1054	16.3741	9.52
P876_195	E15.5	7599808	69.6052	20.0952	10.3
P876_196	E15.5	6875933	71.0273	22.7279	6.24
P876_201	E15.5	5015520	73.3445	21.4437	5.21
P876_202	E15.5	4098528	76.2585	20.8145	2.93
P876_203	E15.5	3827823	72.5686	22.3156	5.12
P876_204	E15.5	4317019	18.1177	8.4885	73.4
P876_205	E15.5	4520320	63.2833	20.8829	15.83
P876_206	E15.5	3228911	68.7977	16.952	14.25
P876_207	E15.5	1319330	34.5569	8.5987	56.85
P876_208	E15.5	8654278	70.7994	16.8208	12.38
P876_209	E15.5	6365391	65.9179	23.7206	10.36
P876_210	E15.5	4550531	83.0322	10.1703	6.79
P876_211	E15.5	4685572	59.1728	21.8207	19
P876_212	E15.5	2612858	45.1489	14.0017	40.85
P876_213	E15.5	5581537	22.0666	10.2743	67.65
P876_214	E15.5	6030929	73.0432	17.1276	9.82
P876_215	E15.5	8604310	64.2085	15.7501	20.04
P876_216	E15.5	3887687	70.1503	12.5512	17.3
P876_217	E15.5	5534867	72.6577	17.3777	9.96
P876_218	E15.5	6774862	11.9448	16.54	71.52
P876_219	E15.5	5402119	71.4414	18.9367	9.62
P876_220	E15.5	4812224	62.2994	22.2899	15.41
P876_221	E15.5	5175325	60.9122	17.0717	22.02
P876_222	E15.5	6236420	74.3912	17.2738	8.34
P876_223	E15.5	11539321	76.0576	18.2956	5.65
P876_224	E15.5	6305912	70.8308	19.9672	9.2
P876_225	E15.5	3364657	76.3565	16.0637	7.58
P876_226	E15.5	5784768	79.501	16.3573	4.15
P876_227	E15.5	7355364	79.8823	17.3345	2.79
P876_228	E15.5	2954622	73.5745	22.8895	3.54
P876_229	E15.5	4913792	75.4251	19.6748	4.9
P876_230	E15.5	3816367	76.2553	20.6856	3.06
P876_231	E15.5	945306	74.4115	19.0955	6.5
P876_232	E15.5	3928326	79.0484	18.2826	2.67
P876_233	E15.5	7090318	71.9551	18.9986	9.05
P876_234	E15.5	7375046	69.8204	17.8577	12.32
P876_235	E15.5	5250814	76.1898	19.0365	4.78
P876_236	E15.5	5054111	70.0227	23.4274	6.55
P876_237	E15.5	7466227	76.9707	15.7431	7.29
P876_238	E15.5	6876611	62.0545	22.3003	15.64
P876_239	E15.5	10153554	75.798	19.0938	5.1
P876_240	E15.5	3179410	73.9484	18.6164	7.43
P876_241	E15.5	3707525	76.2276	18.4077	5.36
P876_242	E15.5	7188297	79.6462	15.0747	5.28
P876_243	E15.5	5755575	76.2173	20.7754	3.01
P876_244	E15.5	3026855	73.54	21.5638	4.89
P876_245	E15.5	3347196	73.4179	19.4419	7.14
P876_246	E15.5	3968213	76.3647	20.0889	3.55
P876_247	E15.5	5497089	72.7809	20.2078	7.01
P876_248	E15.5	2392742	69.7286	17.2543	13.02
P876_249	E15.5	2866572	71.0053	19.3487	9.64
P876_250	E15.5	3695980	74.5877	19.755	5.66
P876_251	E15.5	5208352	71.5519	18.8845	9.56
P876_252	E15.5	10791790	76.4629	18.663	4.88
P876_253	E15.5	8495932	66.336	17.1544	16.51
P876_254	E15.5	2885915	76.3062	20.3178	3.37
P876_255	E15.5	3258475	79.6331	16.9695	3.4
P876_256	E15.5	2370381	77.6713	19.3447	2.98
P876_257	E15.5	4786358	74.4216	20.8051	4.77
P876_258	E15.5	5115978	76.2214	17.962	5.81
P876_259	E15.5	2883672	75.6817	20.1399	4.17
P876_260	E15.5	24578829	81.0326	16.4365	2.53
P876_261	E15.5	951244	71.8463	24.7243	3.43
P876_262	E15.5	3624028	77.4698	18.9053	3.63
P876_263	E15.5	5693571	79.4195	18.0617	2.52
P876_264	E15.5	3710892	77.3109	19.5964	3.09
P876_265	E15.5	3630724	82.8553	14.9179	2.23
P876_266	E15.5	2308519	27.4745	7.1145	65.41
P876_267	E15.5	4025727	74.3386	16.9399	8.72
P876_268	E15.5	3232661	68.2629	18.4194	13.32
P876_269	E15.5	4267674	71.5734	21.6911	6.74
P876_270	E15.5	4760968	72.6481	15.6421	11.71
P876_271	E15.5	7236641	79.0383	12.9844	7.98
P876_272	E15.5	2145830	81.5295	13.1787	5.29
P876_273	E15.5	3630232	76.3832	15.5431	8.07
P876_274	E15.5	4005430	78.7757	17.9828	3.25
P876_275	E15.5	2052671	76.8708	16.0031	7.13
P876_276	E15.5	3578573	74.7559	16.7605	8.48
P876_277	E15.5	4805434	77.7657	15.2514	6.98
P876_278	E15.5	1987933	76.7631	20.0742	3.17
P876_279	E15.5	2900889	74.9542	20.5796	4.46
P876_280	E15.5	2238072	69.6522	14.4536	15.89
P876_281	E15.5	3807199	78.4598	17.5097	4.03
P876_282	E15.5	22596919	78.3319	18.6908	2.98
P876_283	E15.5	2608376	78.8923	17.8935	3.21
P876_284	E15.5	3489293	78.0084	15.8109	6.18
P876_285	E15.5	6901391	76.0321	20.5987	3.36
P876_286	E15.5	2673313	77.8742	17.9599	4.17
P876_287	E15.5	4844868	74.1032	22.0392	3.85
P876_288	E15.5	2311130	80.6155	17.0422	2.34
P876_289	E15.5	2230812	25.0045	10.4179	64.57
P876_290	E15.5	19168134	75.1017	22.5627	2.34
P876_291	E15.5	2894227	80.3123	13.8345	5.85
P876_292	E15.5	1762451	80.0295	15.6275	4.34
P876_293	E15.5	3380742	75.3456	21.3609	3.29
P876_294	E15.5	1501004	76.4674	16.9341	6.6
P876_295	E15.5	2543057	77.6326	18.8462	3.52
P876_296	E15.5	8707272	76.0804	14.8497	9.07
P1276_1077	E18.5	9118460	64.1573	17.0986	18.74
P1276_1078	E18.5	13486117	67.4891	21.006	11.5
P1276_1079	E18.5	3294429	62.0721	23.219	14.71
P1276_1080	E18.5	6100587	60.2775	14.9047	24.82
P1276_1081	E18.5	6020485	72.2029	16.7399	11.05
P1276_1082	E18.5	10709615	75.4193	19.3087	5.27
P1276_1083	E18.5	10779224	67.4153	16.3766	16.21
P1276_1084	E18.5	2472064	18.8182	9.6717	71.51
P1276_1085	E18.5	4168805	62.3924	15.4844	22.12
P1276_1086	E18.5	2509978	38.8587	16.9385	44.21
P1276_1087	E18.5	11360239	67.8213	17.6879	14.49
P1276_1088	E18.5	1338471	66.451	22.0239	11.52
P1276_1089	E18.5	6231663	74.1744	14.1386	11.69
P1276_1090	E18.5	2258024	52.6889	14.9208	32.39
P1276_1091	E18.5	1837194	67.2926	17.5785	15.13
P1276_1092	E18.5	6299981	68.2433	15.8262	15.93
P1276_1093	E18.5	2602134	63.5166	17.0014	19.48
P1276_1094	E18.5	12557702	69.6706	20.5084	9.82
P1276_1095	E18.5	5939695	70.9963	20.6693	8.33
P1276_1096	E18.5	5653462	72.7829	20.8216	6.39
P1276_1097	E18.5	3795866	74.6766	15.3701	9.95
P1276_1098	E18.5	3881306	28.9299	14.635	56.44
P1276_1099	E18.5	2568382	68.2471	18.5682	13.19
P1276_1100	E18.5	3061610	71.3002	20.2158	8.48
P1276_1101	E18.5	4178345	48.2137	19.5505	32.24
P1276_1102	E18.5	1955430	71.21	19.7054	9.08
P1276_1103	E18.5	4790914	70.292	11.6339	18.08
P1276_1104	E18.5	3077693	72.4303	19.1307	8.44
P1276_1105	E18.5	1757380	70.2824	17.1865	12.53
P1276_1106	E18.5	3724081	67.1583	17.6458	15.19
P1276_1107	E18.5	2067664	43.283	9.8347	46.88
P1276_1108	E18.5	3545566	63.9029	21.1168	14.98
P1276_1109	E18.5	12357447	71.4023	23.1576	5.44
P1276_1110	E18.5	7169839	67.154	23.4105	9.43
P1276_1111	E18.5	17506079	69.9563	23.907	6.14
P1276_1112	E18.5	5838001	55.689	17.6096	26.7
P1276_1113	E18.5	4911921	51.3029	9.9419	38.76
P1276_1114	E18.5	2499902	67.9475	19.5909	12.46
P1276_1115	E18.5	4808549	19.7262	9.478	70.8
P1276_1116	E18.5	2601280	16.2016	6.7395	77.06
P1276_1117	E18.5	820291	50.8869	14.1612	34.96
P1276_1118	E18.5	2979172	39.0402	9.7695	51.19
P1276_1119	E18.5	2152584	14.0973	10.1469	75.75
P1276_1120	E18.5	2094799	69.113	18.734	12.15
P1276_1121	E18.5	5574064	68.5841	15.171	16.24
P1276_1122	E18.5	2951718	65.8695	27.6087	6.52
P1276_1123	E18.5	2549679	63.0393	17.2087	19.75
P1276_1124	E18.5	1643732	68.7964	21.0798	10.13
P1276_1125	E18.5	5607285	69.349	14.4149	16.24
P1276_1126	E18.5	1821600	51.6645	13.6892	34.65
P1276_1127	E18.5	4907497	65.7084	23.2432	11.04
P1276_1128	E18.5	2945590	69.3032	22.8763	7.82
P1276_1129	E18.5	3648680	47.9671	23.426	28.6
P1276_1130	E18.5	1864370	39.3252	22.0723	38.61
P1276_1131	E18.5	3762897	65.0734	23.8313	11.1
P1276_1132	E18.5	2834842	70.9294	17.3197	11.75
P1276_1133	E18.5	3816432	66.3524	15.6432	18
P1276_1134	E18.5	6856402	67.9802	18.601	13.42
P1276_1135	E18.5	10558898	70.4173	20.9941	8.58
P1276_1136	E18.5	4643989	56.9927	17.4896	25.52
P1276_1137	E18.5	8423632	68.1473	18.875	12.98
P1276_1138	E18.5	4361817	64.0475	24.4773	11.47
P1276_1139	E18.5	11274956	69.1476	19.6539	11.2
P1276_1140	E18.5	7861078	70.1059	18.1073	11.79
P1276_1141	E18.5	3100258	44.04	14.0337	41.93
P1276_1142	E18.5	5558071	53.1499	15.2716	31.57
P1276_1143	E18.5	4628625	40.3999	17.6669	41.93
P1276_1144	E18.5	11936134	57.1378	13.0196	29.84
P1276_1145	E18.5	12688619	68.3471	16.6652	14.99
P1276_1146	E18.5	5212814	73.5763	18.6527	7.77
P1276_1147	E18.5	7987494	73.3843	19.4608	7.15
P1276_1148	E18.5	3629803	48.4773	11.676	39.85
P1276_1149	E18.5	14341654	75.5354	14.1398	10.33
P1276_1150	E18.5	11926205	73.9771	18.4363	7.59
P1276_1151	E18.5	5088549	65.3878	19.5572	15.05
P1276_1152	E18.5	12582124	74.1853	21.2512	4.56
P1276_1153	E18.5	11162809	72.293	20.4788	7.23
P1276_1154	E18.5	2776301	67.4266	17.5836	14.99
P1276_1155	E18.5	3681901	63.4077	19.0307	17.57
P1276_1156	E18.5	4010062	64.2538	13.4623	22.28
P1276_1157	E18.5	6739704	72.0215	21.0446	6.93
P1276_1158	E18.5	16791920	72.4887	19.8741	7.63
P1276_1159	E18.5	3732338	50.7875	14.309	34.91
P1276_1160	E18.5	9630777	68.1735	18.4905	13.33
P1276_1161	E18.5	2828277	45.5157	14.2537	40.23
P1276_1162	E18.5	3531105	67.9142	18.9164	13.17
P1276_1163	E18.5	4000323	57.7431	15.5481	26.71
P1276_1164	E18.5	4217697	71.3447	18.5554	10.1
P1276_1165	E18.5	8076350	65.3832	19.0306	15.59
P1276_1166	E18.5	6056925	25.7669	7.383	66.85
P1276_1167	E18.5	6728987	72.3469	19.4032	8.25
P1276_1168	E18.5	6308833	73.5862	18.6246	7.79
P1276_1169	E18.5	6264038	64.3724	16.4647	19.17
P1276_1170	E18.5	4432182	51.1284	13.9641	34.9
P1276_1171	E18.5	2812881	40.1003	10.4449	49.46
P1276_1172	E18.5	4327292	77.8177	14.2111	7.97
P1276_1173	E18.5	4749646	69.7319	18.6413	11.62
P1276_1174	E18.5	6769289	72.0332	21.7387	6.23
P1276_1175	E18.5	5536135	75.4825	20.8027	3.72
P1276_1176	E18.5	6590320	68.3343	22.6171	9.05
P1276_1177	E18.5	4480981	61.622	17.45	20.93
P1276_1178	E18.5	5707700	51.6925	16.4394	31.87
P1276_1179	E18.5	5171912	74.7937	19.0882	6.12
P1276_1180	E18.5	5658186	66.5699	17.0671	16.36
P1276_1181	E18.5	8120656	74.1677	20.2575	5.57
P1276_1182	E18.5	7310706	68.6295	17.8827	13.49
P1276_1183	E18.5	8495049	67.165	18.1365	14.7
P1276_1184	E18.5	5438873	65.7123	19.2179	15.07
P1276_1185	E18.5	2277514	68.87	17.1455	13.98
P1276_1186	E18.5	4978478	72.1295	18.7807	9.09
P1276_1187	E18.5	5305780	53.2786	23.4815	23.24
P1276_1188	E18.5	6870142	75.3682	19.8337	4.8
P1276_1189	E18.5	6498012	69.9485	20.4697	9.58
P1276_1190	E18.5	4506214	63.9039	15.4272	20.67
P1276_1191	E18.5	2492330	73.2382	17.2772	9.49
P1276_1192	E18.5	7176972	19.9551	6.1843	73.86
