# Supplementary material for: CYCLIN-B1/2 and -D1 act in opposition to coordinate cortical progenitor self-renewal and lineage commitment
Source: Nat Commun. 2020 Jun 9;11:2898. doi: 10.1038/s41467-020-16597-8 (PMC7283355; doi:10.1038/s41467-020-16597-8)
Supplement: Supplementary file 6 — Supplementary Data 2 [file 41467_2020_16597_MOESM6_ESM.xlsx]

## Sheet: Blad1
Supplementary Data 2 Genes used as input for nearest neighbour (tSNE-NN) mapping in respective figures.
Supplementary Fig. 1	Fig. 1 (Differentiation and layer identity genes)
1110017D15Rik	1810037I17Rik
1700007K13Rik	2010107G23Rik
1700009P17Rik	2010204K13Rik
1700094D03Rik	2610100L16Rik
2410004P03Rik	3110047P20Rik
2700046A07Rik	4930506M07Rik
4930451C15Rik	9330151L19Rik
4930523C07Rik	9330159F19Rik
5930403L14Rik	Abcc8
6820408C15Rik	Ache
A330048O09Rik	Acta1
Abcc3	Actl6b
Acot11	Actn1
Acsbg1	Acvr1c
Acta2	Adcy3
Acy3	Adora1
Adamts14	Adra2c
Adamts4	Agap2
Adamtsl4	Ank1
Adarb2	Ankrd29
Adhfe1	Ankrd6
Adora2b	Anks1b
Adra1a	Apba1
Adrb2	Arap2
Aebp1	Arhgap32
Ak5	Arl15
Ak7	Arpp21
Aldh1l1	Atp1a1
Aldoc	Atp1a3
Angptl7	Atp6ap2
Ankrd34b	B4galnt1
Ano1	Bard1
Aoc3	BC030500
Apod	BC030867
Arl4c	BC037034
Armc3	BC048546
Arsg	BC068157
Arx	Bhlhe22
Aspn	Brip1
Atp10b	Bub1
Atp2a3	Bub1b
B230209K01Rik	Cabp1
B230216G23Rik	Cacna1b
BC068157	Cacnb2
Bcan	Cacnb4
Bfsp2	Cacng3
Bgn	Calb2
Btbd11	Camk2b
C1qa	Camk2n1
C1qb	Car2
C1qc	Casc5
C3ar1	Ccdc106
C4b	Ccnd2
Calb1	Ccne1
Calml4	Cd200
Caln1	Cd34
Camkk1	Cdc6
Car14	Cdca2
Car2	Cdca5
Ccdc113	Cdca7
Ccdc135	Cdh13
Ccl3	Cdk5r2
Ccl4	Cdkl1
Ccr1	Cdkl4
Cd109	Cdt1
Cd14	Celf5
Cd248	Cenpf
Cd24a	Chd5
Cd53	Chek1
Cd9	Chgb
Cdhr3	Chrna4
Chek2	Chrnb2
Cldn10	Chst3
Cldn11	Clec2l
Cnp	Clspn
Cnr1	Cnr1
Col18a1	Cntn2
Col19a1	Col2a1
Col8a2	Coro2a
Cort	Cox7b
Cpm	Cplx1
Cpne5	Creb5
Cpne7	Crmp1
Crabp1	Cryab
Crispld2	Cst3
Cryab	Ctgf
Crygn	Ctnna2
Csf1r	Ctsz
Cspg4	Ctxn2
Ctsc	Cux2
Ctss	Cxxc4
Ctxn2	Cygb
Cybb	Cyp46a1
Cygb	D130043K22Rik
Cyp2d22	Dbc1
Cyth4	Dcbld1
D630033O11Rik	Ddah1
Dab2	Ddx28
Dchs1	Dgkh
Des	Diras1
Dgkg	Disp2
Dlx1	Dlg2
Dlx2	Dlgap1
Dlx5	Dnajc6
Dlx6os1	Dnm3
Dnali1	Doc2b
Dpp6	Dok4
Dynlrb2	Dscam
E130114P18Rik	Dtl
Efhd1	Dusp14
Egln3	Dusp18
Elfn1	E130309D14Rik
Elovl1	E2f8
Elovl7	E330013P04Rik
Emr1	Ect2
Enkur	Eef1a2
Enpp6	Efhd2
Entpd2	Efna3
Erbb3	Elavl2
Ermn	Elfn2
F13a1	Elmod1
Fabp7	Enpp2
Fam107a	Entpd6
Fam183b	Epb4.1l2
Fam19a1	Epb4.9
Fam20a	Epha6
Fcer1g	Ephb3
Fcgr1	Ercc6l
Fcgr2b	Esco2
Fcrls	Exo1
Fermt3	Fam110b
Fibcd1	Fam155a
Filip1l	Fam169a
Foxj1	Fam196a
Gad1	Fam19a5
Gad2	Fam43b
Gal3st1	Fam57b
Gfap	Fam5b
Gja4	Fam78b
Gldc	Fancd2
Gm11992	Fbll1
Gm14005	Fbxo5
Gm14204	Fgfr3
Gm16119	Fkbp5
Gm17455	Foxp2
Gm996	Fry
Gmfg	Gabrb3
Gna12	Gabrg2
Gng8	Gad1
Gpr183	Gal3st3
Gpr20	Galnt9
Gprin1	Galntl6
Grb14	Gap43
Gsn	Gas1
Hcls1	Gas7
Hdc	Gdpd5
Heyl	Gfra2
Hhip	Gli3
Hopx	Glra2
Hpgd	Gmnn
Hpgds	Gng13
Hspb8	Gpi1
Htr3a	Gpm6a
Hydin	Gpm6b
Icam5	Gpr21
Igfbp7	Gpr85
Iqcg	Gpr88
Irf8	Gpr98
Islr	Gprin1
Itga1	Gria1
Jph2	Grid1
Kcne1l	Grik3
Kcnip1	Grip2
Kcnmb1	Grm2
Kcnmb2	Grp
Kctd13	Gsg1l
Krt15	Gsta4
Krt73	Gtdc1
Lama5	Gucy1b3
Lamb2	H2-DMa
Laptm5	Hecw1
Lbp	Hells
Lcat	Hes1
Lhfpl5	Hes5
Lmod1	Hmgcll1
Lpar1	Hrh3
Lpar4	Hrk
Lrfn5	Hs3st2
Lrrc23	Hs3st4
Lrrc34	Hspa12a
Ltc4s	Htatip2
Ly6h	Htr1f
Lyl1	Ica1l
Lyve1	Id1
Mag	Id3
Matn2	Igfbp5
Mbp	Islr2
Mgl2	Itga8
Mgst1	Jakmip1
Mlf1	Jph3
Mns1	Jph4
Mobp	Jup
Mog	Kcna1
Morn5	Kcna4
Mrc1	Kcna6
Mrvi1	Kcnip2
Ms4a6c	Kcnip3
Myl9	Kcnip4
Myo5b	Kcnj3
Naprt1	Kcnk5
Nckap1l	Kcnmb4
Ndrg2	Kcnq2
Nipal4	Kif11
Nkx6-2	Kif15
Notch3	Kif18a
Npas1	Kif4
Npy	Kif5a
Nrtn	Kitl
Nuf2	Klk8
Nwd1	Kntc1
Nxph1	Ldb2
Olig1	Lfng
Opalin	Lhx2
P2rx1	Lifr
Papss2	Limd2
Pcbd1	Lingo1
Pde3a	Lingo2
Pdlim2	Lmo1
Pdpn	Lnx1
Pear1	Lrfn5
Pf4	Lrrc55
Phkg1	Lrrc7
Phldb2	Lrrtm1
Pih1d2	Man1a2
Pld4	Man1c1
Plek	Mapk10
Plekhh1	Mapk4
Pllp	Mapt
Pln	Marcks
Plxnb3	Marcksl1
Pnoc	Mast1
Ppp1r14a	Mcm10
Prkcq	Mcm3
Prodh	Mcm5
Ptpn18	Mef2c
Ptpn6	Melk
Ptrf	Metrn
Rab26	Mgat5b
Rab3b	Mgll
Rab9b	Mirg
Ralyl	Mis18bp1
Rasl12	Mmp24
Rbms3	Mybl2
Rcan3	Myl4
Rcn3	Myo1b
Rdh5	Myo5b
Reln	Myt1l
Retsat	Nav1
Rfx4	Nav3
Rgs12	Ncald
Rgs5	Ndrg1
Rhoj	Ndrg4
Riiad1	Necab2
Rlbp1	Nefl
Rnase4	Nell2
Rpp25	Nfia
Rprml	Nmnat2
Rsph1	Notch3
Rsph4a	Npy
S1pr1	Nr2e1
S1pr3	Nr3c2
S1pr5	Nrsn2
Scml4	Nrxn1
Scn3b	Nrxn2
Sema3c	Nrxn3
Serpinf1	Nudt17
Serping1	Nuf2
Slc14a1	Nxph3
Slc25a18	Olfm2
Slc32a1	Pak7
Slc36a2	Panx2
Slc38a11	Pawr
Slc39a12	Pbk
Slc45a3	Pck2
Slc4a4	Pcnxl2
Slc7a2	Pde2a
Slc9a3r1	Pea15a
Sln	Peg12
Sp8	Pgam2
Spag17	Pgr
Spag8	Phactr3
Sphkap	Pik3cd
Sst	Pim2
Stab1	Pitpnc1
Synpr	Plekha7
Tac2	Plk1
Tagln	Plxna4
Tbx18	Plxnd1
Tbx3	Pmepa1
Tbxas1	Pole
Tekt1	Ppfia2
Tenc1	Ppm1h
Timp4	Ppp1r12a
Tinagl1	Ppp1r16b
Tlr2	Ppp2r2c
Tmem100	Prc1
Tmem140	Prex1
Tmem179	Prkar1b
Tmem98	Prr5l
Tmprss5	Ptp4a3
Tnfaip6	Ptpn5
Tpm2	Ptprf
Trem2	Ptpru
Trf	Rab3c
Tspan2	Rad51
Ttr	Ralyl
Tyrobp	Rap1gds1
Ugt8a	Raver2
Vstm2a	Rbfox1
Vtn	Rbm20
Vwa3a	Rell2
Vwc2	Reln
Wdr16	Reps2
Wdr52	Rfx4
Wif1	Rgs19
Wipf3	Rhof
Wnt5a	Rimkla
Wtip	Rnf112
Zmynd10	Rorb
	Rph3a
	Rprm
	Rrm2
	Rspo1
	Rtn1
	Runx1t1
	Rusc1
	Scg3
	Scn2a1
	Scn3b
	Scrt1
	Sec62
	Sema5a
	Sema6b
	Sez6l2
	Sfrp2
	Sgol1
	Shank1
	Shisa6
	Shisa7
	Shisa9
	Six5
	Slc16a2
	Slc1a1
	Slc32a1
	Slc35f1
	Slc45a1
	Slc9a5
	Slit1
	Smarca2
	Snap25
	Snap91
	Snca
	Sntg1
	Sorbs2
	Sox2
	Sox3
	Spats2l
	Sphkap
	Spns2
	St8sia1
	St8sia3
	St8sia5
	Stil
	Stk32b
	Stmn2
	Stmn4
	Sulf1
	Sulf2
	Sult4a1
	Sv2a
	Svop
	Syt1
	Syt16
	Syt17
	Syt4
	Tesc
	Thrsp
	Thsd7a
	Tle4
	Tmem130
	Tmem136
	Tmem150c
	Tmem169
	Tmem178
	Tmem179
	Tmem200a
	Tmsb4x
	Top2a
	Tpbg
	Traip
	Trim67
	Ttc9b
	Ttk
	Ttr
	Ube2ql1
	Unc5d
	Unc79
	Ung
	Uqcrh
	Veph1
	Vldlr
	Vstm2l
	Wnt8b
	Yap1
	Yars2
	Ypel1
	Zfp367
