# Supplementary material for: CYCLIN-B1/2 and -D1 act in opposition to coordinate cortical progenitor self-renewal and lineage commitment
Source: Nat Commun. 2020 Jun 9;11:2898. doi: 10.1038/s41467-020-16597-8 (PMC7283355; doi:10.1038/s41467-020-16597-8)
Supplement: Supplementary file 7 — Supplementary Data 3 [file 41467_2020_16597_MOESM7_ESM.csv]

Supplementary Data 3. Total RPKMs for all cells across all the genes.
	P697_170_dual70	P697_171_dual71	P697_172_dual72	P697_173_dual73	P697_174_dual74	P697_175_dual75	P697_176_dual76	P697_178_dual78	P697_179_dual79	P697_180_dual80	P697_181_dual81	P697_182_dual82	P697_183_dual83	P697_184_dual84	P697_185_dual85	P697_186_dual86	P697_187_dual87	P697_188_dual88	P697_189_dual89	P697_190_dual90	P697_191_dual91	P697_192_dual92	P697_193_dual93	P697_194_dual94	P697_195_dual95	P697_196_dual96	P1276_1001	P1276_1002	P1276_1003	P1276_1004	P1276_1005	P1276_1006	P1276_1007	P1276_1008	P1276_1009	P1276_1010	P1276_1011	P1276_1012	P1276_1013	P1276_1014	P1276_1015	P1276_1016	P1276_1017	P1276_1019	P1276_1020	P1276_1021	P1276_1022	P1276_1023	P1276_1025
Detected genes	7783	6440	7969	8571	7423	8309	8394	6831	8198	7544	8165	8803	7253	7880	7502	7650	7787	6712	6410	7562	6633	7738	8522	7191	8612	3679	8849	8386	8929	7702	6996	8058	8355	8818	8455	7953	7677	8792	7782	7463	7978	2897	8376	8356	8291	8129	5690	5555	6016
Reads	595376	3229503	817699	1040198	970936	207096	554799	1863447	541667	738745	867915	853705	918068	1726942	1357523	492108	1512585	307970	690527	585394	238092	472309	1745905	235903	287120	423618	866020	951119	798922	987986	741226	552736	911852	1037919	1100958	258124	412396	1149005	1851312	255976	1414552	816301	238998	1341403	881705	2210572	1181090	2634082	2980179
Maturation stage	27.7752444	25.1529753	29.4952127	32.4210377	29.0590121	30.9460285	30.5633858	27.214044	29.624805	25.9111947	29.5635843	32.0866883	25.6073527	30.4779251	28.081043	29.8836195	29.4487593	26.1800302	24.0969198	28.2795056	26.0388921	28.3180646	30.9839422	26.6331782	30.5398719	15.1279816	31.2449002	29.6835683	32.8718025	27.9350111	24.6742693	30.6146966	30.233907	31.064928	30.9176096	28.6658268	27.620143	32.207514	27.4131198	28.749908	27.7825557	13.4206318	29.416537	30.5700112	31.2429619	28.0597184	18.3838756	18.2255231	22.4400402
Infomap cluster	red	red	magenta	magenta	red	magenta	magenta	red	magenta	red	red	magenta	red	magenta	red	magenta	magenta	magenta	red	magenta	magenta	red	red	magenta	red	cyan	red	red	magenta	red	red	magenta	red	red	magenta	red	magenta	magenta	magenta	red	red	cyan	red	magenta	magenta	red	yellow	yellow	yellow
Xkr4	0	0	0	0	0	0	0	0	0	0	0	0	0	0	0	0	0	0	0	0	0	0	0	0	0	0	2.36391	0	0	0	0	0	0	0	0	0	0	0	0	0	0	0	0	0	0	0	0	0	1.189195
Gm1992	0	0	0	0	0	0	0	0	0	0	0	0	0	0	0	0	0	0	0	0	0	0	0	0	0	0	0	0	0	0	0	0	0	0	0	0	0	0	0	0	0	0	0	0	0	0	0	0	0
Rp1	0	0	0	0	0	0	0	0	0	0	0	0	0	0	0	0	0	0	0	0	0	0	0	0	0	0	0	0	0	0	0	0	0	0	0	0	0	0	0	0	0	0	0	0	0	0	0	0	0
Sox17	0	0	6.443365	0	0	0	0	0	0	0	0	0	0	0	0	0	11.13186	0	0	0	0	0	0	0	0	0	0	0	0	0	0	0	0	0	0	0	0	0	0	0	0	0	0	0	0	0	0	0	0
Mrpl15	1.29E+02	1.02E+02	1.93E+02	2.14E+02	2.19E+01	2.91E+02	2.84E+02	3.76E+01	2.13E+02	4.20E+01	3.55E+02	3.84E+02	6.65E+01	2.37E+02	3.66E+02	3.19E+02	1.48E+02	2.68E+02	1.85E+02	2.38E+02	2.31E+02	1.34E+02	2.32E+02	1.93E+02	2.31E+02	5.90E+00	1.84E+02	2.17E+02	2.22E+02	2.11E+02	1.99E+02	3.15E+02	3.81E+02	2.09E+02	3.05E+02	2.43E+02	7.51E+01	2.78E+02	3.27E+02	8.90E+01	2.60E+02	8.84E-01	2.20E+02	3.92E+02	2.05E+02	3.51E+02	1.89E+02	3.02E+02	1.66E+02
Lypla1	57.25677	0.2657915	7.547723	178.5477	143.7481	134.6906	206.4677	0	166.8394	110.2147	116.2783	146.5538	20.30218	10.04674	70.0967	198.6614	32.46081	127.4196	7.934244	69.87524	70.80955	49.83151	84.17245	62.78019	267.2198	440.3233	78.01281	49.53652	82.48767	39.72839	49.62759	44.43423	79.92251	81.29785	99.19061	92.53697	67.32573	69.81627	158.9915	108.9562	111.8765	0	167808	179.2089	32.05785	55.49835	4.843082	128.7968	171.5513
Tcea1	78.22193	42.25631	56.5129	86.46299	21.1636	130.91	116.0768	80.24247	97.72772	34.44904	65.15332	91.48769	58.47192	187.8792	122.9756	65.07535	105.5706	32.21757	68.06166	55.76224	129.2885	80.74551	74.61294	58.97705	9.058992	0	45.91116	94.86921	93.82299	42.58361	15.74148	88.3387	70.91382	24.65857	100.3426	115.0028	67.90831	41.28731	78.6695	23.51664	128.2957	0	16.69033	47.80997	82.41666	88.41825	44.97702	15.69882	7.371038
Gm6104	60.56203	161.0136	133.8566	86.7381	67.2553	146.7428	108.3675	102.5049	108.8239	52.13086	162595	74.54784	3.217602	106.0739	103.0174	92.32205	54.74199	107.2589	41.19839	102.2831	84.78124	57.87953	93.08598	82.87356	169.1468	62.61213	97.26665	100.4942	160.9106	25.14758	27.79138	54.56354	124.0796	124.8623	82.07889	151.7113	117.4445	40.35104	140.9146	106.7614	91.73963	18.20864	126.2852	158.0561	90.54942	92.63151	211699	271.5043	224.6815
Rgs20	0	0	0	0	0	0	0	0	0	0	2.269399	0	0	0	0	0	0	0	0	0	0	0	0	0	0	0	0	30.82902	0	0	0	0	0	0	0	47.7675	0	0	0	1.734089	21.30891	0	0	0	0	0	0	0	80.48982
Gm17100	0	1.146714	0	0	0	0	0	0	6.955371	0	0	4.42432	0	0	0	0	0	0	0	0	0	8.015179	2.14843	0	0	0	0	0	0	0	0	0	0	0	0	0	9.148361	0	2.01868	0	2.659006	0	0	0	0	0	0	0	1.985997
Gm16041	0	0.04515146	0	0	0	0	0	0	0	0	0	0	0	0	0	0	0	0.4785064	0	0	0	0	0	0	0	0	0	0.1565589	0	0	0	0	0	0	0	0	0	0	0	0	0	0	0	0	0	0	0	0	0
Atp6v1h	268.2494	93.12991	46.88538	69.10686	0.5494396	45315	15.33791	137.5735	44.52001	0	44.21589	28.62374	12.69618	60.85853	34.20682	0	4.791563	32.62029	0	32.46298	0	0	0	5.468338	22.67079	1.263724	53.63659	17.78798	15.26428	17.25715	29.6288	48.20838	46.31345	62.29389	36.14213	65.06851	1.259289	17.19478	0.5557499	2.035094	76.13154	0	17.33226	57.47805	0	6.827563	129367	219.5032	186.5794
Rb1cc1	57.16282	0	9.694062	9.052474	0	0	22.80729	21.73397	6.644803	0.5502579	0	20.79844	42.51289	0	31.17917	29.87614	83.05536	0	0	8.498522	0	0	0	0	63.10537	194.1916	13.16737	0.5257701	27.97748	19.02909	0	0	0	84.00891	0	5.769809	0	8.835635	0	16907	14.57563	0.600168	0	9.469549	0	31.17272	1.552644	90.54757	24.45752
4732440D04Rik	0	0	0	0	73.60627	0	0	0	0	0	0	7.284595	0	0	8.183134	0	0	0	0	0	0	0	0	0	0	0	0	2.618666	0	20.64172	0	0	0	0	0	0	0	0	0	0	0	0	0	0	0	0	0	0	0
4732440D04Rik+ENSMUST00000097832	0	0	0	0	0	0	0	0	0	0	0	0	0	0	0	0	0	0	0	0	0	0	0	0	0	0	0	0	0	0	0	0	0	0	0	0	0	0	0	0	0	0	0	0	0	0	0	0	0
St18	0	0	0	0	0	0	0	0	0	0	0	0	0	0	0	0	0	0	0	0	0	0	0	0	0	0	0	0	0	0	0	0	0	0	0	0	0	0	0	0	0	0	0	0	0	0	0	0	0
Pcmtd1	0.00E+00	0.00E+00	0.00E+00	0.00E+00	3.25E+01	0.00E+00	4.51E+01	0.00E+00	0.00E+00	1.69E-01	0.00E+00	1.06E+01	0.00E+00	1.39E+01	1.97E+01	1.04E+00	0.00E+00	8.23E-01	0.00E+00	1.55E+01	3.30E+00	0.00E+00	0.00E+00	1.08E+00	0.00E+00	0.00E+00	4.40E-01	0.00E+00	0.00E+00	1.86E+00	2.01E+00	0.00E+00	2.83E-01	1.94E+00	8.32E+00	9.86E-01	0.00E+00	5.61E+00	0.00E+00	4.46E+01	0.00E+00	0.00E+00	1.49E+01	0.00E+00	0.00E+00	0.00E+00	2.64E+01	0.00E+00	0.00E+00
Gm9826	0	2.658292	3.580918	0	6.168708	14.13233	15.65481	1.518757	10.74921	3.861966	0	0	3.09877	3.349389	0	0	0	0	66.12808	4.92528	0	24.77419	18.26166	12.2789	0	35.47044	3.345514	6.144937	0	0	3.82357	0	29.06685	11.05756	10.53968	0	0	0	0	11.42428	4.109372	0	0	6.431778	6.581529	10.57309	0	0	0
Gm16899	0	0	0	0	0	0	0	0	0	0	0	0	2.187367	0	0	0	0	0	0	0	0	0	0	0	0	0	0	1.445868	0	0	0	0	0	0	0	0	0	0	0	34.94484	0	0	0	0	2.322893	0	0	0	0
Sntg1	0	0	0	0	0	0	0	0	0	0	0	0	0	0	0	0	0	0	0	0	0	0	0	0	0	0	0	0	0	0	0	0	0	0	0	0	0	0	0	0	0	0	0	0	0	0	0	0	0
Gm16284	0	0	0	0	0	0	0	0	0	0	0	0	0	0	11.12637	0	0	0	0	0	0	0	0	0	0	0	0	0	0	0	0	0	0	0	0	0	0	0	0	0	0	0	0	0	0	0	0	0	0
Gm15452	294.6965	1855.022	265.3649	734.4496	799984	1570.92	1933.506	140.6848	597.4298	214644	1111.036	696.7139	574.0879	310.2592	988.1972	109.8146	677.7187	173.9749	980.0878	364.9892	698158	803.2053	1137.99	909.9315	2263.452	394.2819	1239.601	113843	337.7627	1065.629	212.51	486.7642	299.1676	307.2837	1122.753	1041.096	261932	928.9645	173394	846.5989	875.5126	519.8087	675.9582	397.1905	1707.041	1077.342	187297	121.1052	227.4491
AC163389.1	0	0	0	0	0	0	0	0	0	0	0	0	0	0	0	0	0	0	0	0	0	0	0	0	0	0	0	0	0	0	0	0	0	0	0	0	0	0	3.710007	0	0	0	0	0	0	0	0	0	0
Rrs1	27.46276	127.6221	60.63445	118.4596	43.62432	157655	133.0585	0.302548	225.9098	6.154667	140.0409	66.06183	19.13626	95.41303	107.1078	72.02895	126.8847	35.54325	42.15431	167.7773	162.6533	109.8084	51.26079	89.28091	20.28183	238.8303	94.63622	70.38683	83.53272	31.96283	31.99075	64.90189	164.0597	35.24401	167.9668	29.10591	128.1495	51.9421	184.8914	91.03214	110.1042	0	192.6118	114.8863	62.27683	174.0282	34.23708	0	128093
Adhfe1	0	0	0	0	0	0	0	0	0	0	0	0	0	0	0	0	0	0	0	0	0	0	0	0	0	0	0	0	0	0	0	0	0	0	0	0	0	0	0	0	0	0	0	0	0	0	0	0	0
2610203C22Rik	0	0	0	0	0	0	0	0	0	0	0	0	0	0	26.46267	0	0	0	0	0	0	0	0	0	0	0	0	0	0	0.1762535	0	0	0	0	0	0	0	0	0	0	0	0	0	0	0	0	0	0	0
3110035E14Rik	0	0	0	0	0	0	0	0	0	0	0	0	0	0	0	0	0	0	0	0	0	0	0	0	0	0	0	0	0	0	0	0	0	0	0	0	0	0	0	0	0	0	0	0	0	0	0	0	0
Mybl1	35.97902	0	5.046402	0	0	0	9.589878	0	7.217944	0	0	0	0	0	0	0	0	0.3318798	0	0	0	7.879983	0	0	0	0	0	0	0	0	0	0	0	0	0	0	0	0	0	0.807499	0	0	0	4.252234	1.395601	0	33.58558	0	1.79541
Vcpip1	13.87282	6.394114	37.76622	7.859058	19.51211	0	10.55174	0	0.4261908	0	19.94669	6.777511	18.67499	2.419705	0.08331815	0	7.562739	0	0	0	12.26333	0	3.686066	0	16.95422	0	12.33597	0	6.361109	1.200303	0.6063964	6.458755	0.126119	0	6.686129	0	0	0	0.4873139	0	0	0.2781135	0	0.1700072	4.175171	0	17.36966	8.034576	29.02359
1700034P13Rik	0	0	0	0.88637	0	0	0	0	0	0	0	0	17.39948	0	0	0	0	0	0	0	0	0	0.5196581	0	3.18692	0	0	0	0	0	8.913224	0	0	0	0.8247786	0	0	0	0	0	0	0	0	0	0	0	1.05485	2.04618	0.960739
Sgk3	4.47E+00	0.00E+00	0.00E+00	1.95E-01	3.88E+01	0.00E+00	0.00E+00	0.00E+00	7.69E+00	1.04E+01	2.51E-01	0.00E+00	6.16E+01	0.00E+00	0.00E+00	0.00E+00	0.00E+00	0.00E+00	0.00E+00	0.00E+00	0.00E+00	0.00E+00	0.00E+00	0.00E+00	1.33E+01	0.00E+00	0.00E+00	0.00E+00	0.00E+00	3.24E+01	2.80E+01	0.00E+00	0.00E+00	9.51E-02	0.00E+00	0.00E+00	0.00E+00	0.00E+00	0.00E+00	2.69E+00	0.00E+00	0.00E+00	1.67E+00	0.00E+00	0.00E+00	0.00E+00	0.00E+00	0.00E+00	0.00E+00
Gm6195	57.87323	29.01454	43.97034	50.22399	0	0	28.47799	51.80255	51.32957	0	68.18371	9.328798	12.68334	27.41825	32.02065	16.17425	35.23025	0	0	20.15928	0	33.80044	45.30024	33.50523	27.78139	48.39377	45.64423	83.8379	19.8992	33.04276	15.64996	35.84698	8.81269	60.34512	0	0	9.644784	20.52363	25.53865	0	47.65598	0	33.18658	32.17551	26.93835	37.86642	73.56367	28.98545	41.87533
6030422M02Rik	14.10038	0	0.1991285	32.95377	0	0	0	9.506528	0.2988722	0	0	0	0	0.2755992	0.1186461	0	0	0	0	40.85851	0	16.97199	0.1033923	0	0	1.167452	0	12.30322	0	0	0	0	0	0.1537228	0	0	0.8805218	0	0.08674265	0.8412856	0.1774833	0.4368527	1.414801	0	0	0	0	0.1017781	0
AC102570.1	0	0	48.48013	0	0	0	0	0	0	0	45.10615	0	0	45.32892	0	0	29.13271	0	0	0	0	0	0	0	0	0	0	166.3078	98.73065	0	103.5305	0	0	0	0	0	0	67.88587	0	0	27.80359	0	0	58.05092	89.10379	17.89292	0	0	0
Gm10567	0	0	0	0	0	0	0	0	0	0	0	0	0	0	0	0	0	0	0	0	0	0	0	0	0	0	0	0.2049088	0	0.2019001	0	0	0	0	0	0	0	0	0	0	0	0	0	0	0	0	0	0	0
Gm15818	0	0	0	0	0.8275095	0	0	0	0	0	0	0	0	0	0	0	0	0	0	0	0	0	0	0	0	0	0	0	0.9782762	0	0	0	0.8664916	0.7416654	0	0	0	0	0	0	0	0	0	0	0	0	0	0	0
Cops5	5.20E+01	1.66E+02	4.06E+02	3.28E+02	1.77E+02	3.31E+02	3.33E+02	2.16E+02	4.83E+02	1.43E+02	6.47E+02	4.01E+02	3.22E+02	4.04E+02	5.38E+02	5.74E+02	2.02E+02	1.84E+02	2.69E+02	8.82E+01	7.17E+02	2.17E+02	1.38E+02	6.17E+02	2.05E+02	5.40E+02	3.38E+02	4.39E+02	2.91E+02	1.51E+02	1.56E+02	2.37E+02	1.97E+02	2.21E+02	5.16E+02	9.42E+01	3.18E+02	1.68E+02	3.66E+02	1.49E+02	4.06E+02	1.07E+02	2.99E+02	3.49E+02	4.16E+02	3.09E+02	1.73E+02	4.07E+00	2.45E+02
Cspp1	129.2163	0	26.63465	14.34979	41.38209	0	8.841568	169.8319	0	10.72888	34.9392	37.23489	16.39308	0.4555583	24.49389	17.98908	30.4726	2.301896	5.515898	4.504401	0	5.060652	41.64652	12.54113	28.63947	8.283554	19.8145	3.796067	20.6642	41.05017	0	10.36641	59.24182	52.75324	35.23552	47.92384	43.41054	1.46276	0	37.93722	47.01371	2.038174	45.23992	27.37836	3.397737	31.68145	0	2.641859	8.533834
Arfgef1	1.61E+01	4.42E-02	1.29E+01	6.90E+00	0.00E+00	4.33E+00	2.67E-01	0.00E+00	2.75E-01	0.00E+00	0.00E+00	1.56E+01	2.64E+00	1.54E+00	1.09E-01	1.56E+01	0.00E+00	1.06E+01	4.06E+00	3.27E+00	6.42E-01	5.27E+00	8.49E-02	1.99E+01	2.63E+01	3.63E-01	3.08E+00	2.51E+00	5.41E+00	5.44E+01	4.10E+00	2.54E+01	0.00E+00	7.21E+00	9.43E-01	2.87E+00	0.00E+00	1.20E+01	4.70E+00	1.90E+01	9.24E+00	0.00E+00	1.29E+00	2.95E+01	9.42E+00	0.00E+00	3.58E+00	0.00E+00	0.00E+00
Cpa6	0	0	0	0	0	0	0	0	0	0	0	0	0	0	0	0	0	0	0	0	0	0	0	0	0	0	0	0	0.1551243	0	0	0	0	0	0	0	0	0	0	0	0	0	0	0	0	0	0	0	0
Gm15604	0	0	0	0.6850536	0	0	1.262426	0	0	0	1.612041	0	0	0.4051494	0	0	1.041169	0	0	0	0	1.49837	0	0	0	0	0	0	0	0	0	0	0	0.3343866	0.6374511	0	0	0	0.7547504	0	0.4970787	0	0	0	0	0	0	0.7907212	0.3712658
Prex2	6.192493	18.57823	0	1.951925	8.062014	4.077896	17.41242	0	5.255648	0	0	4.000788	0	1.261779	0	2.280512	5.381285	1.053769	0	0	0	0	0	2.362059	1.142481	0.227445	0.2145225	0	3.916313	0.2911819	0.1838824	0	0	0	7.61995	1.250096	1.473204	0.4182952	5.4513	0	0.3952543	0	0	3.161896	0	0	0	0	0
A830018L16Rik	0	0	0	0	0	0	0	0	0	0	0	0	0	0	0	0	0	0	0	0	0	0	0	0	0	0	0	0	0	0	0	0	0	0.320773	0	0	0	0	0	0	0	0	0	0	0	0	0	0	0
U6+ENSMUST00000083035	0	0	0	0	0	0	0	0	0	0	0	0	0	0	0	0	0	0	0	0	0	0	0	0	0	0	0	0	0	0	0	0	0	0	0	0	0	0	0	0	0	0	0	0	0	6.121263	0	0	0
Sulf1	3.05E+00	1.46E-01	1.97E+01	4.65E-01	1.82E+01	0.00E+00	3.54E+01	3.10E+02	0.00E+00	0.00E+00	9.32E+00	9.53E+00	2.55E-01	1.99E+01	1.75E-01	0.00E+00	2.78E+00	7.72E-01	2.45E+01	0.00E+00	5.01E+01	5.09E-01	3.70E+01	0.00E+00	1.25E+01	0.00E+00	0.00E+00	1.66E+01	6.59E+00	0.00E+00	0.00E+00	4.31E+01	7.96E+00	6.70E+01	2.17E-01	1.11E+01	5.81E-01	1.86E+01	1.07E+01	0.00E+00	2.20E+01	0.00E+00	0.00E+00	0.00E+00	0.00E+00	8.04E+00	0.00E+00	1.34E-01	0.00E+00
Slco5a1	2.55024	0	0	0	0	0	0	0	0	0	0	0	0	0	0	0	0	0	0	0	0	0	7.896005	0	0	0	0.8301876	0	0	0	0	0	0	0	0	2.88721	0	0	0	0	0	0	0	0	0	0	0	0	0.5077586
Prdm14	0	0	0	0	0	0	0	0	0	0	0	0	0	0	0	0	0	0	0	0	0	0	0	0	0	0	0	0	0	0	0	0	0	0	0	0	0	0	0	0	0	0	0	0	0	0	0	0	0
Ncoa2	0.4750817	0	7.058634	0.3406889	0	0	0.9351041	0	0	0	2.985176	5.973253	1.943529	0.129015	7.21664	0	0	5.262282	1.185003	16.57642	14.0688	0	4.016196	0.5500893	10.26063	0	0.7493876	2.064678	1.703753	15.00702	0	4.708289	0	0	5.134877	11.58066	0	0.3369573	9.12733	0	0	0.44945	5.299269	0	0	11.01282	1.038449	11.4212	7.872007
Tram1	1.292529	56.97042	22.91391	74.20426	26.6912	30.14375	45.15754	48.5918	93.34841	44.2468	61.11508	77.50526	79.69247	119511	73.2046	96.44904	111.2046	181.9869	31.43374	123.3639	108.7044	81.15091	181.9084	95.78226	80.03983	0	97.45549	66.09637	76.88547	72.13658	37.28246	82.30158	111.0069	71.42998	96.66722	146.5754	232637	56.37959	200.4868	109306	86.52449	149.4023	23.71783	59.44792	86.63553	61.45426	72.7008	0	43.02081
Lactb2	17.45329	0.6380315	0	201.0987	0.6345368	45.49175	13.95605	64.07739	9.951344	5.561593	24.67525	121.8655	6.693778	52.34675	0	53.01639	109.8023	23.18309	0	0	31.01111	26.12077	53.5137	0	0	0	40.60762	24.01948	1.936312	2.179837	1.966535	85.94476	0	25.87636	11.38359	0	17.45193	19.60001	8.34372	19.36082	31.49158	0	0	11.90875	11.50902	108.35	0	0	0
Eya1	16.09799	0	0	18.66319	0	26.44828	5.732131	32.72323	16.83694	0	10.11517	35.38439	0	14785	0	9.887374	0	51108	0	13.8263	35.06175	5.909661	0.198007	0	3.678315	0	22.30652	0	11.27437	0	0	11.83676	0	10.28793	38.91346	0	9.490945	1.471543	7.192326	2.237711	1.608065	0	0	5.532606	0.3924912	0	0	0	0
Smt3h2-ps4	0	0	0	0	0	0	0	0	0	0	0	0	0	5.458263	0	0	0	0	0	0	0	0	0	0	0	0	0	0	23.76849	0	0	0	0	0	8.587883	0	0	0	0	0	0	0	0	0	0	0	0	0	0
Rpl5-ps1	0	0	4.376678	3.460948	0	0	0	0	0	4.720181	0	0	0	0	0	0	0	0	0	0	0	7.569891	0	0	0	0	2.044481	3.755239	0	1.85005	0	0	7.894701	0	0	0	0	3.064293	0	0	3.766925	0	0	0	0	1.615333	8.237598	0	0
Gm10566	0	0	0	5.034106	0	0	0	0	0	0	5.923029	0	0	0	3.79308	0	0	0	0	0	0	11.01075	2.951379	0	0	0	5.947581	0	0	0	0	0	0	9.828939	0	0	0	0	5.546272	0	0	0	0	3.811424	0	2.349576	0	0	4.092361
Kcnb2	0	0	0	0	0	0	0	0	0	0	0	0	0	0	0	0	0	0	0	0	0	0	0	0	0	0	0	0	0	0	0	0	0	0	0	0	0	0	0	0	0	0	0	0	0	0	0	0	0
Terf1	7.271959	201.1528	67.96723	1.618156	1.057526	103.3711	31.60878	56.67047	64.49727	31.80302	65.03355	108.3958	0	0	0	28.76578	1.967465	16.09883	51.39257	31.86946	115.1476	15.57283	63.55773	34.42909	64.78068	0	18.76112	37.1106	49.54681	16.97693	2.621958	0.600572	78.01822	46.20866	72.74442	19.26764	0	25.95636	51.47634	26.11344	0	0.400839	34.75002	46.47275	115.8671	27.79323	55.24037	9.33876	0
4930444P10Rik	0	0	0	0	0	0	0	0	0	0	0	0	0	0	0	0	0	0	0	0	0	0	0	0	0	0	0	0	0	0	0	0	0	0	0	0	0	0	0	0	0	0	0	0	0	0	0	0	0
Rpl7	805.9498	659.3372	955.6064	1038.967	719.6732	1211.372	604.6059	270.9545	1064.238	763.5575	898.9336	799.8788	373.9418	823.8171	561.5474	1008.516	860.8549	745.4367	636.2758	674.7935	674.8331	739.9526	533.7823	906.7358	629.0264	267.3453	722.9853	1008.778	1056.51	622.9023	496.6635	662.9601	856.5099	850.0465	885.8735	694.8346	606.5009	1030.583	1074.506	397.0984	814.6542	402.1413	745.4375	616.2787	930.1258	1271.362	325072	689.0416	269.4806
Rdh10	0.00E+00	0.00E+00	2.09E+01	1.35E+01	4.73E-01	1.08E+01	0.00E+00	2.32E+01	0.00E+00	0.00E+00	2.04E+01	0.00E+00	0.00E+00	6.30E+01	0.00E+00	0.00E+00	0.00E+00	4.60E+01	2.99E+00	1.11E+01	0.00E+00	0.00E+00	0.00E+00	0.00E+00	4.45E+01	0.00E+00	6.81E+00	1.67E+01	0.00E+00	4.36E+01	0.00E+00	8.32E+00	2.34E+01	9.31E+00	0.00E+00	0.00E+00	0.00E+00	4.54E+00	2.49E+01	0.00E+00	0.00E+00	0.00E+00	3.92E+01	3.88E+00	0.00E+00	0.00E+00	7.63E-01	0.00E+00	0.00E+00
Stau2	0	137567	16.74293	10.40011	0	27.89145	30.88282	0	0.9209726	0.6617724	22.61635	9.028073	0	0	9.371492	0	0	18.70633	13.05099	32.07116	0	47.03708	32.40462	0	0	1.661267	0	1.052974	0.9780076	53.12486	9.957522	1.607041	44.23847	3.789565	0.8058136	60.06324	0	14.03104	0	0	9.154171	0	0	17.93208	0	14.06835	63.56296	141.5671	0
Ube2w	69.26045	111.8323	0	38.73785	0	40.15166	47.89814	0	34.69713	2.045119	58.22245	20.97802	0	97.63119	60.82413	14.33557	16.56486	142.1098	19.99708	29.55961	58.46032	24.05199	24.90895	56.35363	26.95759	0	20.96429	0	35.50726	7.922049	17.22	50.28932	20.52329	10.9792	29.06941	124.3654	41.17868	8.902044	26.45818	26.21567	97.08872	0.6190894	138.4708	47.11596	26.72044	16.10445	2.824319	76.49684	0
Tceb1	296.5696	319.6709	166.2396	271.8897	202.4173	137.0117	270.4655	116.6611	221452	78.48301	255.92	256873	183.1425	401217	169459	166874	130.7886	276.6274	19.72634	246097	304458	176.6736	297.7579	281.5823	178.4307	0	255.1097	215.3852	174.7135	244.9592	191.0489	250.8073	321.2016	118.9302	229.9078	102.6759	297.8644	247.7403	153.6846	106.4975	290.7555	179.1661	276.6369	250.6213	274.8625	188994	223.0434	87.74995	83.5466
Tmem70	27.36674	0.3658725	23.28752	120.7211	17.51117	147.3409	63.02322	124.4793	123.7199	55.41299	28.8891	75.03729	63.65473	94.21506	89.19855	124.8216	46.42437	21.32595	0	7.117824	143.9311	15.34401	96.31017	44.36249	67.26191	392509	103.2577	95.14741	11.29177	54.68769	71.43909	26.57932	127019	142.4276	23.39128	119.4971	45.2428	28.67661	18.35637	23.5856	44.96449	0.7240737	2.510891	71.04002	1.358767	41.67333	0.3478634	191.3	37.00377
Ly96	0	0	0	1.815579	0	0	0	0	0	0	0	15.34409	0	0	0	0	0	27.40898	0	50.31464	0	0	39.73349	0	81.59834	0	0	0	0	0	0	0	0	0	29.56485	0	0	0	0	0	0	0	0	0	34.81377	23.91658	0	0	0
Gm5828	0	0	4.061162	0.8028618	4.591128	4.006911	1.479525	1.507135	5.333479	1.094976	9.446313	6.058271	0	4.273405	1.512343	0	6.558672	0	0	1.396455	1.780776	0	2.471171	0	0	1.005686	3.319914	3.920089	0.5169144	3.004189	0	0.7449472	0.9156963	9.601326	6.350122	0	4.008625	4.620504	3.98045	0	4.369208	0	5.172455	1.823589	3.265584	0.3747209	0	9.846198	8.484686
Jph1	0	0	0	0	0	0	0	0	3.14851	0	0	0	0	0	0	1.30215	0	0	0	0	0	10.20447	0	0	0	0	3.674707	0	11.12521	1.330096	0	0	10.87882	0	0	0	0	0	0	0	4.513727	0	0	0	0	0	15.15237	8.137503	29.07966
Gdap1	0	0	0	0.2533688	0	0	0	0	0	0	0	0	0	0	0	0	16.75093	0	0	0	0	26.04627	0	0	0	0	0	0	0	0	0	0	0	0	0	0	0	0	0	0	0	0	0	0	0	0	1.645996	115692	0
Pi15	0	0.0230939	0	0	0	0	0	0	0	0	0	0	0	0	0	0	0	0	0	0	0	0	0	0	0	0	0	0	0	0	0	0	0	0	0	0	0	0.06534253	0	0	0	0	0	0	0	0	0	0	0
Crispld1	0	0	0	12.19432	0	15.87632	0	0	0	0	0	0.7990901	0	0	0	0	0	0	8667	0	0	56.65749	3.905169	31.03689	32.12608	0	0	0	0	0.7075975	0	20.66159	0	0	0	0	0	29.68013	0.09115001	0	0	0	0	0.09655347	0	0	0	0	0
Gm10075	0	0	0	0	0	0	0	2.009783	7.112259	0	0	0	0	0	2.82342	0	0	0	0	0	0	0	2.196891	0	0	0	0	0	0	0	0	14.91697	0	0	0	0	0	0	0	0	2.718983	4.978007	0	2.837075	0	0	0	23.78852	0
Tcfap2b+Tfap2b	1.234807	0	58.58814	65.47194	0	46.89894	125.4732	0	68.18494	0	0	19.30719	0.1804113	78.12002	0	92.54019	2.944109	44.83176	1.539999	52.87654	45.87551	1.150108	34.94262	105.0876	57.25099	6.147556	0.4141626	0.1788801	63.26208	0.5621633	1.893377	44.36108	3.196531	19.26157	66.93297	7.652484	60.01316	84.5853	107.9817	0.6651249	10.27967	0	0	29.20789	106.3756	0.1636138	0	0	0
Pkhd1	0	0	0	0	0	0	0	0	0	0	0	0	0	0.04636926	0	0	0	0	0	0	0	0	0	0	0	0	0	0	0	0	0	0	0	0	0	0	0	0	0	0	0	0	0	0	0	0	0	0	0
Mcm3	61.43766	35.23266	373428	217.9318	23.51205	112.0401	65.2374	138.9299	203.87	27.55565	296.8472	193.2719	117.5428	348.0579	197.7764	199.8999	212.9837	190.1305	178248	66.68071	167766	274.5935	192.8674	259.0908	86.30423	1.297879	200.5547	312.5358	379.5793	62.03245	114.2567	144.5282	226.6977	202.3004	239.2645	174.0932	251767	142.1934	178.5559	288.4333	217.1503	0.4277705	134.9887	291.6928	57.19499	218.6644	768.4087	125.8732	400.4644
6720483E21Rik	0	0	0	0	0	0	0	0	0	0	0	0	0	0	0	0	0	0	0	0	0	0	0	0	0	0	0	0	0	0	0	0	0	0	0	0	0	0	0	0	0	0	0	0	0	0	0	0	0
Paqr8	0	0	0	0	0	0	0	0	0	0	0	0	0	0	0	0	8.061626	0	0	0	0	0	0	0	0	0	0	0	2.615824	0	0	0	0	0	7.284894	5.305202	0	0	0	0	0	0	0	0	0.2623071	0	0	0.2605295	56.6109
Efhc1	40.06296	0	0	0	0	9.285263	0	0	0	0	0	0	0	0	0	0	0	0	0	0	0	0	0	0	0	0	0	0	0	0	0	0	0	3.859567	0	0	0	0	0	0	0	0	0	0	0	0	0	0	100451
Tram2	0	0	0.1940698	0	0.835791	0	5.938944	3.703942	5.243033	0	0.3611269	4.817365	0	0	0	0	0	0	0.7167694	0	12.25404	0	9.267194	0	0	0	6.855983	0	0	0	0	0	0	0	0	0	0	1.08701	0	0	0	0	0	0	0	0	0	0	18.13115
Tmem14a	0	25.28242	0	0	0	0	0	29.07549	0	0	0	23.91453	0	0	0	0	0	0	0	7.465687	0	0	0	0	0	0	0	0	0	0	0	0	0	0	0	20.6889	0	0	0	0	0	0	4.477598	0	0	0	0	0.3008287	79.94609
Kcnq5	0	0	0	0	0	0	0	0	0	0	0	0	0	0	0	0	0	0	0	0	0	0	0	0	0	0	0	0	0	0	0	0	0	1.110204	0	0	0	0	0	0	0	0	0	0	0	0	0	0	0
Gm7658	241.9937	288.8968	257.3565	240.6468	318.7503	415.1661	183.4093	239.8142	305912	190.4393	356.5469	294.1282	171.4991	360.6358	288.7715	435.3307	237056	339.9122	353.8395	245.4566	217.4591	211.1898	290.4447	425.1319	149.5475	841.0564	189.5426	264333	315.6144	104.8159	70.20326	259124	252.4422	127.6151	403.6177	165.0859	337.4668	324.8607	452.9304	251.7086	207.4896	23.91817	274.3457	373.3946	405.6811	481.5089	77.78454	288.9108	53.13361
Gm16705	0	0	0	0	0	0	0	0	0	0	0	0	0	0	0	0	0	0	0	0	0	0	0	0	0	0	0	0	0	0	0	0	0	0	0	0	0	0	0	0	0	0	0	0	0	0	0	0	0
Rims1	0	0	0.2554965	0.4349851	0	0	0	0	0	0	0	0	0	0	0	0	0	0	0	0	0	0	0	0	0	0	0	0	0	0	0	0	0	0	0	0	0	2.954641	0	15.39405	0	0	3.352151	0	0	0	0	0	0
Gm6420	0	0	0	0	0	0	0	0	0	0	0	0	0	0	0	0	0	0	0	0	0	0	0	0	0	0	0	0	6.111897	0	3.204516	0	0	0	0	0	0	0	0.6536678	4.787315	0	0	0	0	0	0	0	0	0
Ogfrl1	0	0	0	0.2097544	0	2.617098	0.3865384	0.1125005	6.369903	1.144286	0	6.331097	1.721539	0	5.531575	0	0	0	0.9796754	0	13.95728	0	2.828405	6.821614	7.541664	0	7.186661	15.93132	1.485531	4.821343	5.381321	0	3.827734	13.71956	0	0	0	1.671432	5.66182	0.8462427	0	0	0.9008984	0	0	4.454404	0	0	6.706926
B3gat2	0	0.261447	0.6407065	0	0.4550263	0	0	0	0.7929008	0	0.4915171	0	0	0.08235436	0	0.291489	0	0	1.951139	0	0	0.7387763	0	0	0	0	0.1995292	0.1510909	0	0	0	0	0	1.965964	0	0	0.3476326	0.1232909	0.1860661	0.681353	0	0	14.65888	0.3835964	0	0	0	0	0
Smap1	28.52996	100172	31.69854	14.25337	78.25809	56.41781	9.963084	28.46995	65.9134	32.84576	46841	49.62481	13.44634	43.22002	25.62187	57.61478	0	4.889826	125.5709	40.1794	165.62	37.0652	5.186743	85.24999	46.86648	118.2068	43.55108	103.5589	22.78399	35.20568	23.24966	36.48331	69.51074	32.14761	19.2084	50.72007	87.11695	69.24791	43.30301	39.65824	35.66319	0	37.99766	46.14304	52.31829	39.22679	5.690793	0	3.729134
1110058L19Rik	53.16614	56.34888	101.1032	41.09551	107.4298	52.20698	79.86219	78.54727	80.83664	57.06678	124.8365	15.33587	27.80066	120.1964	0	50.05045	67.00085	118.9393	0	106.5692	152.4713	32.68559	110.8294	58.3202	163.8769	3.743806	74.15305	12.97162	49.06928	1.597644	12.10702	33.27803	15.33963	79.50831	85.51832	47.45026	151092	111803	44.86493	33.15952	132.8307	0	32.09197	75.80562	165.8506	144.3774	144.9422	6.037103	1.619765
Fam135a	11.26084	8.27536	1.950005	17.11627	6.802374	0	32.82084	8.642628	1.756059	0.2103051	20.41081	1.861719	0.5062347	2.097513	6.971192	14.3639	18.22146	0	0.7202069	18.50637	0	0	9.085627	1.337306	0.5544243	0.3863117	5.009991	2.426033	4.566904	7.088805	0	3.290779	7.826307	6.999926	7.317769	5.202259	5.389381	5.392852	0	16.48602	6.265776	0	14.57047	0	0.8960002	0	27.71014	0	5.808064
Col9a1	4.080978	0	5.977515	22.46265	0	39.92264	0	0	18.28839	0	15.61501	6.145875	0.4770005	0	0	0	22.44608	0	0	30.4564	0	11.92926	18.74111	9.460058	0	0	12.91509	0	36.05175	0.4660073	0	60.85766	0	10.54131	9.734372	0	18.60828	0	0	1.758564	0	0	0	0	34.83901	0	0	0	0
Col19a1	0	0	0	0.1950336	0	0	0	0	0	0	0	0	0	0	0	0	0	0	0	0	0	0	0	0	0	0	0	0	0	0	0	0	0	0	0	0	0	0	0	0	0	0	0	0	0	0	0	0	0
Gm10925	0	0	0	0	0	0	0	0	0	0	0	0	0	0	0	0	8.807562	0	0	0	0	0	0	0	0	0	0	50.30274	0	0	0	0	0	0	0	0	0	0	0	0	0	0	0	0	0	0	0	0	0
Lmbrd1	0	0	12.46475	4.881442	0.4090008	9.370087	8.476615	0.05034869	5.879772	0.256058	7.621061	0	2.15729	0	23.90733	13.95177	2.140093	0	16.22249	0	0.8328626	0	8.035267	22.79542	24.97656	0.4703558	7.652652	0	0	4.114784	0	0.3484091	0.2141339	1.466287	13.45203	5.216266	0.7030573	3.823295	0	7.95331	0	0	0	5.117316	6.327392	4.074693	0	2.22125	2.187629
Bai3	0	0	0	0	0	0	0	0	0	0	0	0	0	0	0	0	0	0	17.94489	0	2.434839	0	0	0	0	0	0	0	0	0	0	0	0	0	0	0	0	0	0	0	0	0	7.189435	0	0	0	0	0	2.381839
Gm15702	0	0	0	0	0	0	0	1.356859	0	0	0	0	0	0	0	0	0	0	0	0	11.22251	0	0	0	0	0	0	2.744946	0	2.704642	0	0	0	0	0	0	0	0	0	0	0	0	0	0	0	1.180751	0	0	4.113135
Gm7846	483.0712	438.5035	59.31685	316.6157	51.09141	175.5734	129.6586	182.3937	267.0863	79.96542	331.1322	424.7347	179.6557	298.2138	189.9664	294.5616	258.4242	233331	54.76961	244.7574	260.0981	230.8371	192.4994	50.84911	42.16234	734.4467	263.2329	152.6836	286.8996	388.6411	79.17039	282.8959	320.9893	57.23912	250.9683	46.54312	468.3961	238.7985	213.1726	189.2398	323.3351	392.1498	201.4621	177.5675	177.1593	394.0653	69.7773	33.83821	44.48638
Gm5697	3.43406	3.371572	3.478794	3.209416	9.987972	2.288215	0.8449082	3.196794	2.610664	2.501218	1.618344	2.767744	1.003465	3.796179	6.909198	6.718191	5.226198	0	0	3.189878	0	1.002819	4.032013	5.964362	0	16.0808	2.70842	1.492423	0	3.431187	0	0	1.568772	0.895184	2.559774	10.91858	3.433792	4.668324	6.314178	0	1.663407	0	0	0.6942612	0.5328193	2.246903	0	15.87626	0
Phf3	24.64248	9.673342	0	0.4221741	8.277199	8.210006	2.722959	3.014537	1.201945	1.007612	7.947546	3.558441	0	0	0	10.18704	0	5.910025	11.83079	0	0	8.310528	9.081854	2.745981	2.276873	0	4.453938	4.313541	2.038593	19.63888	3.914223	6.659248	14.4452	14.25271	0	9.249734	0.68446	3.083761	0.4354329	0	6.76399	0	32.47175	14.99775	5.097947	6.462222	0	0	19.09356
Ptp4a1	2.823618	25.36303	39.09214	0	167535	0	0	0	80.13935	35.99049	12.47617	8.647839	0	35.16126	0	0	64.45776	0	198.0859	0	86.96169	42.87696	36.24704	0	0	0	81.50706	43.35853	53.39819	43.93099	1.018076	1.399171	15.0489	1.47211	0.701582	26.93305	36.70417	5.340492	18.27501	0	0	0	48.57491	8.028319	0.4381048	17.94706	72.68029	57.87307	73.75537
Ptp4a1+ENSMUST00000130934	0	0	0	0	0	0	0	0	0	0	0	18.17237	0	0	0	0	0	0	0	0	0	0	0	0	0	0	0	0	0	0	0	0	0	0	0	0	0	0	0	0	0	0	0	0	0	0	0	0	0
Gm10307	0	182688	54.02071	0	0	0	0	0	162.1595	77.6807	0	197.7039	23.37358	0	0	44.71024	0	259.7196	0	185.7534	126.3334	249.1575	37.56684	0	51.19712	0	92.52737	46.35038	82.51061	76.11634	19.2271	105.6974	0	0	13.24988	113.0333	35.54792	75.64425	0	0	129.1517	0	0	10.78088	24.82177	43.19863	0	0	335.6906
Gm7910	0	0	0	0	1.324015	0	0	0	0	0	0	0	0	0	0	0	0.9237199	0	0	0	0	0	0	0	0	0	0	0	0	0	0	0	0	0	0	0	0	3.228718	0	0	0	0	0	0	0	0	0	0	0
Khdrbs2	0	0	0	0	2.396672	0	0	11408	0	0	0	0	0	0	0	0	0	0	0	0	0	0	0	0	0	0	0	29.84296	0	0	0	0	0	0	0	72.77714	0	0	0	0	0	0	0	0	0	0	0	0	0
Gm9839	0	0	0	0	0	0	0	0	0	0	0	0	0	0	0	0	0	0	0	0	0	0	0	0	0	0	0	0	0	0	0	0	0	0	0	0	0	0	0	0	0	0	0	0	0	0	0	0	0
Gm5415	0	0	0	0	0	0	0	0	0	0	0	0	0	0	0	0	0	0	0	0	0	0	0	0	0	0	0	0	0	0	0	0	0	0	0	0	0	0	0	0	0	0	0	0	0	0	0	0	0
Prim2	0	203.3751	61.16955	79.50353	179.3607	143.8185	35.56073	89.97438	0.9766965	38.95063	36.02437	22366	41.38945	40.50808	103.5235	6.463019	61.98032	20.4782	9.613665	87.2667	99.29919	84.41386	0	0	1.85018	1.289168	44.38118	26.24208	13.91506	65.46713	34.74178	16.71132	45.48522	128.6033	38.06689	66.37861	99.55986	79.95953	91.98594	0	48.54024	0	49.72847	12.85691	40.36581	84.78123	61.85216	438.7875	108624
1700001G17Rik	0	0	0	0	0	0	0	0	0	0	0	0	0	0	0	0	0	0	0	0	0	0	0	0	0	0	0	0	0	0	0	0	0	0	0	22.73658	0	0	0	0	0	0	0	25.58911	0	0	0	0	0
Rab23	0	4.572262	15.9006	8.91806	55.32471	18.07115	0	1.126458	5.154423	0	14.50391	1.041813	0	1.749708	0.1857648	16.10654	15.75431	0	0	29.91553	0	17.25593	7.485717	15.70116	11.39151	0	20.40891	0	16.25601	0	0	22.25808	24.00439	9.811981	14.56766	0.9785445	0	0.8014792	0.8234947	0	3.577868	0	17.49582	8.242755	0	12.52911	24.22335	0	134.6419
Bag2	0	64.87307	33.68233	71.66736	1.196355	52.07549	0	142.1188	68.27377	80.51615	76.89168	121.6676	130.4113	89.80422	43.6549	18.39319	39.02017	194871	15.38981	0.9552058	2.43618	0	18.03024	84.5384	63.18543	1.375823	64.8827	274.6973	60.10874	220.1712	97.51263	47.89867	31.31782	50.12759	70.77551	78.46939	77.46117	159.2419	227.0196	55.39043	156.4052	0	117.9358	72.76355	29.0385	45.24001	0	0	123.0685
Zfp451	0	0	24.4919	0	0.09179003	26.50539	0	0	30.34211	3.602331	0	20.08731	5.256486	18.70551	3.914795	29.1595	17.67469	1.117864	87.25012	1.319182	10.77105	5.651327	18.33231	0.7308378	23.63344	0.7391703	34.52456	27.31686	10.21115	4.955156	2.274736	20.2624	22.39995	18.07493	6.273192	4.868976	1.688584	0.522466	51.53004	9.1796	6.402039	0	2.533605	30035	40.62963	25.14024	19.05484	0	39.25381
Gm15455	1.714401	0	3.85941	3.662289	0.6648454	0	2.706528	0	1.158519	1.664926	0.7181627	2.94774	0	1.082962	0.919816	5.110785	0.9276795	2.024202	0	1.061665	0	4.005135	1.073557	2.646769	0	0	1.442279	3.973701	3.929879	0.652559	0.8241866	4.530812	5.569318	3.575254	1.135936	0	1.523793	4.323411	2.017444	9.875602	3.100274	0	2.621598	0.4621322	1.418676	5.555243	2.905607	9.863436	0
Bend6	0.00E+00	0.00E+00	0.00E+00	1.10E+01	0.00E+00	0.00E+00	0.00E+00	0.00E+00	1.25E+02	0.00E+00	0.00E+00	0.00E+00	0.00E+00	2.77E+01	0.00E+00	0.00E+00	2.50E+00	0.00E+00	1.78E+01	1.51E+01	0.00E+00	0.00E+00	0.00E+00	0.00E+00	0.00E+00	0.00E+00	0.00E+00	0.00E+00	2.54E-01	0.00E+00	0.00E+00	0.00E+00	1.63E+01	1.86E+00	3.06E+00	0.00E+00	0.00E+00	0.00E+00	0.00E+00	0.00E+00	0.00E+00	0.00E+00	2.73E+00	0.00E+00	0.00E+00	0.00E+00	0.00E+00	0.00E+00	0.00E+00
Dst	2.153037	0.01713361	0.2077223	3.285214	9.838783	1.912843	0.2018013	0	1.705916	0.4480508	0.5797975	3.054459	0	0	0	1.031528	0.9219035	0	0	2.540361	0	2.335294	0.8299257	0	5.315354	0	0.258756	0.05940937	0.7050504	0.05853704	0	5.426213	0.06244864	0	1.33813	1.738558	4.032358	1.018045	5.342673	1.882475	0	0	0.9406694	3.0884	2.672475	0	1.172899	0.7109903	0.08429167
Gm16750	0	0	0	0	0	0	0	0	0	0	0	0	0	0	0	0	0	0	0	0	0	0	0	0	0	0	0	0	0	0	0	0	0	0	0	0	0	0	0.8378652	0	0	0	0	0	0	0	0	0	0
Ccdc115	0	0	13.03602	18.23812	32.82125	31.66001	36.53203	0	70.73784	8.651788	29.85546	7.658965	2.603262	20.63458	46.30454	31.53785	72009	31.5563	0	26.20547	0	24.28146	16.27133	13.75394	0	0	20.61071	0	95.98158	97.49189	0	27.95893	0	32.51291	47.22311	25.17846	0	61.78316	24.89866	44.78825	0.5753775	0	76.63011	48.62977	56.21265	30.71832	44.35327	0.457637	96.26328
Imp4	95.17351	82.66423	90.97976	114.8868	73.97995	150.4047	192.8431	179.9547	122.6136	72.08074	203.9071	321.8024	38.64923	328.4885	96.09634	412.2521	201.04	226.7506	22.05861	220.1926	176.9828	8.854313	179038	579.8195	39.03227	226.1171	122.3089	170.3164	229.1557	57.83628	92.72911	134.8835	96.9778	102.7976	246479	75.87411	143.6845	94.29096	191.6289	36.94149	107.7281	0	235.9645	221.8429	162.6553	53.77183	146527	128.4967	198.7248
Ptpn18	0	0	0	0.7264499	0	0	0	0	0	0	0	0	0	0	0	4.561978	23.17248	0	0	0	0	0	0	0	0	0	0	0	0	0	0	0	0	0	0	0	11.10164	0	0	0	0	0	0	0	0	0	0	0	0
Fam123c	0	0	0	0	0	0	0	0	0	0	0	0	0	0	0	0	0	0	0	0	0	0	0	0	0	0	0	0	0	0	0	0	0	0	0	0	0	0	0	0	0	0	0	0	0	0	0	0	0
Arhgef4	0	2.352396	0	0	0	0	0	0	0	0	0	0	0	0	0	0	0	0	0	0	0	0	0	0	0	0	0	0	0	0	0	0	0	0	0	0	0	0	4.517636	0	0	0	0	0	0	0	0	0	0
Fam168b	22.52109	30.55176	12.39778	14.25088	9.467609	22.69885	6.70512	22.87591	19.86607	23.70908	3.686428	11.78627	6.636181	19.06795	9.976161	35.3926	18.75708	35.19366	2.832337	16.17322	4.48354	28.5172	23.93903	13.58623	33.43231	0.5064122	12.06041	43.97537	37.48201	17.18059	31.3373	47.82747	37.34893	51.87937	53.0337	1.60461	27.5026	39.85278	40.03135	103.1637	38.28192	0.2503642	46.88252	92.82143	25.01809	21.65221	75.93496	80.02865	64.7989
Plekhb2	20.79059	72.86374	0	8.511462	8.939829	15.17103	0	0	0	0.4145813	29.32793	11.37721	0	0	52.33617	8.2721	12.24302	1.008089	0	0	30.34081	65.15785	0	0	0	0	9.517218	1.319316	0	10.72453	2.172142	0	0.3467023	0	12.44575	19.19758	0.758876	0	28.6346	29.43345	0.2205702	0.3765007	8.366365	5.523601	12.71747	0	0.361761	0	0.4942285
Hs6st1	0.5018584	0	5.761822	0	0.2919313	4.012837	0	0	0	0.3655317	9.14494	0	0	0	17.16524	0	0	0	36.30199	0	0	1.758641	3.299767	6.973124	0	0	8.232898	0	0	4.011509	0	0	16.81259	38.72375	6.733603	0	0	10.20387	0	0	0	0	11.51134	0	0.3114679	7.505502	0	10.98218	10.09501
Uggt1	1.09E+02	7.53E+00	8.66E-01	4.89E+00	1.21E+00	3.86E+00	4.07E+00	0.00E+00	6.58E+00	0.00E+00	9.99E+00	5.36E-01	1.16E+01	3.69E+00	1.72E+01	9.70E+00	4.97E+01	0.00E+00	1.55E+01	1.30E+01	5.87E-01	0.00E+00	3.31E+01	0.00E+00	5.64E+01	0.00E+00	3.27E+00	6.11E+00	7.25E+00	1.50E+01	1.25E+00	1.28E+01	1.13E+01	2.71E+00	1.64E+01	0.00E+00	6.34E+00	7.33E+00	3.05E+00	0.00E+00	0.00E+00	8.58E-01	4.46E+00	1.40E+01	2.12E+00	1.81E+01	5.84E+01	1.07E+00	0.00E+00
Arid5a	11.86528	0	0	0	0	0	6.062412	0	0	0	0	0	0	0	0	0	0	0	0	0	0	0	0	0	0	0	0.6477847	0	0	0	0	0	0	18.55747	0	0	0	0	0	0	0	0	0	0	0	0	0	0	0
4632411B12Rik	49.63222	0	12.02906	6.519616	1.862651	20.26957	0.3278883	0	8.520069	0	0	3.866738	0	0.442467	6.764583	14.0948	3.167549	0.7088833	50.41788	0	43.14516	0.7783394	0	0	0.7685608	0	0	13.10428	11.83582	23.53845	2.886332	0.3966768	9.264381	0.2086779	0.1989044	0	0	6.434817	3.2345	28.89021	0	0	6.426653	11.08607	0.4135484	0.1995351	0	4.107459	34.17469
Fer1l5	0	0	0	0.2971834	0	0	0	0	0	0	0	0	0	0	0	0	0	0	0	0	0	0	0	9.020638	0	0	0	0	0	0	0	0	0	0	0	0	0	0	0	0	0	0	0	0	0	0	0	0	0
Lman2l	6.228791	0.5839967	0	8.671444	7.3535	16.30246	40.84712	39.29428	28.10013	0	12.52116	0.8790749	0	2.095654	40.23176	0	0.7091048	4.44225	6.256356	0	23.68634	1.818941	10245	0	3.355057	0	14.88566	37468	38.15644	0.7784243	5.039971	2.251964	3.19283	32.34439	9.118595	26.85599	3.344068	16.68963	30.57922	7.529352	0	0	8.015646	0	14.10258	18.80407	1.155347	52.67212	0
Cnnm4	12.34671	0	0	0	0	0	0	0.1178837	0	0	0	0.2653616	0	0	0.8280372	0	0	0	9.752252	0	0	0.240367	0	3.812282	0	0	0.5193478	1.669363	14.43405	0	3.858138	11.62438	1.253404	0	0.6135555	0	0	3.697422	8.233187	0	1.661733	0	0.9440064	11.14936	0.7662728	0	61.20708	0	0.5955807
Cnnm3	0.7284978	0	8.117866	2.528842	0	0.9708391	0	0	0.3692157	0	0.2288758	2.583443	5.747601	0	7.181979	0	0	0	0	0	0	13.18969	0	10.12219	2.797657	0	6.205263	8.020558	3.005851	0.2079681	2.101322	0	12.64631	8.165846	0	0	4.370646	9.128291	0	0	0	0	5.012961	0	2.260635	0	269.2928	0	20.13595
Ankrd23	0	0	0	0	0	0	0	0	0	0	0	0	0	0	0	0	0	0	0	8.885699	0	0	0	0	0	0	0	0	0	0	0	1.053362	0	0	0	0	0	0	0	0	0	0	0	0	0	0	0	0	0
Ankrd39	18.28791	0	20.11409	8.929478	16.71699	0	5.142303	0	10.59273	1.522298	9.192966	39.08067	0.6107318	0	0	11.68241	0	16.65717	0	3.882864	0	3.66203	0	12.10015	0	0	0	14.23038	5.749153	11.93313	0	0	33.73593	0	27.7832	42.08687	0	0.4941301	0	0	11.54122	0	28.76418	6.549418	0	0	0	37.04015	34.48032
Sema4c	0	0	2.560584	0	0	0	0	0	0	0	0	0	0	5.388809	0	0	0	0	0	1.006254	0	0	0.3391753	0	0	1.65066	0	0	1.489907	0	0	1.610377	0	0	0	0	0.7221313	5.122202	0	0	0	0	0	0	0	1.350077	0.3442446	0	0.6245793
D430040D24Rik	0	0	0	0	0	0	0	0	0	0	0.7615323	0	0	0	0	0	0	0	0	0	0	0	0	0	37.23428	3.243012	0	0	0	0	0	0	2.214618	0	0	0	0	0	0	0	0	0	2.779915	0	0	0	0	0.3735387	0
Fam178b	0	0	0	0	0	0	0	0	0	0	19.34756	0	0	0	0	0	0	0	0	0	0	0	0	0	19.63428	0	8.916343	0	0	0	0	0	37.50985	0	0	11.98162	0	0	0	0	0	0	0	0	0	0	0	0	0
Cox5b	410.6105	349.3351	411.7579	620.2019	212.3132	176.8739	253.0744	363.5296	269.0647	344.3844	437.8303	435.9037	324.8062	377.2752	300.4119	375.5661	397.2406	440.7363	186.2167	335.1817	167.0408	571.6782	507.7553	374.5885	302.6319	821.2747	434.4114	802.72	456355	518.6061	427.6961	279.5108	439577	663.8466	331.8358	281.3273	265.4245	504.0149	442.9253	509.3704	557.7058	167.3495	437.6204	224.7216	612638	325.6512	313.6878	70.30829	217.2771
Actr1b	2.246523	128.2311	92.78814	89.02151	283.0842	63.4696	134.4238	56.11137	116.9491	16.03543	117.0344	220.9061	14.39206	73.27286	69.60676	133.6069	94.9666	8.936097	1066.56	119.2564	53.2218	13.12066	62.74203	136.3035	73.33242	3.606816	44.91561	124.5503	73228	8.465515	13.60801	74.89951	106.4587	219.9325	86.18481	82.85662	77.27436	67.55902	94.43882	38.16554	125.0104	8.287459	51.52948	67.05668	175.5026	170.3638	20.54376	116989	126785
Tmem131	7.463304	17.26563	0	2.891631	3.234775	6.630692	2.016279	0	5.933389	0.6395227	9.56304	1.981474	0.171047	10.53821	0	6.216573	0.1187785	7.775261	2.190097	2.310873	0.6933774	9.572464	3.940417	0	0	0	0	2.459131	4.126034	17.04471	4.432152	2.320469	0.5348143	1.373308	6.544945	19.85217	8.194361	4.843668	7.189628	11.03552	0.2268307	19.55294	3.692313	1.420095	0	0	0.9300723	43.20912	0
Rpl12-ps1	0	0	0	2.923029	0	0	0	0	0	0	0	0	0	3.457434	1.101217	0	0	0	0	0	0	0	0	0	0	0	0	0	0	0	0	0	0	0	0	0	0	0	2.415312	0	0	3.620369	0	0	3.396918	0	0	0	0
Cnga3	0	0	0	0	0	0	0	0	0	0	0	0	0	0	0	0	0	0	0	0	0	0	0	0	0	0	0	0	0	0	0	0	0	0	0	0	0	0	0	0	0	0	0	0	0	0	0	0	0
Inpp4a	10.57257	0	0	0	0.4100047	0	0	0	0	0.5133732	0	1.363385	0	0.111309	0	0	0	0	0	0	0	10.70305	0	0	0.8622089	0	0	0	0	0.9052916	0.2541346	0	9.65968	5.328339	0	0.74701	0	1.166468	0	0	0	0	0	0	0	0	0	0	0
6330578E17Rik	39.20003	48.14935	23.99187	24.85995	38.47952	26.77314	41.23103	0.4210572	86.42264	1.784474	30.32734	63.81985	93.35522	30.33356	77.58735	6.025534	102.6108	91.98881	159.4991	84.88705	55.72067	156.8273	79.24092	17.0209	7.527012	43.26853	16.38591	42.30633	48.52291	79.59343	25.0876	50.98948	58.05062	23.50275	17.7755	41.02613	53.56919	90.82341	35.10139	4.222993	25.82356	0.3241128	8.991481	52.00808	61.73402	30.90041	0	0.3020476	80.97912
Unc50	250.6872	61.39892	156.4695	94.26138	591.6935	53.06242	69.4659	193.5189	301.7811	278.5042	23.31315	139.7863	104.1856	0.9604433	172.7885	22.25587	139.5618	100.9691	9.028729	41.39681	70747	70.28083	97.75841	75.44193	77.01574	1.768498	100.6658	77096	79161	70.22769	126.6556	57.1967	37.60529	89.92685	84.5525	278.5087	49.46569	103.2971	99.84416	38.99504	152.1936	0	67.46671	82.70095	112.8581	79.40653	3.86533	221.7542	254.3547
Mgat4a	0.2654924	0	0	0	6.640794	0	0	0	0	0.4861989	0	0	0	0	0	0	0	0	0	0	0	0	0	0	0	0	0	0	0	0	0	0	0	0	0	0	0	0	0	0	0	0	9.952414	0	0	0	1.751641	398.6534	71.2914
4930594C11Rik	1.043271	0	4.187291	2.228626	0.7213282	0	1.22038	1.792965	0	0	0	2.018024	1.449399	0.9885284	0.4989801	0	1.270179	0	0	0.969088	0	2.896931	0.6532957	0	0	1.659072	1.56481	1.813598	0.717439	0	1.788413	0	1.270919	1.087831	4.665971	2.628455	5.563676	2.931695	3.069206	0	1.617104	0	4.785991	2.109173	0	2.600425	0	0.7643855	1.076701
2010300C02Rik	0	0	0	0	0	0	0	0	0	0	0	0	0	0	0	0	0	0	0	0	0	0	0	0	0	0	0	0	0	0	0	0	0	0	0	0	0	0	0	0	0	0	0	0	0	0	0	0	0
Tsga10	0	0	0	0	0	24.02584	0	0	0	2.26442	1.778229	6.09324	0	0.2097149	0	17.43134	0	0	0	7.189142	0	0	0	0	0	0	3.662439	0	0	14.29831	0	5.619354	0	0	0	0	0	0	0	0	0	0	18.27614	0	16.42216	0	48.82524	0	0
Lipt1	0	0	0	14.26135	0	3.847316	0	0	0	0	0	0	0	0	0	0	0	0	0	0	23.93788	0	29.37684	0	0	0	22.76916	0	14.88977	1.648305	0	0	12.74875	24.10195	0	0	0	0	0.4246566	0	20.82682	74.47375	16.55479	0	12.98999	0	11.92636	0	0
Mitd1	0	0	64.10106	20.68121	46.93701	29.10664	102.6119	89.97939	71.57977	43.13838	3.430953	75.88662	35.3187	0	0	100174	137.3154	13.5386	7.595199	0	138.5595	75.97243	0	44.51282	29.16028	652.5038	2.995759	27.21036	51.17285	4.216517	80.84045	93.47878	6.848416	65.31967	15.8481	94.96084	0	60.08229	5.215677	14.11752	51.32736	0	0	3.070228	0	148.2619	0	0.9385057	0
Mrpl30	417.5989	197.0184	232.1438	330.7339	136.3313	427.7987	254.4164	361.3189	467.9261	311821	321.3041	371.8314	371.06	277.2499	214.9066	350.9221	182.7335	198.7339	138.1745	300.8244	349.9646	195.2834	233.9271	96.28933	92.73147	0	261.6936	209.0588	378.0167	280.5994	391.2729	333.6224	262.1474	191.0584	403.0423	123442	204.5223	189.3985	415.3626	317.9349	191.5456	691496	200318	176.8919	345.4445	664.5595	14.12951	5.691207	170.1974
Txndc9	51.3933	324.1907	140.2533	47.21574	35.00585	246.9778	36.74526	38.59735	24.71129	33.64384	152306	164.1984	198.0315	127.3647	9.544742	227.4291	172.4184	25.67245	84.10309	69.03715	145.9367	52.64565	163921	23.7755	92.98291	304.6419	46.03053	35.63456	146.3958	49.82556	8.235659	176.2962	24.74875	75.95158	148.3607	21.41487	17.8618	167.3376	134.7479	85.71766	24.76649	4.644371	18.13585	165.7714	202.6448	208.2944	0.8375247	0	62.25217
Eif5b	77.73123	35.51266	38.13471	61.61606	36.69123	24.89205	16.5442	27.69726	72.67427	18.10457	71.77398	36.50081	28.38178	41.43238	49.72176	50.75651	25.0151	55.21928	8.601233	32.6987	38.46409	28.02783	22.26826	21.62751	15.1739	0.3844679	30.09778	41.37875	30.43245	45.69325	27.76754	61.94159	13.12745	22173	24.91875	24.97349	29.69168	31.86298	59.85363	16.40734	34.79838	12.45	47.45758	71.39951	35.75812	34.4883	28.76501	0.7528287	12.6419
Rev1	1.547605	9.103732	0	0	5.941601	9.899661	11.88	0	15.37333	4.283388	5.445651	0	0	3.714878	7.472933	0.3460163	0	0	0	0	1.466556	7.592488	0	1.433557	0	0	0	14.88644	17.45388	1.237048	1.562401	1.840502	14.32829	47.60434	8.152081	0	0	2.634377	5.463492	4.001338	0	0.4094679	0	9.010889	0.3841954	1.080103	68.0647	76.98615	0
Aff3	11.34691	0	0	0.6925477	0	3.854683	1.115936	0	0	0	0.4074189	4.807789	0	0	7.566365	0	0	0	0	0.301145	1.536095	0	0	0	0	1.885411	6.034339	0	2.562526	0.5553021	1.042903	38.3175	0	0	9.339271	0	0	0	0	3.492557	0	0	2.974503	0	1.697514	0	0	1303	0.938318
Gm16150	4.270917	0	0	0	0	0	0	0	0	0	0	0	0	0	0	0	0	0	0	0	0	0	0	0	0	0	0	0	0	0	0	0	0	0	0	0	0	0	0	0	0	0	0	0	0	0	0	0	0
Gm16151	0	0	0	0	0	0	0	0	0	0	0	0	0	0	0	0	0	0	0	0	0	0	0	0	0	0	0	0	0	0	0	0	0	0	0	0	0	0	0	0	0	0	0	0	0	0	0	0	0
Gm16152	0	0	0	0	0	4.183835	6.95184	0	18.29807	0	0	0	0	10.16366	0	0	0	0	0	0	0	0	0	0	0	0	0	0	1.079477	0	0	0	0	0	21.80456	0	0	0.371117	8.312411	0	0	0	0	0	7.793767	0	0	0	0
Lonrf2	0	0	0	0	0	1.595951	0	0	0	0	0	0	0	0	0	0	0	0	0.7467785	0	0	15.3875	0	0	0.5748795	0	0.8500633	0	0	0	0	0	2.735411	0	0	0	2.993689	0	0	0	0	0	0.686729	0	0	0	0	0	0
Chst10	0	0	40.60835	18.94601	5.596353	0	0.5917624	41.16825	0	2.189775	0	12.01864	2.811255	17.47207	0	0	0	0	0	0	1.553519	19.66611	0	0	0	0	9.864094	0	4.54848	19.74022	0	0	0	10.65857	0	0	0	0	0	0	0	0	0	26.01444	15.48695	6.294804	18.34352	0.1853253	64.73947
Pdcl3	58.60178	31.41236	22.40195	37.49634	0	75.14916	14.14621	42.12211	86.85974	39.05894	48.6334	52.39988	16.80091	78.92494	73.8572	79.10818	95.35438	31.33197	0	35.43401	48.46022	41.32945	68.02684	56.33166	67.93932	1.479336	59.99729	93.86319	58.16803	13.88853	15.14931	60.26879	54.55201	67.15763	59.06714	73.82655	45.69845	45.74655	72.21325	102.4395	118.0422	0	25.36178	19.00067	58.67231	95.35826	37.24488	119.4461	32.00188
Npas2	0	0	0	0	0	0	0	0	0	0	0	0	0	0	0	0	0	0	0	0	0	0	0	0	0	0	3.385583	0	0	0	0	0	0	0	0	0	0	0	0	0	0	0	0	0	0	0	0	0	0
RP24-539E18.2	5.394253	0	0	0	0	0	0	0	2.733903	0	0	1.739039	0	0	2.170606	0	0	0	0	0	0	0	0	0	0	0	0	0	0	0	0	0	0	0	0	0	0	0	0	0	0	1.784026	37.11909	2.181104	0	0	0	0	0
Rpl31	139.9803	16.69064	116.6085	222.0033	60.45333	109.5722	43.8333	93.8679	167.6733	186.4077	123.5514	103377	65.66472	127.9466	69.07443	101.9529	41.70982	203.8648	38.92487	122.1469	147.8819	84.23193	103.5934	103.1428	12.2175	425.6452	62.89544	128.4066	115.2232	48.4375	83.27437	73.5675	85.54794	138.3119	66.39995	40.46063	8.483026	56.07942	100.4565	33.62329	43.55935	90.83615	150.3386	89187	114.2851	269.4974	43.13506	0	0
Tbc1d8	1.62337	0	0.1566207	0.8669572	0	0	0.4564688	0.1328535	0.2350722	0	0.1457207	0.8971782	1.897458	0	0.1866376	0	0	0	20.82443	0	0	0.5417815	0	0	0	0	7.316235	0	0	3.575047	3.679141	0.229834	0	0	0	0.9831425	0	0.2193132	11.73483	0	0	0	0	4.125886	0.2878601	0	0	0	0
D1Bwg0212e	6.010987	65.20633	48.1054	47.18927	2.097957	79.27449	30.17016	161.0727	27.41828	23.20414	51.74495	71.11969	19.67245	25.34533	83.58948	57.78973	0.2439453	47.90612	2.998658	128.4889	42.72143	67.40494	19.46894	32.71211	62.32693	298.9986	67.37746	19.15716	48.57039	12.86991	13.65487	45.1046	38.62683	15.66932	19.56544	0	24.84347	43.77053	23.43099	24.60726	31.5621	1.987996	34.46916	54.56412	4.476712	60.00612	89.34709	0	53.72379
Gm15832	0	0	0	0	0	0	0	0	0	0	0	1.604553	0	0	0	0	0	0	0	34.67397	13.7563	0	0	0	0	0	0	0	0	0	0	0	0	0	0	0	0	0	0	0	0.6428885	0	0	0	0.5148219	0	0	0	0
Rnf149	31.34101	77.4799	35.39863	14.14039	90.21244	14.40237	75.51533	101689	31.76837	18.89166	0	39.37056	0.3157982	55.63825	65.66618	15.70597	0	1.914026	97.04402	14.0543	0	40.39613	0.3383747	21.27301	28.01464	0	15.68343	51.66444	30.47101	0.6170404	17.14518	11.78155	33.57191	9.860241	56.80656	0	0	1.022022	24.64028	0	0	0.7148498	90.48003	11.79842	29.51208	7.297506	12.02012	0	0
Creg2	0	0	0	0	0	0	0	0	0	0	0	0	0	0	0	0	0	0	0	0	0	0	0	0	0	0	0	0	0	0	0	0	0	0	0	0	0	0	0	0	0	0	0	0	0	0	0	0	0
Map4k4	39.68615	0.1922879	6.279987	9.108476	8.113716	5.62245	0	0.09962772	4.2765	1.693218	6.747977	8.655456	0	3.755316	0.7716737	18.19171	20421	0	0	0.3562707	0	6.94417	6.604796	2.664588	5.891693	0	5.807956	14.77945	6.741262	5.255617	0.2508194	0	2.102554	0	6.801608	6.910347	10.13442	2.778721	7.789234	4.958258	0	0	4.398745	7.056192	0.9521514	2.868022	2.803286	0.3546371	8.547619
Gm16894	0	0	0	0	0	0	0	0	0	0	0	0	0	0	0	0	0	0	0	0	0	0	0	0	0	0	0	0	0	0	0	0	0	0	0	0	0	0	0	0	0	0	0	0	0	0	0	0	0
Il1rl2	0	0	0	0	0	0	0	0	0	0	0	0	0	0	0	0	0	0	0	0	0	0	0	0	0	0	0	0	0	0	0	0	0	0	3.567275	0	0	0	0	0	0	0	0	0	0	0	0	0	0
Il1rl1	0	0	0	0	0	0	0	0	0	0	0	0	0	0	0	0	0	0	0	0	0	0	0	0	0	0	0	0	0	0	0	0	0	0	0	0	0	0	0	0	0	0	0	0	0	0	0	0	0
Il18r1	0	0	0	0	0	0	0	0	0	0	0	0	0	0	0	0	0	0	0	0	0	0	0	0	0	0	0	0	0	0	0	0	0	0	0	0	0	0.1561423	0	0	0	0	0	0	0	0	0	0	0
Mfsd9	0	0	24.53156	0.2400374	0	0	0	0	0	0	0	17.95001	0	0	0	0	0	0	0	0	0	0	0	0	0	0	0	0	2.036652	0	0	0	0	1.08084	17.62732	0	0	0	0	0	0	0	0	0	0	17.00394	0	0	0
2610017I09Rik	216.8054	734.0825	26.54864	0	5.483296	54.66571	0	0	0	1.244883	0	3.038927	8.263387	0	189654	0	29.82634	0	129.3172	0	0	38.53763	10.16766	0	0	0	53.52824	171.3379	0	6.830954	0	6.775472	90.57218	0	0	0	0	31.20007	19.41195	213.2532	31.04859	0	0	19.35031	0	36.63789	212.6798	136.9642	195.0692
Pou3f3	28.03884	18.94663	0	0.3255235	1.063709	0	4.199155	1.745925	2.471406	0.4439622	4.596054	1.572064	0.7124539	0	4.905485	0	0	2.159061	97.3046	1.132396	5.776182	7.11995	0	0	4.681644	50.56217	8.461027	19.07299	0.8383399	3.480172	1.318645	0	36.01345	0	0.6058076	0	0	0.8646469	0.537963	20.35625	0.2362017	0.4031828	1.398128	1.725223	0	10.71121	15.49594	0	0
Mrps9	1.14E+02	6.27E+00	4.11E+01	8.76E+01	1.69E+02	1.05E+02	1.83E+02	3.68E+01	1.30E+02	1.77E+01	8.65E+01	3.35E+01	2.39E+01	3.95E+00	5.09E+01	1.08E+02	3.80E+01	1.26E+02	6.24E+01	6.55E+01	8.89E+01	5.15E+01	3.61E+01	4.27E+01	6.09E+01	0.00E+00	2.62E+01	8.31E+01	9.65E+01	4.22E+01	3.99E+01	1.29E+02	1.36E+02	1.11E+02	5.73E+01	6.00E+01	1.31E+02	3.11E+02	1.63E+02	1.50E+02	8.29E+01	6.01E+02	9.06E+01	1.08E+02	1.12E+02	2.25E+02	1.26E+01	2.76E+01	6.56E+01
Gpr45	0	0	0	0	20.79666	4.88662	0	9.715269	4.646024	0.6676877	0	7.683887	2.142961	3.76395	0	12.29751	0	1.623538	0	5.960653	4.343485	0	17.65174	0	3.520431	0	12.14639	0.531193	1.260804	2.093573	0	0	0	3.345508	0	5.82932	4.888712	0.8669118	2.966547	0	1.065692	0	14.7188	6.671864	4.55147	15.08068	0.7074213	0	0
Tgfbrap1	9.773552	12.30616	0	0.1799843	0	0	0	0	27.91443	4.418458	6.035329	0	0	27.96445	0	0	4.923838	0	0	0	0	9.448012	0	0	11.64832	0	4.589837	0	4.40348	2.790108	5.103617	8.350054	0	0.1757069	0	13.21579	13.65679	2.071634	2.776141	0	12.21088	0	0	0.5450791	0	0	0	0	0.09754275
AI597479	3.779254	21.87945	0	35.75278	58.10041	15.82886	20.72213	7.113598	25.17374	7.274841	20.35452	0.3481096	0.3155241	54.90788	0	0	27.16917	47.80912	0	0	3.837143	34.6853	10.81859	0	2.073358	0	20.4389	5.631229	31.92967	19.72816	8.565151	0	21.04645	0.8444301	19.04885	0	14.39603	0	8.735739	23.26494	0	10.35633	37.15131	24.01296	21.77978	22.87727	0.686268	99.59124	0
Fhl2	0.5970606	0	0	0	0	15.91356	0	0	0	0	0	0	0	0	34.35613	1.334919	0	0	0	0	0	0	0	0	0	0	0	0	33.25764	0	0	0	0	82.48952	0	0	0	0	0	0	0	0	0	0	0	0	0	0	0
Nck2	8.37373	34.77085	22.03017	0.4708328	3.846336	2.47985	22.43387	0	0	18.62208	0	2.999539	2.175009	13.81164	4.966659	0	5.663886	9.062998	8.122612	24.56824	8.342769	0	15.18211	15.08236	3.573079	1.179555	16.68806	34.73907	12.7966	2.124883	3.354678	11.06503	9.666068	0	14.01971	0	1.240456	27.5135	38.64575	0	2.163259	1.166316	8.088935	17.86961	2.887211	0	0	0.2867645	0
1500015O10Rik	0	0	0	0	0	0	0	0	0	0	0	0	0	0	0	0	0	0	0	0	0	0	0	0	0	0	0	0	0	0	0	0	0	0	0	0	0	0	0	0	0	0	0	0	0	0	0	0	0
Uxs1	0	0	0	0	54.75059	0	10.31444	0	0	3.258028	0	2.703177	16.33863	19.60758	0	0	12.25354	0	0	58.17083	23.84362	0	29.78296	0	40.28752	0	6.949481	0	0	5.145204	25.99372	0	32.32423	12.0067	0	19.25141	0	12.30978	15.62693	7.228301	0	0	10.2602	0.4521642	24.85728	0	0	0	0
Gm16103	0	0.249525	0	0	0	3.979664	1.469465	0	0	0	0	0	0	0.471594	0	0	0.6059603	0	0	0	0	5.232309	0	0	0	0	0	0	1.026799	0	1.076717	0	0	0.7784521	0	0	0	0	0.8785296	0	0	0	0	0.6037296	0	0.3721728	0	0	0
Tpp2	59.69461	0.1341821	34.16237	33.98265	11.32633	59.9218	26.86695	43.35235	18.1088	25.00102	38.89834	26.14431	19.00454	18.76637	0	40.61653	34.29625	0	16.02209	22.74803	33.76408	25.79201	12.50702	36.25829	23.12626	0	44.70857	0	18.91152	24.87002	48.1195	69.62749	25.18697	61.01279	35.51161	30.63496	17.39546	20.1219	46.23901	23.35477	10.26769	0	7.366864	42.0429	53.5696	1.951325	37.38016	3.340878	0.4066834
A530098C11Rik	0	0	0	0	0	0	0	0	0	0	0	0	0	0	0	0	2.789872	0	0	0	0	0	0	0	0	0	0	0	0	0	0	0	0	0	0	0	0	0	0	0	0	0	0	0	0	0	0	0	0
1700029F09Rik	247.6477	308.3316	257.0147	100.3834	159.4869	227.9594	169.8626	391.7502	218.8633	44.67229	120.6691	196598	39.67183	248.2191	177.7465	151.0036	337.7379	85.43887	134.2645	295.8776	302.4567	78.89065	149.0123	69.51254	49.4035	20.36587	203.6318	23.50619	203.1763	123.0035	57.56382	229.4519	82.92868	13.41393	97.44769	145.4311	229.5369	83.21763	322.9671	112.2236	268.4567	0	318.5912	279.3191	72.61643	131.7796	225.8403	0	244.7117
Kdelc1	87.7373	93.30531	46.73943	63.89443	0.7526478	74.40611	32.15555	77.67727	250.6312	26.14254	157.8715	102856	11.34146	94.46995	33.23141	84.13254	158.6114	91.37338	435.3988	106.3508	75.58407	63.76009	139.85	147.7667	33.51755	1.26655	88.06996	9.804048	119.3474	1.440436	20.88249	70.14617	24.79418	108.1183	148.6365	64.21071	143.1354	64.11443	181.8537	34.37047	119.3273	501.2045	31.74632	51.60082	90.36648	49.23619	8.118233	257.5291	0
Bivm	0	0	43.11156	15.94564	46.87318	36.72231	29.03092	0	0	21.59743	24.01381	5.266984	28.42008	0	26.10813	42.52392	0	0	5.97674	26.9874	0	0	31.29107	62.10049	0	0	22.61481	30.41501	11.87425	17.78505	0.4319739	0	0	51.53135	11.90736	0	41.55648	31.58441	11.9837	0	0	0	44.58101	29.72906	0.3717793	13.17264	34.64057	41.07396	44.03798
Ercc5	38.72419	59.48618	0.1614347	6.382892	65.58061	8.276112	0.4704993	34.85675	0	8.943502	30.36393	0	0	0	0	1.609306	24.13682	0	0	0.4440823	28.31496	0	29.54023	1.107114	7.254653	0	6.631089	0	21.04094	0.272958	0	0	21.36912	15.19247	0	0	7.967318	3.164759	0	1.030057	0	0	9.869262	25.6898	11.71997	1.39321	1.21445	95.48231	0
Gm15833	0	0.3259209	0	0	0	0	0	0.5586232	0	0	0	3.772461	1.139777	0.6159795	3.1391	2.180228	0	0	0	0	0	0	3.663781	4.516379	0	5.218639	0	2.260207	2.682337	0	2.812741	0	2.375835	1.016787	0	8.267848	0	7.377356	0.5737523	0	0	0	0	0	0	0.4861191	0	0	2.822318
Gulp1	49.06682	0	23.42336	4.195084	0	52.00554	12.24232	28.60361	86.07332	0	0	12.95793	0.4038817	37.91008	0	15.48407	0	0.5913278	0	0	20.82344	0	18.97315	0	0	0	0	15.67063	45.24392	7.102326	0	1.369791	31.78721	0	18.73718	0	10.13508	17.23439	2.909683	0	0	270.2716	13.38299	7.965126	4.717961	18.87491	0	0	2.000708
Gm16102	4.585778	0.7663546	0	0	0	0	4.513097	0	0	0	0	2.956794	2.680017	1.448384	0	10.25296	1.861057	0	0	0	0	0	0	10.61959	8.805402	0	0	2.65727	0	0	0	0	0	0	0	0	0	4.33669	2.698187	0	5.331078	6.066564	0	0	0	4.572148	0	0	0
Col3a1	102.1821	0	78.51113	75.8808	0	34.51536	5.61318	0	12.07281	0.5895047	0	90.31561	11.47043	34.57416	0.1628408	15.8339	18.92605	15.05101	0	0	163.4619	0	28.31	111.4924	7.408536	0	0	13.24905	62.29455	0	0.8754656	85.7853	0	0	40.84764	0.8577891	65.08279	35.7734	145.5366	0	0	0	12.9953	24.01136	41.33243	0.1008697	0.257199	3.367644	0
Col5a2	0	0	36.71621	30.54892	71.26697	4.51209	0	17.87424	11.97987	7.575246	0	29.26237	0	0.2986284	0	65.00426	40.30961	92.09917	0	26348	4.479906	0	0.296035	17.51641	1.815501	251.7359	0	0	19.83116	0	0	0	13.24582	0	8.457368	0	44.75004	9.164936	57.5784	0	0	0	0	16.63009	0	0	0	0	0
Wdr75	8.621007	0.1816198	61.65334	49.74113	16.01542	228.7828	59.07674	0	81.97066	29.0243	95.05705	155.7089	120.22	63.28198	94.14782	71.96429	144108	88.23239	52.00348	117.0896	0	73.24042	163.3355	13.42271	49.41219	1.938729	76.77215	5.457846	148.6644	75.42434	5.224679	144.1633	168725	69.30871	142.9825	110.7376	146.2155	199.7554	145.3989	2.74677	62.42247	464.4177	105.1661	46.27668	85.97029	110.6817	184.6444	79.22136	74.44304
Gm5526	80.87783	30.15094	37.81449	19.93506	36.18975	66.32773	0	33.85815	18.91861	45.31374	23.45519	40.11383	18.17945	15.7198	30.04119	13.90985	45.44702	44.07363	15.51806	40.45297	44.21667	21.80129	21.42701	28.8145	47.78398	99.88475	31.40323	7.210059	42.78328	3.552096	53.83587	24.66272	26.5262	38.9226	12.36655	0	16.58903	41.18409	20.13297	26.80897	40.98414	4.115152	0	17.60878	15.44465	9.30432	27.67833	38.34998	5.401917
Gm5269	0	0.4791187	0	0	0	0	0	0	0	0	0	0	0	0.9055183	0	0	0	0	0	0	0	0	0	0	0	0	0	0.830652	0	0	0	0	0	0	0	0	0	0	0	0	1.110982	0	0	0	0	0.7146175	0	0	0
Slc40a1	0	0	0	0	0	0	0	0	0	0	0	0	0.3227121	0	0	0	0	0	0	0	0	0	0	0	25.97724	0	0	0	0	5.674946	0	0	0	13.96262	0	0	0	0	0	0	0	0	0	0	0	0	0	0	0
Rpl23a-ps1	0	0	0	0	0	0	0	0	0	0	0	0	0	0	0	0	0	0	0	0	0	0	0	0	0	0	0	0	0	0	0	0	0	0	2.527225	0	0	0	0	0	0	0	0	0	0	1.267618	0	0	0
Gm3852	0	0	0	0	0	0	0	0	0	0	0	0	0	0	0	0	0	0	0	0	0	0	0	0	0	0	0	0	0	0	0	0	0	0	0	0	0	0	0	0	0	0	0	0	0	0	0	0	0
Dnahc7b	0.9437215	0	0	0	0	1.488702	0	0	0	0	0	0	0	0	0	0	0	0	0	0	0	0	0.08442258	0	0	0	0.5286258	0.08091362	0	0	0	0	0	2.620812	0	0	0	0.5282071	0	2.323805	0	0	0	0.05646041	0	0	0	0	0
Slc39a10	2.16E+01	0.00E+00	3.04E+01	2.82E+01	3.99E+01	1.73E+01	6.38E+01	4.36E+01	8.76E-01	3.15E-01	1.62E+01	1.54E+01	6.82E+00	4.65E+01	1.08E+01	1.33E+01	2.67E+01	1.45E+01	0.00E+00	2.99E+01	0.00E+00	2.68E+01	3.76E+01	5.71E+01	5.98E+01	5.78E-01	2.73E+01	1.06E+01	2.56E+01	3.95E+00	6.67E-01	1.41E+01	3.71E+01	3.39E+01	2.86E+01	3.85E+01	1.53E+01	1.24E+01	2.07E+01	1.99E+00	2.26E+01	0.00E+00	9.57E+01	2.94E+01	2.87E+01	2.08E+01	3.21E+01	1.51E+02	5.17E+01
Gm4852	0	0.9901786	0	0	0	0	0	0	0	0	0	0	0	0	0	0	0	0	0	0	0	0	0	0	0	0	0	0	0	0	0	0	1.804503	0	2.944417	0	0	0	0	0	0	0	0	0	0	0	0	0	0
Tmeff2	0	0	0	0	5.845787	0	0	0	8.215629	0	0	0	0	0	0	0	0	0	0	0	0	0	0	0	0	0	0	0	0	0	0	0	0	13.69693	0	0	0	0	0	0	0	0	0	0	0	0	0	0	0
Obfc2a	1.979927	0	0	23.79096	0	0	0	0	18.7313	0	0	0	0	0	0.2655692	0	0	0	0	0	0	0	0.2066383	0	39.91855	0	11.65961	0	0	0	0	0	0	35.78457	0	5.595708	6.159293	0	7.76635	0	13.93815	0	4.541445	0	0	22.94824	0	0	0
Myo1b	39.91793	0	35.44229	44.72772	0	27.27421	60.93478	28.51692	11.88046	0	28.06192	25.53804	0	13.47614	0	16.35337	38.13438	0	32.65053	30.33768	11.65162	0	6.36617	27.48186	65.86272	1.602772	8.973556	14.03997	27.89858	6.238037	0	23.86339	15.07506	15.17107	20.00657	7.146664	35.56697	15.95715	24.74629	11.80466	0	0	45.23079	9.125518	20.46808	3.850193	0.2394457	131.33	118946
Gm8420	86.60842	83.22325	76.03843	76.31751	27.70909	126.9614	25.57073	40.93243	39.50522	15.77044	48.97836	47.46648	22.77704	39.66422	33.10804	38.72813	29.87623	76.69426	43.20573	52.29253	20.51818	80.93285	55.59001	50.14124	0	23.17512	51.91369	82.80695	38.71341	67.99256	34.35003	55.79153	42.20277	18.06153	40.88709	9.179038	28.86722	63.47565	54.7807	46.65133	72.15715	14.32188	49.66437	28.01529	56.43928	75.55712	33.02684	26.69372	20.05352
Stat4	0	0	0	0	0	0	0	0	0	0	0	0	0	0	0	0	0	0	0	0	0	20.88099	0	0	0	0	0	4.316064	0	36.3605	0	0	0	0	0	0	0	0	0	0	0	0	8.542402	0	0	6.398476	0	0	4.983318
Gm3940	0	0	0	0	0	0	0	0	0	0	0	0	0	0	0	0	0	0	0	0	0	0	0	0	0	0	0	0	0	0	0	0	0	0	0	0	0	0	0	0	3.214442	0	0	0	0	0	0	0	0
Stat1	21.17601	0	0	0	0	0	3.413512	0	0	0	15.41039	0	10.5791	0	0	4.246844	15.90887	0	37.22878	0	0	0	10.78692	0	0	0	0	3.383649	2.008603	0	1.369728	0	0	1.78253	0	0	0	0	0	0	0	0	12.19924	0	2.899243	0	0	0	0
Gls	24.50529	44.94746	14.53142	33.11726	39.06149	25.48854	0.5882171	0	3.895703	1.231402	19.46219	20.42489	5.588825	14.34045	18.93377	36.26573	15.55121	29.63922	3.770454	23.79403	9.911803	10.4723	8.23401	6.920554	21.80549	242.2983	9.050767	15.90814	8.423049	13.62147	3.425829	10.66211	16.38247	7.478623	5.346271	0	23.65035	8.587508	24.66453	13.85314	1.145677	0	9.596632	9.13655	3.523965	30.87665	0	164.5427	20.66772
Nab1	0	0	0	27.77309	0	0	4.317836	0	0	6.142389	0	0	19.2213	16.21861	0	31.38137	0	0	0	0	1.331929	0	0	0	0	0	10.28723	0	0	0	0	0.5571821	0	15.06021	0.680478	20.25901	0.7495613	0	0	0	6.97161	0	0	4.152579	0	0	0	0	0
Tmem194b	0	0	21.83633	0	8.476975	0	15.76428	0	0	0	0	0	0	0	13.90796	0	0.4524793	0	0	0	0	13.07696	0	0	4.281719	0	0	9.852456	17.13507	0	0	0	2.067003	15.25864	9.1393	0	0	0	0	0	0	0	0	0	0	0	42.16233	46.62704	0
Mfsd6	0	0	0	0	0	0	0	0	0	0	1.864483	0	0	0	0	0	0	0	0	0	0	0	0	0	0	0	0	0	0	0	0	0	0	0	0	0	0	0	0	0	0	0	0	0	0	0	0	0	0
Inpp1	2.104184	0	24.51334	55.96592	1.390366	0	43.87273	0	28.79383	0	0	31.20467	0	20.59362	0	24.69901	0	14.90653	0	38114	0	0	1.976459	0	2.02018	0	7.302047	5.486798	5.788042	0	0	9.384067	20.18623	0	3.13695	17.84066	65.22462	12.93429	28.09752	0	0	0	0	6.38102	45.05417	11.80086	0	0	0
Hibch	0	55.83048	0	8.326099	0.7096999	50.45814	88.22485	0	0	13.78879	0	14.65258	0	32.88636	0.4481085	35.48009	0	0	3.043172	26.37787	69913	0	0	90.26021	0	0	23.4626	0.7069652	24.88884	37.83109	9.234971	35.2345	22.72317	13.06322	28.49989	0	0	0	0	0	42.72178	0	0	0	0	26.50843	0	0	0
1700019D03Rik	0	0	0	0	0	0	0	0	0	2.090246	0	0	0	0	0	0	0	0	0	0	0	0	31.72732	0	0	0	0	0	0	0	0	0	0	0	0	0	64.3877	0	29.68969	0	0	0	0	0	0	0	0	0	0
Pms1	17.98724	0	0	34.80514	13.35904	0	0	3.286229	27.36813	4.311619	19.30549	13.40685	0	46.85357	0	0	24.93767	0	2.32229	0	0	0	33.89813	0	2.383637	0	0	17.48975	8.536737	0	0	0	0	15.29491	17.33454	46.70564	1.241281	18.13348	30.03785	1.337328	0.6780822	0.5831448	2.022188	0.2936428	38.89886	39.45891	160.4954	44.11117	99.07407
Ormdl1	134.1443	241.3124	75.78579	43.39699	121.1968	29.22179	161.2146	121.1815	30.72476	47.19997	34.44526	32.5758	54.3782	85.55177	105.5842	49.02575	6.805013	60.53652	9.651867	20.36826	27.50173	61.77282	96.31857	64.22028	9.906838	0	76.34549	119.2126	102.0057	65.30161	45.69913	94.5944	59.70948	87.96887	12.81951	39.64367	49.01043	31.10458	39.15836	5.558182	86.05437	954.7039	20.71008	64.14887	0.8005177	132.7811	2.459324	261.4521	0.3733184
Osgepl1	75.68251	0.2828861	0	0	30.17935	38.39392	40.0716	39.22179	26.66347	47.77398	26.77141	38.94837	0	0	18.26886	18.33134	76.1509	0	0	64.04737	78.01758	56.72569	185.4391	93.31928	13.80338	3.385554	60.88411	0	0	13.53624	16.31679	0	85.6663	64.01609	5.687639	194.9511	9.809544	50.35237	109.9513	0	194.5153	0	30.00311	29.07129	19.96258	27.00938	0	83.05729	0
Asnsd1	3.67E+01	2.49E+02	1.18E+02	1.01E+02	1.59E+02	5.59E+01	9.80E+01	1.79E+02	1.16E+02	7.49E+01	8.94E+01	1.32E+02	1.43E+02	5.06E+01	9.25E+00	1.21E+02	1.32E+02	6.57E+01	2.51E+01	1.50E+02	0.00E+00	3.42E+01	1.29E+02	2.30E+02	3.55E+01	0.00E+00	1.54E+02	1.12E+02	8.05E+01	7.00E+01	3.90E+01	7.59E+01	2.53E+02	7.57E+01	7.22E+01	3.63E+01	9.14E+01	5.35E+01	8.13E+01	5.91E+01	2.78E+02	0.00E+00	5.37E+01	6.84E+01	1.01E+02	8.85E+01	6.02E-01	2.18E+02	5.98E+01
Dnahc7a	0.7368383	0	0	0	0	2.945862	0	1.371858	0.2489618	0	0	0	0	0	0	0	0	0	0.6126355	0	0	0	0.1538026	0	0.4716145	0	0.1549705	0	0.844518	0	0	8.397787	0	0	0	0	0	0	0	0	0	0	0.5633727	0	0	0	0	0	0
Stk17b	0	0.1903028	0	0	0.3312058	1.517565	53.51352	14841	0	25.71188	0	11.7478	15.97218	0	25.43145	0	0	0	1.4202	0.5288891	0	0	20.23378	5.27416	82.54326	0	9.520122	0	0	0.6501701	0	5.642782	0	0	0	65.17173	0	10.90357	0	1.226768	0	0	0	0	0	0.1419207	0	12.31555	0
Hecw2	0	0	0	0	0	0.7291882	0	0	0	0	0	0.3456103	0	0	0	8.751449	4.746354	0	0	0	0	0	0	0	0	0	0	0	0	0	0.1972854	0	0	0	0	0	0	0	0	0	0	0	0	0	0	0	0	0.08432175	0
Ccdc150	0	0	0	0	0	0	0	0	0	0	0	0	0	0	0	0	0	0	0	0	0	0	19.65707	0	0	0	0	0	0	0	0	0	0	14.57019	0	0	0	0	0	0	0	0	0	0	0	0	0	0	0
Gtf3c3	0	0	1.983451	25.29133	0.4271017	29.35433	48.41371	0	34.23509	14.97386	7.381651	40.47678	1.287294	12.29076	0.8863452	5.745613	26.96666	2.600726	24.72389	23.87075	0	3.430572	0	15.30274	31.72127	0	48.87452	6.594567	16.15734	33.53671	0	4.365942	3.13055	28.90103	2.371634	3.11264	63.62826	19.61533	13.50022	15.81961	19.77413	0	10.10481	44.9769	9.341526	58.56378	20.2991	0.6788942	0
Pgap1	0.00E+00	8.67E+00	2.63E+01	0.00E+00	0.00E+00	0.00E+00	0.00E+00	0.00E+00	0.00E+00	0.00E+00	0.00E+00	0.00E+00	0.00E+00	8.21E-01	0.00E+00	0.00E+00	0.00E+00	0.00E+00	0.00E+00	0.00E+00	1.49E+00	3.49E+01	1.36E+01	0.00E+00	0.00E+00	8.70E-01	1.59E+01	0.00E+00	0.00E+00	3.32E+00	0.00E+00	0.00E+00	0.00E+00	2.10E+01	0.00E+00	0.00E+00	5.87E+00	0.00E+00	0.00E+00	0.00E+00	0.00E+00	0.00E+00	0.00E+00	5.09E-01	0.00E+00	4.40E-02	0.00E+00	0.00E+00	1.88E-01
Ankrd44	8.511322	0	0	0	0	0	0	14.23575	0	0	0	0	0	0	0	0.6796345	0	0	0	4.758294	0	2.840558	0.09517476	0	0	0	4.603079	0	8.779631	0	0	0	0	0	0	0	0	0	9.747528	0	0	0.7037312	0	10.20146	6.602967	0	0	6.558221	31.05662
Sf3b1	108.2458	139602	63.32961	73.3475	136.2816	93.22314	47.62703	87.74734	45.38633	57.09971	23.39836	37.81328	41.85092	33.33156	40.76672	57.97645	116.5544	108.1371	162.0747	29.26842	54.64581	58.28939	84.11574	56.55834	46.02779	97.62565	46.51508	56.78359	38.87818	73.85376	12.93713	41.9844	27.54856	70.42538	64.20518	44.73854	65.12333	57.45623	88.12794	142.5986	50.12505	6.581585	99.59191	47.18161	50.3386	33.63234	89.58888	316.4803	121.9577
Coq10b	0	59.38306	0	44.19285	40.02218	0	13.0029	59.15682	4.229198	4.051899	24.76001	72.99534	19.37354	0	74.24725	32.16421	0	4.430995	0	24.54566	0	0	0	0	0	1.860744	0	0	28.69222	138.5603	0	0	27.95501	38.80521	46.65103	162.1379	70.46011	0	50.3256	0	55.26169	0	22.95479	0	22.90302	0	100.3244	0	0
Hspd1	417.1863	430.9089	556.8674	915.1374	166.3916	1143.98	592.0099	237.0867	448.2459	317.3541	711.0112	840.7133	321.1492	696.2995	489347	832.4103	482.9736	570.1163	259.5355	570852	523.8213	569.7201	523.2888	768052	187.3066	974.4854	379.5469	602.9319	912.3125	262.9345	192271	471.8984	621.8935	300.0567	853.1629	537.5974	962.3949	644.2062	723.1798	140.4101	512.8268	585.0113	447.4985	759921	512.5796	787.7874	250.0556	556.2083	622.0675
Hspe1	439589	414.5203	689.9487	1074.133	187.1391	510549	485.7934	246.1985	697.0015	259.3616	429.7052	666.6286	324.3597	426.0552	496075	985.5864	337.8627	534.9728	232.7709	754.1913	628.3423	481.9232	389.8384	847.3738	320.6557	310.5392	379.6279	654.5976	689.9138	490.7501	155.8407	330.9997	701.5072	355937	713.9244	234.2467	599.1696	895.2896	900.2038	126.9899	572.8898	553.9212	461.9048	557689	510.5882	1054.694	113939	255.0778	203.2827
Gm16581	5.037548	0	7.654756	2.690291	10.2562	0	0	3.607303	0	1.834564	0	4.060104	1.47202	5.170986	2.027071	0	4.088801	0	0	4.679348	0	0	1.577255	0	0	0	1.589232	0	3.464233	1.438096	1.816325	9.984907	3.835482	3.282945	5.006701	0	0	1.19098	5.186999	0	1.464068	0	11.55484	4.073749	0	3.139109	9.604973	0	6.561033
Mobkl3	0	0	0	0	0	0	0	0	0	0	0	0	38.95558	0	0	0	0	0	0	0	0	0	0	0	0	0	0	0	0	0	0	0	0	0	0	0	0	0	0	0	0	0	0	0	0	0	0	0	0
Mobkl3+ENSMUST00000162930	0	6.279993	7.613657	1.337924	1.457306	6.677288	11.09495	5.023109	10.15764	1.824714	7.083784	3.230644	5.856468	0.3956325	6.048563	9.802246	0.508356	0	0	5.817781	14.83781	4.389521	7.451738	0	12.02617	0	1.5807	4.35507	1.722817	0.7151871	0	2.482824	2.288934	3.918382	8.092208	5.310289	5.01011	7.107514	2.579575	2.698889	1.94161	0	14366	1.519454	1.554831	6.556736	8.757287	0	1.812724
Mobkl3+ENSMUST00000162553	0	1.17258	0	1.873596	14.28543	0	10.35807	0	0	0	2.204436	2.262058	2.050314	7.75648	2.82342	0	0	0	0	0	0	0	4.393783	0	0	0	0	0	0	0	0	0	0	0	0	0	0	3.317731	0	0	0	0	0	0	4.354696	0	2.229726	0	0
Mobkl3+ENSMUST00000159743	0	3.119063	4.201611	3.32251	7.237951	16.58193	12.24554	0	0	0	50.81959	0	0	1.964975	5.006866	0	2.524835	0	0	28.89498	44.21668	0	9.739552	14.40725	0	0	11.77621	3.60503	0	0	0	0	0	0	12.36655	0	16.58903	2.941721	3.66054	0	4.821664	0	42.81069	2.51554	0	7.753601	23.72429	0	0
Gm6822	0	0	0	0	0	0	0	0	0	0	0	0	0	0	0	0	0	0	0	0	0	0	1.537824	0	0	0	0	0	0	0	0	0	0	0	0	0	0	0	0	0	0	0	0	0	0	0	0	0	0
Rftn2	1.439354	0	0	6.156184	0	0	12.0459	0	0	0	0	7.896607	0	0	14.47963	0	0.4769838	0	0	0	0	0	0	0	9.68703	0	0	0.4170233	2.976865	0	0	0	0	0.3063807	0	0	10.83317	0	0	0	0.2277234	0	0	0	0	0	0	0	0
02-mars	2.590439	0	1.312092	8.300511	0	0	0	0	28.22694	5.188596	0	0	30.27806	0	0	52.84972	55.71807	25233	0	0	47.56131	0	0	0	0	0	9.398087	1.876317	5.344199	22.18519	26.15205	0	0	10.12906	4.183688	0	0	6.124332	0	0	15.55915	0	0	20.68643	0.4019255	0	0	0	0
Boll	0	0	0	0	44.15692	0	0	0	0	0	0	0	0	0	0	0	0	0	0	0	0	0	0	0	0	0	1.856969	0	0	0	0	0	0	0	0	0	0	0	13.07336	0	0	0	0	0	0	0	120043	0	0
Gm8292	404.8273	221.4095	255.6473	349.5655	293.5957	182.1677	144.8768	116709	367.7138	72.75727	366.6939	261.0224	18.4355	259.0446	162.8994	346.7668	155.7574	279.3399	183.5939	205.1136	186831	343.9076	250.2104	170452	201.9042	372.8093	265.3794	399092	329.0094	93.05491	24.64318	273.5478	281.8075	202.8361	249.5083	211.7384	280.3779	288.3715	270.6737	147.2605	248.5534	125.1934	180.8902	176.4421	199.0403	390.5193	100.2435	128.0133	101.9517
Plcl1	0	0	0	0	0	0	0	0	0	0	0	0	0	0	0	0	0	0	0	0	0	0	0	0	0	0	0	0	0	0	0	0	0	0	0	0	0	0	0	0	0	0	0	0	0	0	0	0	6.885338
Gm6644	19.24135	14.46988	0	20.55161	11.19271	0	47.34099	11.02273	0	0	12.09031	0	0	9.115862	30.9703	21.51008	7.808766	0	0	0	45.5842	22.47555	36.14679	44.5585	0	51.48698	12.14042	39.02352	39.69583	21.97173	0	19.06911	0	0	66.93237	0	0	9.098106	33.96377	0	7.456181	0	0	11.67003	0	26.37823	0	17.79123	0
Satb2	3.68E-01	5.74E+00	2.11E+00	1.61E+00	6.21E-01	9.81E-01	7.00E-01	7.44E+00	1.80E+00	0.00E+00	1.62E+00	4.59E-01	0.00E+00	8.09E+00	1.22E+00	2.78E+00	1.66E+00	1.29E+01	4.13E+00	1.12E+01	1.13E+01	2.37E+00	3.63E+00	5.54E+00	1.41E+00	3.16E+01	6.97E-01	4.27E-01	5.06E-01	1.83E+00	7.96E-01	1.41E+00	2.24E-01	3.84E-01	2.92E+00	3.90E+00	8.10E+00	0.00E+00	6.50E-01	5.36E+01	9.86E+00	2.07E+01	8.45E-01	1.49E-01	3.20E+00	9.18E-01	0.00E+00	1.90E+01	9.38E+00
9130024F11Rik	0.00E+00	0.00E+00	0.00E+00	0.00E+00	0.00E+00	0.00E+00	0.00E+00	0.00E+00	0.00E+00	0.00E+00	0.00E+00	0.00E+00	0.00E+00	0.00E+00	0.00E+00	0.00E+00	0.00E+00	0.00E+00	2.48E+01	0.00E+00	0.00E+00	0.00E+00	0.00E+00	0.00E+00	0.00E+00	0.00E+00	0.00E+00	0.00E+00	0.00E+00	0.00E+00	0.00E+00	0.00E+00	0.00E+00	0.00E+00	0.00E+00	0.00E+00	0.00E+00	1.97E+00	0.00E+00	0.00E+00	0.00E+00	0.00E+00	0.00E+00	0.00E+00	0.00E+00	0.00E+00	0.00E+00	0.00E+00	0.00E+00
9130024F11Rik+ENSMUST00000146649	0	0	0	0	0	0	0	0	0	0	0	0	0	0	0	0	0	0	0	0	0	0	0	0	0	0	0	0	0	0	0	0	0	0	0	0	0	0	0	0	0	0	0	0	0	0	0	0	0
4930558J18Rik	0	0	0	0	0	12.36227	0	0	0	4.053913	0	0	0	0	0	0	0	0	1.156913	0	0	0	0	0	0	0	0	0	0	0	0	0	0	27.02958	0	0	0	0	0	0	0	0	0	0	18.42305	0	0	0	0
1700066M21Rik	0	55.37424	0	12.39836	40.51397	22.50092	0	0	0	0	0.4420504	53.97903	20.14609	0	34.67816	11.01044	21.12752	0	0	0	0	0	0	0	0	0	14.64813	0.4076551	0	0.4016693	0	0	0	0	0	16.40325	0	14.30388	0	0	0	0	27.43241	15.36063	36.89427	1.578192	0	0	0
1110034B05Rik	152.4313	0	75.61195	105.4237	1.393219	27.13388	92.86795	61.93987	48.0324	47.01659	66.29909	84.08961	12.39499	144.5022	0	71.5923	41.98493	71.88131	105.5373	30.73353	73.58305	4.795322	131369	104.7761	17.91887	3.204437	9.065866	52.80763	89.15985	58.85364	2.96038	73.68657	276.1663	85.66377	26.55813	46.75435	99.71182	38.87737	144.4384	45.7656	142.5166	0	46.70224	93.02902	5.095715	28.2293	0	0	0
9430016H08Rik	95.62031	57.2435	232.1513	45.24819	0	158.0768	117.9288	0	170.5374	31.73725	74.53337	79.60333	25.46538	87.16231	0	79.83283	88.90954	0	18.11447	193.3827	43.01233	25.44897	15.53781	126.1335	4.648248	0	0	40.67933	59.09753	33.17133	11.34673	86.36751	128.2812	41.01766	16.84161	43.61532	100.0506	41.77931	61.24639	75.62841	22.51361	0	77.73667	0	77.37352	134.8583	140.7764	0	0
Spats2l	0	0	0	7.864429	24.68327	10.28157	0	0	0	0	0	22.42612	0	0	0	0	0	5.013678	0	0	0	73.69164	0	0	0	0	16.91555	0	0	0	0	0	0	22.39846	0	12.58643	29.91624	0	0	9.723282	17.00986	0	0	0	12.56399	1.431434	0	0	0
Kctd18	34.56359	45.97146	0.246092	1.260308	0.2119665	0.9712183	0.3586159	0.3131213	14.20433	34.99645	0.4579304	0	13.7918	0	79.17489	0.7237304	0	0	3.229621	0	32.1886	0	22.12031	74.04959	43.48936	1.572956	29.39053	0	10.71368	0.2080494	0.9336943	0.7363472	0	12.30356	0	0	0	13.83198	0.428802	0.7851123	28.2256	0	64.28815	12.77694	0.2261517	0	0	0	0.105465
Sgol2	6.341915	0	22.59111	2.436053	68.98892	22.28933	15.71217	66.9613	19.65067	10.52089	43.70972	12.49981	33.76708	15.69054	0.4253231	4.24944	12.4956	8.423924	47.45619	0	0	28.41711	9.759373	0	67.88041	1.414168	49.16741	23.34822	8.887756	14.78543	2.192904	19.58951	15.28129	13.47624	26.44574	0	3.040754	21.02938	15.76788	78.62496	0.5892045	0	3.636682	5.225758	6.231963	12.79105	0	4.100551	37.62832
Aox1	0	0	0	0	0	0	0	0	0	0	0	0	0	0	0	0	0	0	0	0	0	0	0	0	0	0	0	0	0	0	0	0	0	0	0	0	0	0	0	0	0	0	0	0	0	0.05369529	0	0	0
Aox3	0	0	0	0	0	0	0	0	0	0	0	0	0	0	0	0	0	0	0	0	0	0	0	0	0	0	0	0	0	0	0	0	0	0	0	0	0	0	0	0	0	0	0	0	0	0	0	0	26.3645
Aox4	0	0	0	0	0	0	0	0	0	0	0	0	0	0	0	0	0	0	0	0	0	0	0	0	0	0	0	0	0	0	0	0	0	0	0	0	0	0	0	0	0	0	0	0	0	0	0	0	0
Aox3l1	0	0	0	0	0	0	0	0	0	0	0	0	0	0	0	0	0	0	0	0	0	0	0	0	0	0	0	0	0	0	0	0	0	0	0	0	0	0	0	0	0	0	0	0	0	0	0	0	0
Bzw1	246.7864	275.5305	263.7021	277.8672	65.80796	380409	358.9101	299.9789	165.9612	153325	214.4561	205.5962	95.68621	457.7235	380.8931	287.0909	481.5912	417.6287	54.76962	269.5879	226.1723	139.3944	274.4013	249.8239	126487	1.277299	269.2566	126.9597	198.5976	95.93385	92.25072	183.5512	299.1829	157532	308.3731	307.5893	353.2063	178.5346	373.8244	14.39868	190.7085	5.05185	227.7397	146.4932	250.63	415.4819	293.0647	200234	523.4748
Clk1	172.2554	134.5348	29.38168	62.74627	248375	144.1088	64.09988	0	79.67386	130481	214.3007	89.88435	36.67824	141.3986	226.0889	92.84173	458.9302	112.8822	26.61605	80.29018	55.84574	0	0.4504219	48.6584	246.2457	4.361428	188.2044	26.32412	114.4337	92.15934	93.50227	80.44118	133518	38.05877	265.2685	109321	140.6551	48.13193	151.1778	102.4912	35.9129	695.2067	21.72976	89.84501	86.45896	122278	397674	243.9684	314.0708
Ppil3	52187	219.3025	170.9562	80.35722	49.08327	305.4566	81.80218	0	139145	182.5392	37.19278	152.6229	121.4959	237.4676	157.9168	37.38674	149.6418	144.9791	100.5218	94.10392	56.68804	741.4202	164.0346	69.99473	9.855185	0	18.27617	71.51679	135.3043	212.2083	23.61223	327.0056	164.1587	0	213054	147894	61.38978	132.5542	0	89.54413	164.4672	0	7.052252	198.3303	121.4509	110.1827	0	0	76.37034
Nif3l1	0	170.09	56.04639	125.4251	2.334263	39.81433	55.94615	0	78.1872	57.01829	92.21353	52.32233	20.37004	41.40243	30.8894	147487	10.62015	61.59353	110.7447	109.4643	34.40604	22.78036	131.8672	85.69998	22.2596	408.5993	54.71828	72.61354	11.98465	72.49498	29.58012	55.5158	14.66535	68.79384	177.7061	36.94063	101.6503	105949	67.01766	153.4816	105.0122	0	233.4877	70.29866	96.05697	59.92337	0	120.8524	1.032377
Orc2	19.72951	69.82105	54.62982	70.59456	58.46037	110.4294	107.2393	0.5651188	34.55319	94.11297	39.25729	75.9025	89.55205	38.4271	115.1156	192.5976	99.0512	53.14843	35.60966	28.71171	102.0378	64.52812	53.74256	199.4833	48.67164	6.159208	80.49983	25.1553	66.48142	115.6496	38.23809	129.0491	71.70326	3.949374	132.3587	170.0677	172.2701	167.9207	84.74188	9.4162	46.6366	597.6976	54.30532	77.11486	99.59028	14.09746	9.124582	345.1482	62.32975
Gm15834	0	0.8468633	0.1306013	0	0	0	0	0	0	0	0	0	0	0	0	0	0	0	0	0	0	0	0	0	0	9.289328	0	0.4482295	12.11991	0.5031298	0	0	0	0	0	0	0	0	0	0	0	4.004929	0	0	0	0	0	0	0
Fam126b	0	0	0	0.1176387	0	6.509931	0	7.983862	0	0	0	0	9.87257	26.14403	9.395628	1.723751	0	0	0	0	0	0	0	0	0	0	0.8339108	15.41732	6.05924	26.04162	0	0.2183057	0	5.512465	0	0.4669144	0	0	5.346297	0	0	0	0.9687026	0.1707618	0	0	0	2.545953	0
Ndufb3	301.6642	66.37075	200.7979	421.8815	188.1025	254.5134	164.4604	212.5977	255.1813	113.8113	180005	242.0823	279.0334	215.2333	117.8942	177108	175.2705	226.7742	14.08598	141115	221.0834	494.3315	150.1703	246.2634	175.0227	258.4227	242.3708	158.4536	282.0712	197.0174	156.4996	217.2327	322.5444	477.4808	221.0881	101.2042	98.3768	259624	268.7943	102.8716	200.9961	5.742073	189.1635	229.0311	202.0376	262.9012	5.517275	68.22729	52.13478
Gm10068	0	0.421495	0	4.04089	0	0	4.964407	3.612178	0	0	0	0	0	1.593223	3.044715	5.63913	0	4.466922	0	2.342836	0	0	0	0	0	6.748969	3.18276	4.384496	3.468915	1.440039	0	2.4996	3.072532	0	2.506734	0	0	0	2.968005	5.43425	2.932093	0	0	1.019813	0	0.6286702	1.602992	0	0
Cflar	0	19.72901	8.006699	4.058143	0	42.93829	0	0	0	0	0	14.57579	0	22.15413	2.962642	12.63574	83.89252	0	0	14.1642	134.3873	43.85196	10.66163	45.97867	21.28084	0	6.968172	29.59081	6.044334	0	0	0	0.2012381	1.91926	28.18902	0	0	0	13.2451	0	12.89941	0	24.93878	0	0	74.84869	0	0	0
Casp8	3.271536	0	0	13.80432	0	0	0	40.76284	0	0	0	13.9704	14.43989	7.749681	34.39203	0	0	0	0	22.59811	0	0	0	0	23.35673	0	13.15922	0	0	0	0	0	16.67052	16.62994	0	33.80597	2.180854	0	0.2406139	0	0	0	0	0	3.774661	0	0	0	0
Trak2	0	0	3.913265	0.3257363	0	4.064199	0.3001357	0	0	0.6663785	1.112253	13.91454	13.93755	0	0	0	2.316519	0	0	0	0	23.5712	3.532974	0	9.369408	0	0	0	3.267144	0	20.51877	0	7.616065	20.87459	0	34.94841	0	0	0	0	0	0	0	2.959459	0	0	25.66963	0	0
Stradb	6.31E-01	0.00E+00	3.00E+01	4.93E-01	0.00E+00	0.00E+00	9.15E+00	5.82E+01	0.00E+00	2.35E+00	1.74E+01	3.57E+01	2.16E+01	3.07E+01	3.71E-01	1.85E+01	3.72E+01	0.00E+00	0.00E+00	0.00E+00	3.36E+01	5.96E+01	2.32E+01	9.33E+00	9.30E+00	0.00E+00	5.54E-01	0.00E+00	1.22E+01	0.00E+00	5.60E+01	1.82E+00	0.00E+00	1.47E+01	2.85E+01	0.00E+00	6.77E+00	5.45E+01	0.00E+00	0.00E+00	3.44E+01	0.00E+00	4.29E+00	2.54E+01	2.80E+01	0.00E+00	1.19E+02	0.00E+00	0.00E+00
Als2cr4	22.76742	48.69077	70.21116	70.62449	1.261316	39.01012	64.48555	123.6508	28.53877	22.58074	21.87265	61.06192	19.86399	129.7926	165.3919	16.36194	15.61959	49.57399	5.408486	34.24046	61.6431	0	48.24382	40.1707	42.67609	0	30.15183	97.88754	39.87301	23.38187	10.81331	22.77961	26.81514	27.62147	33.03598	76.98505	0	41.01095	0	102.5741	24.15701	0.7171241	14.92075	50.71097	32.63385	75.76167	0.6890492	45.44688	0
Mpp4	0	0.2805002	0	0	0	0	0	0	0	0	0	0	0	0	0	0	0	0	0	0	0	0	0	0	0	0	0	0	0	0	0	0.3940571	0	0	0	0	0	0	0	0	0	0	0	0	0	0	0	0	0
Als2	0	0.1178974	6.952076	7.441038	45.42568	0	6.64838	0	10.89362	0	3.941587	0.6222489	0	0.254007	0	0	0.1305514	0	0	0	0	0	0	0	0	0	0	0	0	0	0.9278958	0	1.289138	10.98077	0	0	15.55221	0.4101674	0	2.242803	0	0	12.54379	0	0	0	0	0	1.024161
Fzd7	18.52854	0	22.58493	38.85647	0	7.226992	2.668519	4.271641	44.43354	2.962399	27.40225	25.78747	0	23.12295	10.54715	7.825923	0.183402	4.802212	3.381659	20.14952	25.69492	5.278762	0	15.69797	15.61946	16.92962	18.24885	21.86586	34.96213	1.80615	0	32.24665	3.578422	1.884872	26.83662	2.873728	9.037607	19.87264	26.7893	0.9736913	0	0	6.219471	6.304077	12.06029	0.1126431	0	0	0
Gm17453	0	0	0	0	0	0	0	0	0	0	0	0	0	1.807755	0	0	0	3.686114	0	0	0	0	0.1629141	0	0	0	0	0	1.073458	0	0	0	0	0	0	0	0	0	3.061505	0	3.830984	0	0	0	0	0	0	0	0
Gm973	0	0	0	0	0	0	0	0	0	0	0	0	0	0	0	0	0	0	0	0	0	0	0	0	0	0	0	0	0	0	0	0	0	0	0	0	0	0	0	0	0	0	0	0	0	0	0	0	0
Sumo1	579.0117	385984	325.1474	390.7725	235.6446	423.9699	404.9376	305.5739	436418	159113	470.4366	464.9558	149.9805	376.4713	458.2989	417.2956	222.0707	409.4341	148.1269	652.1071	482.3638	324.5419	307.4599	427.3059	305.4374	252.5495	421.5348	261.7743	240656	191.3288	169.7665	443.5086	498.6581	316.2461	412.1013	337.1732	449.6004	501.4297	461.7272	223.9158	497.2341	0	486.4851	457.9426	375.1472	625927	225.1111	122.2406	210552
Nop58	165.5455	166.8446	104.7738	413.6323	90.93224	273.0538	89.37422	384.4901	311.6401	94.9387	371.2057	380.0258	200.9308	110.2495	219827	439.9255	86.63146	277.2746	28.31469	293.0442	239.4324	265.7475	281.9675	186.2058	84.33534	786.0364	271.4608	213.5057	343.4798	111.2616	124.3047	291.7199	345.1418	239.0805	277853	106.2728	315.4518	389.0039	157516	118.2146	360.7075	605.0898	355.8509	311.4508	172.0524	147.6166	183.6734	145.7801	450.9344
Snord70	0	0	0	0	0	0	0	0	0	0	0	0	0	33.87888	0	0	0	0	0	0	0	0	0	0	0	0	0	51.01458	0	0	0	0	0	0	0	0	0	0	0	0	0	0	0	0	0	0	0	0	74.50921
SNORD70	0	0	0	0	0	0	0	0	33.78324	0	0	0	0	28.07107	35.76333	12.41951	0	0	0	0	0	0	0	0	0	0	14.0193	45.06288	0	0	0	33.02965	13.53378	0	0	0	0	0	42.48841	23.93658	0	0	0	8.984072	0	0	0	0	67.52397
SNORD11	126.7317	0	0	0	0	0	0	0	0	0	0	0	0	0	0	0	0	0	0	0	0	53.83034	0	0	0	0	0	0	0	0	0	0	0	0	0	0	0	0	0	0	0	0	0	0	0	0	0	0	0
Bmpr2	0	0	0	0	0	0	7.101149	0	0	0	0	0	0	0	5.806932	0	0	0	0	0	0	0	1.757136	0	0	0	0	0	0	0	0.3854229	0	0	0	0	0	0	0	0	2.303176	0	0	0	0	16.08818	0	0	0	0
Fam117b	0	0	0	0	0	8.093134	8.965008	0	6.15573	3.19457	4.875899	4.568278	1.577393	14.59878	0	4.525983	10.87249	23.9011	5.890803	3.604037	0	0	5.809928	0	0	0	0	13.00079	1.856108	0	0.9731719	5.182649	0	13.01642	0	0	3.598488	3.828704	0	9.813478	0	0	0	0	0	0	0	0.1039858	0
Ica1l	0	0	0	0	1.190452	0	0	0	0	0	0	0	0	0	0	0	0	0	0	0	0	0	0	0	0	0	9.84579	0	0.8795904	0	0	0	0	0	0	0	0	0	0	0	0	0	0	0	0	0	0	0	0
Wdr12	143.8454	251.8327	146.6355	138.6842	20.99479	49.5932	18.31196	48.58158	57.30714	35.79629	56.20973	63.72651	10.54646	29.27119	36.57239	106.4997	24.04384	72.24493	45.51884	55.5076	15.25882	28.70377	75.45096	100.1731	21.38053	2.054831	24991	129.0421	57.58026	158.3351	20.64259	100.5351	39.66724	17.30748	149.6035	30.92679	52.95386	70.33564	91.5337	36.89307	15.77142	147.4544	128.5134	62.30086	72.94857	39.33287	53.93023	64.18622	51.16079
Carf	0	0	0	0	2.202216	0	11.49894	0	0	0	0	9.764017	0	0	0	0	0	0	0	0	0	0	0	0	0	0	0	0	0	0	49.76027	0	0	0	0	0	0	0	0	0	0	0	0	0	0	0	0	0	0
Gm15464	0	0	0	0	0	0	0	0	0	0	0	7.078912	0	0	4.417823	0	0	0	0	0	0	0	24.06242	0	0	0	0	6.361818	0	0	0	0	0	0	0	0	0	5.191273	1.614944	0	0	0	0	0	0	1.368282	0	3.383822	0
Nbeal1	1.57E+01	0.00E+00	1.61E-01	0.00E+00	0.00E+00	0.00E+00	0.00E+00	0.00E+00	4.69E-01	7.84E-01	1.24E+00	0.00E+00	0.00E+00	2.19E+00	4.14E+00	0.00E+00	1.00E+00	0.00E+00	0.00E+00	0.00E+00	0.00E+00	5.58E+00	6.36E-01	0.00E+00	2.64E+00	0.00E+00	0.00E+00	3.46E-02	5.68E-01	1.45E+00	1.90E+00	0.00E+00	1.17E+00	1.89E+00	7.28E-01	2.53E-01	0.00E+00	0.00E+00	0.00E+00	0.00E+00	0.00E+00	0.00E+00	4.51E-01	0.00E+00	2.00E+00	1.15E-01	0.00E+00	3.68E-02	0.00E+00
Cyp20a1	25.14337	0	0	26.89888	23.99813	28.35253	48.88118	0	17.15418	0	22.41782	0.4445947	0	48.30618	67.55891	25.02523	0	0	29.66346	64.98121	98.95433	49.02838	13.1341	147.2154	3.713781	0	22.49548	1.328092	13.46426	66.18267	9.584723	0	0.8399957	24.93413	31.98247	24.8469	0	7.938678	17.0816	0	0	0	9.981767	44.18487	29.28315	0	0.87648	94.78207	0
Abi2	38.03828	0	0.6290078	12.63998	7.165264	6.758939	17.96899	62.4187	22.96281	0	17.20898	13.62562	0	17.9229	5.656921	6.425748	20.30845	0	12.75114	4.748581	0	14.92837	3.201183	43.06514	7.141628	1.13993	8.106812	7.543133	14.64862	1.640914	0	10.57985	20.25757	7.491895	0	45.15189	21.18707	13.90922	27.30484	5.099532	6.921202	0	34.12446	10.54218	15.94828	34.04265	10.70498	7.352812	0
Raph1	2.460661	0.03426788	7.201178	3.668559	56.97375	2.732685	24.59679	19.8202	7.586566	0.4480594	0	0	0	8.225174	0	0	39.22192	1.452658	68.79297	0	0	0	5.553534	5.698318	1.771819	0	33.21333	18.98825	8.164715	6.439198	0.1478682	0	11.49077	34.77669	6.136051	5.650423	3.00724	8.871703	0	0	8.263893	0	0	0.49747	0	0.9711166	15.83443	0.6320036	5.549102
Gm11575	0	0	0	0	0	0	0	4.608641	0	0	5.054999	10.37427	0	0	0	0	0	0	0	0	0	0	0	0	0	0	0	0	0	0	0	0	0	0	0	0	0	0	0	0	0	0	0	0	0	0	0	0	0
Gm11578	0	0	132.6824	52.46068	0	0	96.67529	0	298.7149	0	864.1387	0	0	0	1343.948	0	398.6581	0	490.0439	0	232.7193	573718	0	1706.122	0	131.4273	61.98006	56.92152	0	0	0	194.7057	119.6671	51.21395	0	0	0	464.4822	0	0	0	4158.47	0	0	182.8972	342.7907	686.7556	544.9734	1336.264
Eif4a-ps4	5233.271	8161.548	9292.974	9439.837	6067.105	10339.32	9796.429	6142.686	8884.328	5890.786	10899.77	10382.4	4555.556	7004.557	10573.32	11455.17	10069.63	10046.2	3377.46	8158.581	11184.22	9361.729	9074.97	12034.29	4637.857	20270.73	7573.72	10889.31	10720.99	4283.41	4512.712	8777.027	5639.603	6296.303	10693.43	8455.334	10294.96	8444.469	14416.07	9225.438	7523.213	8327.132	7135.115	10091.75	10788.55	9742.17	7024.249	12271.99	3707.198
Gm11581	0	0	0	0	0	0	0	0	0	0	0	0	0	0	0	0	0	0	0	0	0	0	0	0	0	0	0	0	0	0	0	0	0	0	0	0	0	0	0	0	0	0	0	0	0	0	0	0	0
Rpl18-ps1	27.1478	18.71438	27.50145	30.80873	15.79189	72.35752	20.03815	11.66405	41.27697	14.82995	12.79374	30.63238	31.7314	30.01052	10.92407	22.76158	13.77182	60.10041	16.92879	18.91307	48.23637	63.42192	23.37492	31434	0	72.64345	14.9879	51.12588	58.34084	15.50005	0	40.35718	28.93767	19.4613	30.35426	35.96514	0	33.69607	13.97661	29.24614	32.87498	26.93554	15.56752	24.69803	25.27307	55.82592	17.25402	10.45908	9.821667
Gm11582	8.295162	0	2.801074	0	0	0	0	0	0	0	0	0	0	0	0	0	0	0	0	0	0	0	0	0	0	0	0	0	0	0	0	0	0	0	0	0	0	0	0	0	0	0	0	0	0	0	0	0	0
Rpl17-ps1	0	0	0	0	0	0	0	0	0	0	0	0	0	0	0	0	0	0	0	0	11.08187	0	1.464594	0	0	0	0	0	0	2.670749	0	0	0	0	0	0	0	0	1.376143	0	0	0	0	0	0	0	0	0	0
Gm11590	0	0	0.4331557	0	0	0	0	0	0	0	0	0	0	0	0	0	0	0	0	0	0	0	0	0	0	0	0	0	0	0	0	0	0	0	0	0	0	0	0	0	0	0	0	0	0	0	0	0	0
Pard3b	0	0	16.71527	0	0	0	0	0	0	0	0	1.670025	0	0	0	0	0	0	0	0	0	0	0	0	15.8197	3.674283	0	8.459455	1.797107	1.567976	0	3.356995	2.73607	5.807962	0	0	0	0	0.8079227	0	0	0	1.340408	0	0	0.6845231	0	0	0
4930448K12Rik	0	0	0	0	0	0	0	0	0	0	0	0	0	0	0	0	0	0	0	0	0	0	0	0	0	0	0	0	0	0	0	0	0	0	0	6.140841	0	0	0	0	0.3117455	0	0	0	0	0	0	0	0
Gm11599	0	1.949414	0	0	0	0	0	1.113755	3.941377	5.664217	2.443249	0	0	0	0	0	4.734064	0	0	0	0	4.541935	0	0	7.466247	0	0	0	2.673955	2.22006	5.607903	0	0	0	0	0	0	1.838576	0	0	0	0	0	1.572212	2.413227	3.8768	2.47128	1.198437	1.125399
Nrp2	0	0	0	0	0.5229347	0	0	0	0	0	3.349944	0	0	0	0	0	48.00123	0	0	0	0	0	0	0	0	0	0	0	0	0	0	0	0	0	0	0	0	0	0	0	0	0	0	0	0	0	0	0	0
Ino80d	0	0.8935414	3.28058	3.53177	3.915429	2.250166	1.107812	0.4836365	0.1426252	0.1024845	0.302102	1.36086	2.167565	25.44104	10.24808	0.3145942	0.8362225	1.495197	0	0.6535074	0	2.136645	0.3010681	0	1.891249	0.8270431	1.065354	1.631776	1.794839	1.687066	8.190142	0	17.23268	49.12825	0.5593799	1.491253	0.1875941	0.931446	2.465146	1.18388	0	0	7.562057	1.422327	0.8732657	0.5135969	101.4894	0.5715663	0
Gm11601	0	0	0	0	0	0	0	0	0	0	0	0	0	0	0	0	0	0	0	0	0	0	0.8071452	0	0	0	0	0	0	0	0	0	0	0	0	0	0	0	0	0	0	0	0	0	0	0	0	0	0
Gm11603	0	0	0	4.635804	0	0	0	0	0	6.322401	0	0	2.536668	0	0	0	0	0	0	0	0	0	0	0	0	0	0	0	0	0	31.29993	0	0	0	0	0	0	0	0	0	0	0	0	0	0	2.163795	0	0	0
Gm11602	0	0.4974572	1.00517	0.3974288	0	0	0	0	0	0	0	6.237787	0.4349151	0	0	1.663856	0.3020137	0	0	0	0	0	0.2330036	0	0	0	0.9390903	0.4312237	1.734457	0	0.5366415	0.7375216	0.453284	0	0	3.15483	0	0	0.2189318	0	0.288377	0	0	0	0.461861	0.1854928	7.614213	11.07744	0
Ndufs1	114.2859	52.35062	85.9175	87.61909	27.52564	62.02662	41.90818	0.625498	45.00833	50.06743	57.76013	135.9016	55.09039	75.50546	60.19256	83.08163	94.1712	24.04245	41.60043	80.46265	93.45423	97.86027	103.7728	126.2051	1.489512	2.075726	102.0499	56.37631	62.13236	49.16199	44.3674	62.27131	101.0574	48.06714	101.8587	124.2065	72.18596	59.06603	130.4516	145.8217	147.7667	0	83.95884	77.62975	180977	68.31639	111.7335	90.44281	0
Eef1b2	1406.686	1263.574	1747.867	2226.801	790647	1752.226	1826.934	554.7579	1419.768	1142.88	1387.793	1735.263	1223.588	1341.856	1347.292	1882.758	1306.244	1309.362	1067.143	1085.952	1865.849	1904.795	1865.52	1517.243	2172.828	1581.904	1754.446	1843.16	2545.672	1450.626	1048.983	1204.793	2087.121	1797.12	1515.803	1392.078	1519.666	1608.691	1146.189	1156.624	1261.756	36.65598	1269.459	1914.456	1786.916	2197.327	944.9154	1008.83	543.9679
SNORD51	51.13456	0	0	0	0	0	0	0	0	0	0	0	0	0	0	0	0	0	0	0	0	0	0	0	0	0	0	7.407596	8.791086	0	0	0	0	0	0	0	0	0	0	0	0	0	0	0	0	0	0	0	0
Snora41	186.6412	0	0	0	0	0	0	84.09476	0	0	0	0	0	0	0	59.61366	0	0	0	38.95952	0	0	0	0	40.26741	0	58.88106	7.725064	9.167846	0	0	0	0	0	0	0	0	0	9.254174	0	0	0	0	0	8.273923	0	0	258.8624	0
AL669947.1	0	23.99279	0	0	0	0	0	0	0	0	14.99696	0	0	0	0	0	0	0	59.68484	0	0	0	29.89127	0	0	0	0	0	0	0	0	0	0	0	0	0	0	0	0	0	0	0	0	0	0	0	0	0	0
Zdbf2	3.29E+00	1.05E+01	2.63E+01	2.95E+00	1.17E+01	0.00E+00	1.53E+01	1.23E+01	1.39E+01	0.00E+00	1.21E+01	2.59E+01	0.00E+00	5.28E+01	6.02E-02	5.61E+00	0.00E+00	3.71E+00	2.95E+02	3.96E+00	0.00E+00	1.31E+01	7.42E+00	0.00E+00	8.91E+00	2.00E-01	2.69E+00	1.02E+01	8.62E+00	1.02E+01	1.08E-01	1.86E+00	1.90E+01	6.41E+00	2.61E+01	3.96E+00	0.00E+00	5.51E+00	2.30E+01	1.62E+00	9.72E-02	0.00E+00	1.50E+01	2.54E+00	1.95E+00	7.42E+00	5.80E+00	0.00E+00	7.26E-02
Gm11605	47.8567	32.71744	52.88741	44.14524	50.61504	0	34.25325	49.84637	48.50926	34.85672	73.81005	47.68777	27.96838	60.46076	45.51696	34.0451	54.73417	53.93627	32.55536	52.53632	144.2968	40.65508	54487	80.59999	33.41537	29.10395	52.15571	51.6805	62.82859	42.22771	28.2356	34.49331	55.64936	43.09612	38.91572	36.88732	46.40288	49.37154	35.83745	65.61635	75.86534	0	19.95836	45.73709	43.20183	46.63004	44.24109	50.95451	17.62863
Adam23	0	0	0	2.909623	0	0	0	0	0	13.97533	0	0	0	0	0	0	0	0	1.155748	0	0	0	0	8.538681	0	0	0	5.638377	0	0	0	0	0.8466895	0	0	0	0	0	0	0	10.23853	0	0	0	0	8.929481	41.81737	3.570275	15.79422
Dytn	0	0	0	0	0	0	0	0	0	0	0	0	0	0	0	0	0	0	0	0	0	0	0	0	0	0	0	0	0	0	0	0	0	0	0	0	0	0	0	0	0	0	0	0	0	0	0	0	0
Fastkd2	11.03003	154.3997	100.8464	124957	71.2119	67.49904	94.19678	223.4	0	80.3606	0	39.55545	91.46743	95.62372	160.9144	47.12041	99.09656	79.62465	40.24826	190.8712	118.6265	0	42.05232	131.3383	96.80179	0	121.4539	51.51125	21.40099	0	26.13431	99.19052	221.8851	13.96599	126477	93.25982	121.3099	107.0565	142.6607	108.6042	20.08096	0	95.72041	38.23194	141.8256	139.9242	379.9499	0	0
Gm13749	0	0	0	0	0	0	0	0	0	0	0	0	0	0	0	0	0	0	0	0	0	0	0	0	0	0	0	0	0	0	0	0	0	0	0	0	0	0	0	0	0	0	0	0	0	0	0	0	0
Klf7	3.14E+00	6.48E-01	7.12E+00	0.00E+00	1.06E+01	0.00E+00	0.00E+00	0.00E+00	0.00E+00	5.12E+00	3.09E+01	5.93E+00	0.00E+00	0.00E+00	1.92E+01	5.50E+00	1.71E+01	0.00E+00	0.00E+00	1.38E+01	0.00E+00	0.00E+00	0.00E+00	0.00E+00	0.00E+00	0.00E+00	0.00E+00	2.29E+01	5.18E+00	0.00E+00	3.02E-01	2.10E+01	0.00E+00	1.98E+01	1.11E+01	8.21E+00	1.67E+01	3.16E+00	0.00E+00	6.31E+00	5.45E-01	0.00E+00	0.00E+00	0.00E+00	0.00E+00	4.07E+00	0.00E+00	0.00E+00	0.00E+00
Gm13748	0	0	0	0	0	0	0	0	0	0	0	0	0	0	0	0	0	0	0	0	0	0	0	0	0	0	0	0	0	0	0	0	0	0	0	0	0	0	0	0	0	0	0	0	0	0	0	0	0
Gm13750	0	0.8273376	0	0	0	0	0	0	0	0	0	3.192082	0	1.56364	0	0	0	0	0	0	0	0	0	0	0	0	0	0	0	0	3.570018	0	0	0	0	0	0	0	0	0	0	0	0	0	0	1.233995	0	0.7629306	0
Creb1	44.5665	0	29.69634	7.006735	1.853621	51.35588	14.30553	0	3.691436	0	5.889977	18.00617	6.815655	0	70.86972	0	0	12.09338	3.974137	0	14.01992	28.45983	17.82114	14.15917	27.89784	0	14.80841	4.616197	8.636855	9.811582	12.07206	9.289809	23.44594	26.22032	20.8269	0.4824592	45.1292	36.68522	28.60482	12.2602	38.25842	0	2.610408	8.478838	18.42241	9.391527	18.08253	0	0
Mettl21a	0	0	22.66386	19.91133	39.57697	0	57.90482	121.9315	36.36076	11.72786	0	41.49707	0	54.2554	0	0	0	0	0	0	18.11858	6.700103	51.96026	55.34653	38.54881	0	45.53855	40.22361	52.16188	0	0	18.0013	0	32.11594	0	42.55414	5.938766	3.164236	22.24784	43.58108	33.13409	0	0	1.452327	24.51147	96.25158	0.6075909	124543	118.0613
2810408I11Rik	186.6412	3.028216	67.30736	45.48291	82.2175	9.659378	0	148443	102.8585	0	0	126.1833	26.47493	87.56539	0	60.77121	41.18176	60.97566	9.039645	0	8.585763	0	28.36763	134.2811	153.0943	0	61.73936	61.95051	0	12.41509	41.81427	102.3623	49.66764	28.3417	62.13293	184365	19.32703	34.27248	30.38603	105.4139	2.808736	218143	58.18929	134.8134	58.47977	66.84657	23.03328	35.74367	71.85075
2810408I11Rik+ENSMUST00000122813	0	0	0	0	0	0	0	0	0	0	0	0	0	0	0	0	0	0	0	0	0	0	0	0	0	0	0	0	0	0	0	0	0	0	7.995616	0	17.16107	7.607899	0	0	0	0	0	0	21.96869	0	0	0	0
Ccnyl1	0.7649228	0	19.06213	27.32121	46.17785	2.038762	0	1.095497	6.202824	0	2.216937	1.137443	0	74.10444	0	0	0	0	0	0	33.43416	0	1.657013	0	60.97201	0	1.447895	0	1.213136	12.08653	0	13.98642	1.074515	0	1.520478	0	9.407767	0	15.05042	1.648092	0	0	16.18552	17.11899	0	0	0	0	0.4427801
Fzd5	0	3.345945	0	0	6.59709	0	0	0	0	0	0	0	0	0	0	0	0	0	0	0	0	0	1.202237	0	6.846346	0	0.6922093	0	0.7544443	0.3131899	2.966708	0.2718154	0.3341181	3.589866	0	0	0	0	0	0	0	0	0	3.770537	0.1702203	3.520738	0	0	0
Plekhm3	3.487805	0	0	0	0	0	9.439447	0	0	9.010088	0	0	0	0	0	0	0	0	0	0	0	0	0	0	0	1.089969	4.112164	0	0	0	0	0	0	0.1180618	0	0.4620609	0	0	0	2.818041	0	0	0	0	0	0	0	0	0
Akr1cl	0	0	0	0	0	0	0	0	0	0	0	0	0	0	0	0	0	0	0	0	0	0	0	0	2.704754	0	0	0	0	0	0	0	0	0	1.079759	0	0	1.353553	0	0	0	0	0	0	0	0	0	0	0
Idh1	149.1797	256.4569	118.6403	98.43926	75.08214	59.35203	286.9287	203.1557	115.8457	29.57499	100278	64.87699	10.31757	31.22568	191.2938	68.22774	176.3925	85.44988	39.63207	20.25877	8.364918	67.59215	0.2763795	75.44229	43.22146	1.92109	113.9633	156.2764	26.65684	73.07849	0	42.50314	55.00824	12.42571	129.9226	60.31273	207.2712	47.5771	58.23218	266.5496	26.13582	2.729643	0	73.97891	59.12034	0.4400482	151.4874	191.2874	163.7036
Pikfyve	0.2883307	0	16.65638	12.17366	0	0	0.9931633	0.5250559	8.037213	2.913026	0.1811726	0.09295418	0	0	6.92619	6.44655	0.117014	4.085203	0.8313245	9.920275	0	0.3893087	0	0	1.660919	0.3857649	6.915709	0	4.813119	3.092226	0.1039598	0	5.278172	1.390093	9.706468	0	0	6.224891	0	0	0	133.7884	0	0	0.103424	0.7476685	38.61136	0.08886687	0
Gm8805	0	2.052015	0	0	10.71407	32.7275	0	1.75856	6.223227	0	3.857762	0	3.588049	1.93912	2.470493	0	0	10.87343	15.31387	0	14.54496	7.171476	10.57254	0	11.78881	8.214206	3.873754	7.11519	4.222034	3.505358	4.427292	0	3.739595	16.00436	6.101917	0	16.37075	11.61206	5.418562	0	7.137331	18.27452	0	2.482441	3.810359	10.71221	0	5.676806	1.776946
Gm15659	0	11.84454	11.96661	12.61713	0	31.48468	0	1.69178	23.94761	0	11.13379	7.61655	10.35538	24.25127	9.506706	13.20556	7.190984	10.46051	0	10.97278	13.99262	6.899141	14.79425	54.71107	11.34114	0	0	3.422497	24.37022	0	4.259167	17.56048	10.79276	6.158639	5.870199	25.03902	31.49816	8.378319	15.63838	0	6.866293	35.16111	0	14.32902	14.66265	22.08304	0	9.102051	3.418935
Gm8812	0	5.555583	12.82935	0	0	0	0	1.360311	0	0	0	3.062125	0	0	0	0	0	0	0	0	0	0	0	0	0	0	0	0	3.265899	0	0	0	0	0	0	0	0	0	0	0	0	31.41338	0	0	0	0	0	0	1.374534
Mtap2	0.00E+00	0.00E+00	0.00E+00	0.00E+00	1.16E+02	0.00E+00	0.00E+00	1.68E+01	0.00E+00	0.00E+00	3.28E+00	2.99E+00	0.00E+00	0.00E+00	0.00E+00	0.00E+00	0.00E+00	0.00E+00	0.00E+00	0.00E+00	0.00E+00	0.00E+00	1.10E+01	0.00E+00	0.00E+00	4.99E-01	2.31E+00	9.41E+00	0.00E+00	0.00E+00	0.00E+00	0.00E+00	0.00E+00	7.20E+00	0.00E+00	2.56E+01	0.00E+00	0.00E+00	8.89E+00	0.00E+00	3.23E-01	1.09E+02	8.56E+00	2.43E+00	2.59E-01	0.00E+00	0.00E+00	0.00E+00	6.05E+01
Gm10558	0	0	0	0	1.412743	0	0	0	0	0	0	0	0	0	0	0	0	0	0	0	0	0	0	0	0	0	14.55745	7.740143	0	0	0	0	0	0	0	0	0	0	0	0	0	0	0	0	0	0	0	0	0
Unc80	0	0	0	0	0	0	0	0	0	0	0	0	0	0	0	0	0	0	0	0	0	0	0	0	0	0	0	0	0	0	0	0	0	0	0	0	0	0	0	0	0	0	0	0	0	0	0.138426	0	0
Rpe	87.03267	45.32202	0	79.41444	42.97302	11.49713	75.39178	12.3556	31.57861	15.7092	22.28595	92.24103	30.47896	59.3536	16.66467	34.24646	42.9801	74.69872	19.12797	43.18527	9.083777	23.51375	53.08374	2.219845	4.356765	1.282506	54.21953	39.47434	51.34127	1.368253	28.80638	17.03266	25.98236	45.22417	34.10592	41.65323	43.45217	66.21203	27.9339	39.24148	38.78509	9.772961	2.198733	72.65561	24.50399	79.83278	2.132316	0	59.20575
1110028C15Rik	44.05693	0	0	0	0.7766042	0	11.90274	0	0	3.415361	0	0	1.370211	34.16551	0	0	0	0	0	0	0	25.34465	0.2637317	0	0	0	9.721221	2.134913	0	0	0	0	0	8.309693	0	0	0	0	0	12.22512	0	0	0	0	0	3.206129	0	0	0
Acadl	0	1.086627	17.32165	40.56553	199.9809	19.71953	25.72728	112.5999	34.99743	40.95481	34.7117	0.3180272	0	21.03105	0	27.56974	31.23099	23.58592	32.80174	17.41029	15.19072	1.152288	0	56.3958	18.94185	0	8.091477	47.44463	18.99469	0	15.45393	23.46348	32.14629	28.54393	26.22663	49.13842	5.91839	17.50293	42.08073	36.13259	20.06903	0	26.0213	11.36779	72.54988	8.237175	7.523557	0	86.2251
Gm15793	0	0	0	0	4.175741	0	0	0	0	0	0	0	0	0	0	0	0	0	0	0	0	0	0	0	0	3.374485	0	0	0	0	5.176526	0	0	0	0	0	0	3.394294	2.11185	0	0	0	0	0	0	0	0	0	0
Gm10072	0	0	0	0	6.66069	0	0	0	0	0	0	0	0	0	0	0	0	0	0	0	0	0	0	0	0	0	0	0	0	0	0	0	0	17.90917	0	0	0	0	0	0	0	0	0	0	0	0	0	0	0
Lancl1	5.26E+01	1.78E+02	0.00E+00	7.22E-01	4.05E+01	8.95E+01	7.10E+01	2.12E+02	8.06E+01	9.84E-01	0.00E+00	1.19E+02	9.14E+01	2.73E+01	0.00E+00	0.00E+00	1.92E+01	1.13E+02	0.00E+00	7.15E+01	3.20E+01	1.04E+02	5.05E+01	0.00E+00	4.99E+02	0.00E+00	5.92E+01	8.08E+01	1.16E+02	6.00E+01	2.19E+01	4.49E+01	5.13E+01	4.82E+01	3.07E+01	2.04E+01	5.32E+01	6.25E+01	0.00E+00	2.75E+02	8.72E+01	0.00E+00	3.71E+01	1.91E+01	9.40E+01	9.83E+01	0.00E+00	2.71E-01	1.76E+02
Cps1	0	0	0	0	0	0	0	0	0	0	0	0	0	0	0	0	0	0	0	0	0	0	0	0	0	0	0	0	0	0	0	0	0	0	0	0	0	0	0	0	0	0	0	0	0	0	0	0	0
Kif22-ps	0	0.9437406	0.6356446	0	1095	2.508613	0.9262887	0	0.9540399	0.6855331	1.77422	0.6068658	0	0.8918191	1.893671	1.052183	0.7639438	0	2.347664	2.622842	0	1.099409	0.5893828	0	0	0	0	0	1.294502	1.074764	0	0	0	0	0	0	1.254843	0.445041	0	2.02791	1.094175	0	0	0	0.5841397	1.173011	0	0	0
Erbb4	2.54492	0	0	0	0	0	0	0	0	0	0	0	0	0	0	0	0	0	0	0.4432428	0	0	0	0	0	0	0	0	0	0	0	0	0	0	0	0	0	0	0	0	0	0	0	0	0	0	0	0	0
Gm15670	0	0	0	0	0	0	0	0	0	0	0	0	0	0	0	0	0	0	0	0	0	0	0	0	0	0	0	0	0	0	0	0	0	0	0	0	0	0	0	0	0	0	0	0	0	0	0	0	0
Gm16076	0	0	0	0	0	0	0	0	0	0	0	0	0	0	0	0	0	0	0	0	0	0	0	0	0	0	0	0	0	0	0	0	0	0	0	0	0	0	0	0	0	0	0	0	0	0	0	0	0
Gm8840	5.906365	0	3.988871	0	0	0	0	0	0	0	0	0	0	1.865482	0	0	0	0	0	0	0	0	0	0	0	0	0	0	0	3.372243	0	5.853494	0	0	2.935099	0	7.874539	2.792773	0	0	0	0	0	9.552683	0	0	0	0	1.709467
Ikzf2	0.594651	0	0	0	0	0.5283113	0	1.249071	0	0.1443726	0	0	0	0	0	0	0	0	0	0	0	0	0.6826788	0	3.044859	0	1.375726	0	0	0	0	0	0	6.510524	0.09850164	0	0	2.108816	2.390858	0	6.298477	0	6.819885	0.08014677	0	0	0	0	0
Spag16	0	0	0	0	32.03983	0	0	0	2.20199	0	0	0	0	0	0	0	0	0	0	0	0	25.12234	33.48925	0	0	0	1.654892	1.258798	0	0	0	0	0	0	0	0	0	0	0	0	0	0	0	0.4391861	0	0	0	0	0
Bard1	0.3478866	0	5.638694	0	2.833121	2.318071	0	0.04982315	1.410521	0	2.40454	7.626488	15.85831	2.746936	5.039529	1.555622	0	0	0	0	0	0	20.4231	0	16.0319	0	10.75553	4.434892	7.416301	3.178017	0	11.03272	0	0	9.335421	1.474805	0	10.93892	0.102345	0	0	50.62443	4.787775	4.360582	0.2159085	4.899292	14.81386	0.1072227	0.3020643
Atic	49.88827	60.9749	16.7967	75.40567	24.52647	34.74633	50.01798	4.646023	11.7712	18.37991	127.1711	97.40179	29.4004	12.52301	31.09978	59.86772	9.947204	3.830269	79.11872	28.51543	3.297609	31.15672	23.81281	32.55404	11.76604	0.9645109	18.42165	72.08296	32.58543	125.7612	53.93088	71.53594	86.4043	22.73868	47.48349	98.51381	55.90309	51.89829	31.17609	103.4344	7.821934	350.8008	11.57493	59.09375	125518	33.34734	101.8097	0	0.4028664
Fn1	19.24614	0.08311959	6.634122	14.07806	0.7956441	8.948277	30.71582	0	33.27457	0.1811342	3.672199	12.82788	5.159524	12.41037	0	5.143217	41.58155	13.65372	0.6203087	25.84716	1.178326	2.323921	17.40272	6.910872	12.65432	0	13.49439	13.68999	36.17054	5.821556	0	20.45642	7.27091	31.89527	19.21718	60.88436	16.74376	10.17157	48543	4.822399	16.23818	195.1745	8.556434	6.133828	3.39556	17.5824	54.60211	27.86186	1.799439
Apol7d	0	0	0	0	0	0	1.533248	0	0	0	0	0	0	0	13.79187	0	0	0	0	0	0	0	0	0	0	0	0	0	0	0	0	0	0	0	0	0	0	0	0	0	0	0	0	0	0	0	0	0	0
Gm5829	43.60774	4.372518	11.78022	4.657724	15.21999	0	8.58332	14.98885	0	0	16.44056	11.24687	10.19408	0	7.01897	19.49979	3.539487	0	0	0	0	30.56255	8.192145	20.19708	0	0	16.50871	30.32268	5.997656	4.979574	0	0	0	13.6411	8.668144	0	11.62782	0	17.96059	0	16.89835	57.68905	60.01498	3.526458	5.412846	2.173906	0	0	7.572781
Gm5528	0	2.188816	0	0	0	0	0	0	0	0	0	0	0	0	0	0	0	0	0	0	0	0	0	0	0	0	0	0	0	0	0	0	0	0	0	0	0	0	1.9266	0	0	0	0	0	0	0	0	0	0
Mreg	0.8725626	0	0	0	0	0	0	0	0	0	0	0.5626064	0	0	0	0	3.541142	47.13345	0	0	0	0	0	18.18587	0	0	13.76369	0	0	0	1.887653	30.26631	0	0	0	0	0	0	0	0	0	0	0	0	2.166151	0	0	0	2.525441
D230017M19Rik	0	0	0	0	0	0	0	0	0	0	0	0	0	0	0	0	0	0	0	0	0	0	0	0	0	0	0.5722163	0	0	0.2883195	0	0	0	0	0	0	0	0	0	0	0	0	0	0	0	0	0	0	0
AC120136.1	0	0	0	0	0	0	0	0	0	0	0	21.48955	0	10.52665	0	0	0	0	0	0	0	0	0	0	31.99821	0	0	0	0	0	0	0	0	0	0	0	0	0	0	0	0	0	0	0	0	0	0	0	0
Pecr	99.85425	45.74587	21.71398	161.0152	1.700265	86.09882	66.65292	0	192435	14.33979	87.58585	92.17157	51.15222	139.5381	138.7979	245.6234	42.92698	52.99994	55.00071	43.8911	20.52251	0	255.2714	67.47699	16.83738	0	97.38977	50.71806	52.53137	35.07133	47.11528	66.33959	60.82154	32.84608	84.13952	52.26111	39.89766	234.9198	23.39965	92.79993	115.1594	0	96.02242	103.4001	124.1437	115.8133	110.1127	0	0
Tmem169	0	0	0	0	0	0	0	0	0	0	0	0	0	0	0	0	0	0	0	0	0	0	0	0	0	0	0	0	0	0	0	0	0	0	0	0	0	0	0	0	0	0	0	0	0	0	0	0	0
Xrcc5	94.59893	82.46289	129.0084	3.511067	80.94889	3.893996	57.51328	0.6277131	28.87772	18.88811	18.36023	19.07566	25.40142	70.71602	0	78.39604	21.64144	7.76248	28.24226	0	23.36302	1.706559	27.44609	30.44976	28.05322	0	53.00447	26.03241	29.38734	19.8111	13.16924	60.81218	34.70579	19.61364	31.7634	74.32326	28.73051	36.09509	45.4523	25.18259	34.95942	0	67.02261	48.58782	52.34324	56.99123	0	0.2251466	125.6924
04-mars	0	0	0	0	0	0	0	0	0	0	0	0	0	0	0	0	0	0	0	0	0	0	0	0	0	0	0	0	0	0	0	0	0	0	0	0	0	0	0	0	0	0	0	0	0	0	0	0.1386478	0
Gm15843	0	0	0	0	0	0	0	0	0	0	3.119042	0	0	0	0	0	2.014495	0	0	0	0	0	0	0	0	0	0	2.876353	0	4.251179	3.579512	0	0	0	0	10.52172	0	0	0	0	0	0	0	0	3.080716	2.474553	0	0	1.43668
Smarcal1	0.6492566	0	17.97753	3.640708	0.6467267	20.7657	11.09197	0	5.634731	11.58581	70.16767	0	6.77495	15.02964	0	41.94783	10.53958	0	1.945521	0	17.26897	24.23157	35.49293	0	0	1.043558	0	21.63251	18.88104	6.356517	29.46378	5.791002	2.850537	9.139336	19.85966	0	47.11554	19.89641	2.005555	8.393278	12.6656	0	22.33842	7.481804	9.872214	18.89531	192.4743	0	56.06462
Rpl37a	160.4876	188.7331	218.7781	153.9571	126.2031	166.3474	116.9956	17.87683	147.6134	93.08077	136324	145.6362	52.1067	111.7032	96.86849	134.5057	151.9725	152.6436	59.30468	107666	211.2262	118.0324	159.1207	185826	142.6671	170.9811	101.2604	196.3249	216.6414	84.84306	79.29646	126.6517	260676	66.62706	168.3663	113.3933	146.6069	181.2812	180.9869	121.6649	175054	62.90679	68.16989	180.2536	114.3593	237.0527	122.7769	47.03299	78.27619
Igfbp2	168.5881	265.0775	68.77229	21.10389	251996	24.30576	51.60476	5532.204	122.0719	142.1465	501.4737	27.87033	33.75338	211.5942	829.3566	0	75.8684	96.92172	117.5228	23.22224	118.8233	591.5194	184.8361	59.83466	672.9029	809.8094	507.5937	760.7404	69.13559	134.3958	38.90825	42.86781	352.7421	950.2557	115379	514.1771	70.31242	29.59912	41.01247	407.7977	1150.64	286.5192	495.0422	268.4049	102.0847	239.7937	385.4909	930.7135	953.5049
Igfbp5	17.43902	0	2.797148	0	14.20201	0	0	16.80335	0	2.064046	9.451113	7.027651	0	20.69366	13.34252	0	5.131058	6.949241	1.08746	0	0	3.564798	33.30695	0	166591	0	57.07928	0.554241	0	1.742444	0.3143884	0	0.2655541	129.3209	0	5.544731	0	0	0.09379585	0	41.3913	0	2.000032	0	1.352895	0	3.463602	43.67114	46.78462
Tns1	1.32E+00	0.00E+00	0.00E+00	1.01E-01	0.00E+00	4.52E+00	4.82E+00	0.00E+00	7.64E-01	0.00E+00	0.00E+00	1.70E+00	0.00E+00	1.01E+00	0.00E+00	3.58E+00	0.00E+00	0.00E+00	0.00E+00	5.02E+00	0.00E+00	0.00E+00	1.70E+01	0.00E+00	0.00E+00	0.00E+00	0.00E+00	0.00E+00	0.00E+00	0.00E+00	0.00E+00	0.00E+00	1.15E-01	0.00E+00	0.00E+00	0.00E+00	0.00E+00	0.00E+00	4.32E+00	0.00E+00	0.00E+00	0.00E+00	0.00E+00	3.81E-01	0.00E+00	4.70E-02	0.00E+00	0.00E+00	0.00E+00
Arpc2	74.60345	342.0662	377.0161	391.5648	172.4455	461.3582	346.3194	385.2596	374.3833	164.1793	311.2957	356.8802	121.3897	295.6988	83.39314	430.5862	275.6393	363.1098	107.7906	482.5221	456.5979	352.36	322.4331	551.5996	146.4349	14.40395	295.6111	199.2473	295.4503	169.5526	116.4516	230835	288.7087	250.6098	212479	180.9524	583.1402	322.5912	424.8503	242.0743	571.4538	1001.577	367.3614	253.5965	276.7397	351.5163	148.4477	203.7916	102.8866
Aamp	1.02E+02	1.86E+02	1.69E+02	1.17E+02	8.80E+01	7.81E+01	2.31E+02	1.46E+02	1.32E+02	1.68E+02	2.22E+02	3.41E+02	5.48E+01	2.72E+02	4.56E+02	2.40E+02	6.92E+01	1.33E+02	6.78E+01	1.63E+02	1.51E+02	2.95E+02	2.67E+02	1.54E+02	2.03E+02	4.28E+00	3.16E+02	2.71E+02	2.10E+02	7.51E+01	9.83E+01	2.63E+02	1.28E+02	1.87E+02	1.07E+02	2.39E+02	1.46E+02	2.93E+02	2.49E+02	2.13E+02	2.27E+02	2.58E+02	1.56E+02	1.58E+02	2.54E+02	1.27E+02	9.41E+01	3.28E-01	8.05E+01
Pnkd	33.74504	45.71258	25.23646	88.34512	144.6839	16.01983	19.45967	22.05058	14.1088	0.5070553	45.02077	31.14001	21.37551	106.4196	69.53915	92.99608	17.13359	10.89439	0	268.2435	135.1087	16.19503	10.00368	0	11.32697	173.6898	65.42339	23.40151	25.01734	25.95317	9.838427	13.10871	33.62777	9.757104	9.706423	16.09288	54.63447	102.5646	65.99802	47.03209	105.9377	0	47.69634	26.56846	53.42758	50.33039	62.40301	1.23227	48.17383
Tmbim1	0	0	0	18.48466	23.22776	7.512202	35.21906	0	19.74164	0	0	11.3946	0	27.74826	0	0	38.11886	0	0	0	0	0	0.6758011	0	18.65747	0	0	0	61.26245	1.232352	7.67457	8.357097	0	0	14.49031	1.872958	26.50626	11.46125	1.220709	0.3698469	0	0	38.36919	8.524044	4.361255	9.415023	13.30986	0	15.66246
Ctdsp1	2.873668	14.45085	20.88697	8.057049	38.36823	7.659237	18.01423	37.60476	6.18981	2.877948	21.44232	15.74938	9.656705	17.84226	1.136709	3.212499	0	21.63008	3.583915	42.37566	1.701983	23.49683	12.45029	3.327373	6.897358	0.961188	11.7855	1.248879	1.736217	18.04795	2.072244	18.15564	2.62554	9.738327	8.0327	7.614013	17.24066	2.37788	3.698653	3.095783	30.35251	0	4.943592	2.323869	5.796315	7.520956	0	0	13.51545
Mir26b	0	0	0	0	0	0	0	0	0	0	13.79694	0	0	0	0	0	0	0	0	0	0	0	0	0	0	0	0	0	0	0	0	0	0	0	0	0	0	0	0	0	0	0	0	0	0	0	0	0	0
Vil1	0	0	0	0	0	0	0	0	0	0	0	0	0	0	0	0	12.47594	0	0	0	0	0	0	0	0	0	0	0	0	0	0	0	0	0	0	0	0	0	0	0	0	0	0	0	0	0	0	0	0
Usp37	2.372892	40.02922	0	12.67238	15.56686	4.216341	22.83389	8.005065	5.74587	6.433156	11.26539	2.634967	0.4622547	18.44506	1.167019	11.20019	19.42043	12.84106	0.6576377	1.224536	0.6246176	7.699282	0	2.442252	5.315707	54.67628	6.757518	0	11.24126	10.16103	5.03832	10.32113	7.146384	4.12374	0.2620403	0	0	8.60201	4.809015	0	0.1532525	0.1743955	10.28086	3.837807	4.17261	4.370231	20.02438	0.7719836	26.67001
Rqcd1	84.77552	232.8261	8.501113	28.20583	72.55702	41.17525	14.64059	1.474991	17.10911	7.501355	81.13834	91.08424	12.87386	27.37832	46.73791	13.11245	61.41803	36.48033	24.97542	49.42795	59.51935	24.39445	85.73148	9.275053	82.65474	0	12.63542	28.34734	60.00413	18.62074	12.17166	32.60515	11.15229	58.91488	47.05697	95.81149	20.21502	20.69666	88.96054	93.07527	3.325795	0	85.30641	28.10896	19.17562	79.86541	150.4265	75.88845	74.76903
Plcd4	0	0	0	0	0	0	0	0	0	0	0	0	0	0	0	0	0	0	0	0	0	0	0	0	0	0	0	0	0	34.27461	0	0	0	0.1758975	0	0	0	0	0	0	0	0	0	0	0	0	0	0	0
Zfp142	0	0	0	0	27.74563	0	0	0	0	0	0	0	0	0	0	0	0	0	6.262296	0	2.478277	0	5.780926	15.50408	6.829459	0	0	0	5.939831	0	0	0	6.260116	0	0	2.660844	0	0	12.22155	0	0	0	0	13.24995	0	0	119.8693	0	0
Bcs1l	145.3135	89.54069	0	52.58976	0.6466304	42.79271	55.01063	0	10.76195	24.16591	25.64811	41.96803	35.48422	35.29219	0	14.09449	16.15121	22.32933	11.58613	0	9.217294	36.16142	19.80926	0	61.87036	0	10.88061	0.7690278	43.01272	15.54968	0	31.23401	0	50.53347	20.03057	0	26.95428	0	22.39216	16.76558	41.01643	0	60.85718	0	37.04944	56.27084	0	0	0
Rnf25	0.00E+00	1.99E+02	5.17E+01	0.00E+00	0.00E+00	1.03E+01	4.00E+01	4.06E+01	3.92E+00	2.15E+01	1.34E+02	2.37E+01	0.00E+00	5.71E+00	5.05E+01	3.75E+01	7.93E+01	4.91E+01	2.35E+01	4.20E+01	7.64E+01	4.52E+00	1.62E+01	1.02E+02	1.02E+01	0.00E+00	1.02E+02	6.68E+01	0.00E+00	7.93E+01	1.54E+01	2.55E+01	1.34E+01	1.13E+02	3.04E+01	3.69E+01	0.00E+00	6.38E+01	3.04E+01	6.54E+01	3.78E+01	8.78E+02	0.00E+00	7.93E+01	3.92E+01	4.83E+00	1.57E+01	0.00E+00	0.00E+00
Stk36	0.00E+00	0.00E+00	1.21E+01	6.51E+00	0.00E+00	0.00E+00	0.00E+00	0.00E+00	0.00E+00	0.00E+00	4.84E+00	8.32E+00	0.00E+00	0.00E+00	0.00E+00	0.00E+00	0.00E+00	0.00E+00	0.00E+00	0.00E+00	0.00E+00	0.00E+00	0.00E+00	0.00E+00	0.00E+00	0.00E+00	0.00E+00	0.00E+00	0.00E+00	0.00E+00	0.00E+00	0.00E+00	0.00E+00	0.00E+00	0.00E+00	0.00E+00	0.00E+00	1.13E+01	0.00E+00	0.00E+00	0.00E+00	0.00E+00	2.94E+00	0.00E+00	0.00E+00	0.00E+00	0.00E+00	2.63E-01	8.79E+01
Ttll4	18.45901	45.50061	27.01035	49.1819	5.81621	25.67044	45.46447	0.1101516	32.7546	0.840296	48.60781	0	0	47.73937	70.6561	4.299062	69.92456	36.77848	0	26.79136	49.45287	7.636439	7.339743	63.48194	25.78268	3.285683	24.79203	16.04436	65.07762	4.907501	1.109256	36.95709	101715	24.32663	7.932493	0	2.510452	14.5619	15.65229	14.91433	0.8941272	0	49.7897	14.55348	27.66227	11.98187	11.29501	190.7483	34.68199
Cyp27a1	0	0	0	20.32574	31.6277	0	0	0	14.52965	0	0	49.39866	0	0	0	0	0	0	0	0	0	0	0	0	0	0	0	0	28.89231	0	0	0	0	0	0	0	0	12.62073	0	0	0	0	0	15.18917	43.5608	0	0.6282914	32.90623	0
Wnt6	0	0	0	0	0	0	0	0	0	0	0	0	0	0	0	0	0	0	0	0	0	0	0	0	51.14759	0	0	0	0	0	0	0	0	0	0	0	0	0	0	0	0	1.194529	0	0	0	0	0	0	0
Wnt10a	0	0	0	0	0	0	0	0	0	0	0	0	0	0	0	0	0	0	0	0	0	0	0	0	0	0	0	0	0	0	0	0	0	0	0	0	0	0	0	0	0	0	0	0	0	0	0	0	0
Cdk5r2	0	0	0	0	0	0	0	0	0	0	0	0	0	0	0	0	0	0	0	0	0	0	0	0	0	0	0	0	0	0	0	0	0	0	0	0	0	0	0	0	0	0	0	0	0	0	0	0	0
Ccdc108	0	0	0	0	0	0	0	0	0	0	0	0	0	0	0	0	0	0	0	0	0	0	0	0	0	0.4597899	0	0	0	0	0	0	0	0	0	0	0	0	0	0	0	0	0	0	0	0	0	0	0
Ihh	0	0	11.60903	0	0	0	0	0	0	0	0	0	0	0	0	0	0	0	0	0	0	0	0	0	0	0	0	0	0	0	0	0	0	0	0	0	0	0	0	0	0	0	0	0	0	0.1904282	0	0	0
Nhej1	0	0	0	29.2225	0	0	0	0	0	0	29319	0	0	0	0	0	47.97186	0	0	0	0	0	0	0	0	0	16.9487	0	0	0	0	41.13559	26.5262	11.38948	11.94166	0	0	0	0	4.706882	40.98415	0	0	0	12.88027	0	0	0	9.903515
1810031K17Rik	0	0	18.1966	0	26.92243	10.24419	13.99562	24.7705	12.46696	8.84109	0	5.092012	12.35424	37.87513	4.663078	0	0	35.39686	0	34.98815	19.80996	0	11.55268	0	22.14044	0	0	4.660881	2.555703	31.56298	11.91795	11.0494	0.5659177	49.28484	21.20089	15.47923	0	23.80758	17.97856	20.01826	41.72663	189.5344	10.65559	0	10.01867	7.759987	0	0	0
Fam134a	1.459845	0	24.89417	45.80308	5.455742	19.45475	41.66452	0.3358055	45.50233	11.69616	27.28948	7.530168	6.612002	23.16934	0	17.13572	0	65.2831	0	23.39171	0	21.3153	27.42463	41.41309	42.7477	1.568542	57.79877	22.83984	28.10947	1.33873	0	2.904686	11.33725	74.5877	2.539085	37.90616	0.7815183	39.00052	37.36413	77.0421	25598	0.7754684	10.04553	0	35.56137	0.1819382	52.88558	69.85335	0
Zfand2b	0	0	0	25.3687	3.811356	13.08611	1.612062	0	10.79233	19.82476	15.95341	1.584234	141.2978	43.1224	42.5165	3.373724	0	37.71344	0	0	0	97.58093	41.36944	20.18136	33.02521	0	17.47187	2.581683	18.05833	51.72952	72.19191	62.68258	2.713757	4.645631	14.95997	0	32.15894	0.7745249	0	45.49447	0	0	31.56179	15.26419	0	6.118975	141.8514	0	0
Abcb6	1.315569	0	0	0.5507016	0	20.02837	2.589436	121.4421	0	77.97779	29.42054	27.15044	10.19306	9.14951	4.813076	18.32103	1.067801	51.64879	0	0	19.62932	0	43.64148	25.7987	17.2298	0	29.25568	14.32334	27.00006	25.61608	34.09873	42.42164	0	66.93764	0	4.719709	0	7.187169	22.00407	45.46568	59.86874	0	6.035154	30.90287	0	0	0	6.914059	0.2231849
Atg9a	0	0	0	3.70737	0	61.29793	12.93199	0	0	18.59982	19.4733	0.3197171	23.82165	8.378811	0	0	4.930269	1.756388	168.2085	0	0	5.212848	0.0776266	0	37061	0	0	0	0	0	0	3.439938	7.39971	0	0	0	0	0	6.27271	27.77762	0	0	0	0	3.077442	0	0	0.2974404	0
Ankzf1	0	0.3916542	25.74269	0	1.23831	31.83004	23.69409	16.42924	0	36.23086	24.76385	6.754158	0	0	0	0	34.44384	0	0	15.45962	0	0	5.897086	54.58071	5.177424	0	6.606168	1.358028	6.877537	0	0	2.322635	0	0	0	0	0	10.0389	0.2638544	4.456607	15.63971	0	14.62542	16.88446	15.25631	20.10227	0	0	22.92521
Glb1l	0.3841934	0	7.005568	0	0	0	0	25.81829	0	0	0	5.236793	0	0	0.1375009	0	0.2773528	0	0	0	0	0	3.452721	0	0	0	38.24996	0	0	0	0	0	0	0.7126071	0	0	0	0	0	1.655556	8.559167	0	26.08136	0.1381659	0.2384416	0.1703464	0	0	28.86632
Stk16	77958	241.3187	114.7348	123.2636	104.7444	83.07975	157.1654	108265	144.5219	87.03179	223.4237	89.14302	46.39191	262.2712	185.6517	74.65335	330.6359	36.88792	160.5265	161.1979	0	214.9289	234.8822	162.8437	84.36629	1023.7	50.40605	110.2675	330.2163	78.68522	45.60344	204.2242	67.34629	230.0612	111474	37.3347	139.5696	258.8433	156.2814	23.30695	103703	0	169.5857	190.3612	173.4518	176.2415	1.654692	83.93779	0
Tuba4a	1.341777	0	0	0	0	3.576262	0	0	0	144.6391	0	11.67944	118.8003	0	0	0	0	0	0	0	0	0	0.4201101	0	0	0	0	0	0	49.79574	52.73284	0	0	21.68585	0	0	0	0	0	0	0	43.93243	0	0	0	0	0	0.4135512	0
Dnajb2	0	0	0	3.487445	26.70031	14.96675	0	0	4.553553	0.8179982	0	18.34681	11.4188	0	0	0	0	0	0	0	0	45.52337	16.03368	5.201558	2.156477	0	0	0	3.089274	23.08392	0	0	0	17.29956	0	0	0	0	0	0	0	0	78.52689	0	0	18.88425	0	4.645165	0
Ptprn	0	0	0	0	0	0	0	0	0	0	0	0	0	0	0	0	0	0	14.18511	0	0	0	0	0	0	0	0	0.3059431	0	0	0	0	0	0	0	0	0	0	0	0	0	0	0	0	0	0	0	0	0
Dnpep	47.87375	34.83528	43.75611	69.77626	45.05991	70.6985	72.63562	73.50247	100.5432	78.53962	278.9825	95.33574	51.13184	103.9721	87.1559	56.8634	26.44798	92.93462	70.37063	114.4863	81.43258	154.6803	115298	136.2709	27.0861	2.461702	114.6514	146.2114	100.8018	1.898163	43.34238	42.17351	15.80545	39.17219	116.2364	132.0062	100.1724	124.1396	35.45766	7.928619	43.0291	447.9088	24.71205	51.6192	125979	39.95945	0	0	225.4857
Des	0	0	6.745257	0	0	0	0	0	0	0	0	0	0	0	0	5.339986	0	18.45801	0	0	27.31104	0	0	16.08999	0	0	0	0	0.5972538	0	18.55408	0	0	0	0	0	0	11.90925	0.2555053	0	0	0	0	7.550131	37.52584	0	0	0	0
Speg	0.9446358	0.9014632	0.2551844	10.26486	0	0	11.08882	0	18.67885	0	61.22006	0.1827232	1.247778	0.4440364	0	0	0	0	0	7.91764	0	0	0	1.480986	0	0	0	20.24044	10.57143	3.079852	0	1.506788	19.84733	1.871468	0	0	0	13.85618	31.44009	34.27283	0.6588972	0	10.31602	4.448346	17.98312	0	0	0	0
Gmppa	0	85.2694	126.5359	40.50072	82.0577	14.70029	43.42389	0	19.24859	128.3863	0	44.33476	227.5794	5.231635	0	0	38.35191	278.8151	0	19.89486	190.3431	62.08846	38.07358	17.00524	38.98259	6.139442	88.59539	0	36.37823	12.14007	21.5187	94.41785	2.274981	45.90633	49.20957	142.4515	23.50916	47.99422	0	0	20.42314	0	53.3378	32.59665	154.8117	93.11418	5.151872	360.0196	261.1027
Accn4	0	0	0	0	0	0	0	0	0	0	0	4.645439	0	0	0	0	0	0	0	0	0	0	0	0	0	0	0	0	0	0	0	0	0	0	0	0	0	0	0	0	0	0	0	0	0	0	0	0	0
Chpf	0	25.24346	13.1072	38.9037	0.4993765	4.576227	7.481999	26.34904	15.08234	0.5476376	32519	12.09665	0	32.52769	6.118369	4.798495	0	110.4085	0	102.9699	10.97001	47.60738	0.268789	0	34.7819	0	12.65374	26.87253	44.96166	11.93678	6.190603	26.6007	7.409122	18.0446	18.0032	61.70759	42.69422	46.19281	17.78083	0	0.3326668	0	77.60806	23.2806	25.71416	20.50701	16.29541	211.0436	0
Obsl1	3.222713	0.4616275	57.84965	20.56161	40.00158	11.65725	49.60258	11.79597	22.08094	0	29.55637	39.14975	0.6666627	10.43024	27.17333	39.75252	7.592968	29.34764	136.9868	26.2029	60.78918	33.77132	1.502352	11.80109	27.95217	0	25.49499	30.00803	42.47786	10.64742	0.8342004	47.45616	34.45283	35.83336	40.90889	2.032928	16.78543	49.74386	36.60777	27.15433	17.61453	0	27.89134	29.57093	51.35571	9.352518	43.13031	0	0
Tmem198	0	0	0	0	0	0	0	0	0	0	0	0	0	0	0	0	0	0	0	0	0	0	0	0	0	0	0	0	0	0	0	0	0	0	0	0	0	0	0	0	0	0	0	0	0	0	0	0	0.2526558
Inha	0	0	18.52385	0	0	0	0	0	0	0	0	0	0	0	0	0	0	0	0	0	0	0	0	0	0	0	8.854294	0	0	0	0	0	0	0	0	21.63317	0	0	0	0	0	0	0	0	0	0	64.05394	0	0
Stk11ip	47.64119	0	0	0	0.7983685	0	5.744404	26.84195	0	33.05193	11.00287	10.17677	0	8.044679	15.18729	13.37816	0	35.91214	49.9917	0	8.128729	27.96606	1.074303	11.12415	0	0	0.3082895	21.37618	0	7.052531	7.520038	17.43243	23.36494	7.513248	12.99023	26.18264	8.234198	5.516177	0	7.552797	0	0	6.539112	14.42854	9.795664	0	23.69503	138837	24.2011
Slc4a3	0	0	0.2123097	4.163546	0	7.318705	11.70784	0	0	0	0	0	0	0	0	7.174593	0	0.5567663	0	0	0	0	0	0	0	0	4.978215	0	0	0	0	0	2.349563	9.784018	0	0	0	10.09545	0.9456794	0	0.09596601	0	0	0	0	9.561892	0	6.87607	0
Gm5257	0	0.4813368	0	0	0	0	0	0	0	0	0	0	0	0	0	0	0	0	0	0	6.823561	0	0	0	0	0	0	0	0	0	0	0	0	0	0	0	3.840053	0	0	0	0	0	0	1.164602	0	0	0	0	0
Epha4	47.43066	1.060219	9.79333	0.1613391	0	0	0	0	0	0	10.0609	4.674969	0	9.501933	0	0	1.496228	1.567094	0	0	0	14.98666	9.60082	0	65.41226	0	1.524922	0.4376452	0	4.829655	5.317228	0	5.479382	27.4846	0	19.85127	0.4027767	0	0	8.461878	4.565674	0	3.464769	10.62732	0	4.668726	79.01054	66.62207	72.90198
Pax3	0	0	16.58963	4.935707	0	8.157716	15.55825	14.69913	10.1804	0	0.3585325	28.07027	0	18.05196	1.580151	14.68202	0	0.6322501	0	0	27.08084	0	39.36941	5.069008	33.62438	0	0	0	27.35781	0	6.839975	40.49391	11.81671	13.56762	12.45403	48.45967	9.793449	4.485032	37.63573	37.72958	55.13435	0	3.3472	28.58753	1.550909	1.981305	0	0	0
Sgpp2	0	0	0	0	0.2947849	12.83153	0	0	0	0	0	0	0	0	0	0	13.67647	0	0	0	0	0	0	0	17.51517	0	13.58917	0.1468245	0	0	0	0	0	24.57102	0	0	0	0	0	0	20.03026	0	27.89727	8.810879	0	0	0	0	0
Farsb	69.20596	277.1064	89.45367	270.9463	24.57254	201.8298	136.2736	201.7897	304366	173.0813	140.7297	162.3986	108.9744	40.50687	263.4032	291.5204	200.9095	388.3772	160.0205	117.5044	200.1365	70.04635	79.82238	153411	160.5207	2.404997	138.6581	325.6709	208.6657	23.86186	130.7996	101.9419	221.2082	251.3557	208.3811	97.41965	288.0337	191.1695	315993	55.19015	95.29324	0	123.4924	118.2935	167.2368	324729	2.05365	297.9618	22.35693
BC035947	0	0	0	0	0	0	0	0	0	0	0	0	0	0	0	0	0	0	0	0	0	0	0	0	0	0	11.96475	0	0	0	0	0	0.7000228	0	0	0	0	0	0	0	0	0	0	0	0	0	0	0	0
Acsl3	7.194647	0.6677346	82.42262	10.85394	45.1987	11.73676	55.32828	36.86913	22.56949	11.64102	2.510665	34.7088	0	2.35369	53.46041	2.272027	4.335911	67.92409	122.9965	4.405042	0	30.23957	64.11602	22.57667	26.6671	5.345877	19.23519	62.61368	33.06238	3.674582	2.88132	58.74741	51.10898	39.38176	10.21017	42.34715	29.64163	47.48448	62.59789	46.92455	16.40766	5.285875	28.74765	16.04507	36.5273	11.57407	0	7.864549	91.05741
Utp14b	0	0.3093432	0	0.4236695	0	0	0.5663831	0	0	0	0.3616275	0.5115111	12.10809	20.08546	10.2152	3.860268	0	0	0	0	0	0	0.08279585	7.996611	0	0	0	1.532317	16.02845	0	0	0.5703674	0.3505505	0.6000854	9.437919	0	0	10.34064	6.179743	32.24015	0.2049446	0	7.92056	0.2326985	0	0.1318266	0	0	0
Gm5830	0	31.19063	29.08807	15.33466	33.40592	38266	28.25893	43.17942	29.10555	10.45702	72.16983	9.257038	8.390515	18.13823	54.88295	48.14949	23.30616	25.4271	35.8109	0	0	0	35.96142	0	0	0	45.29312	37.43685	29.61919	0	10.35305	14.22849	8.7449	29.94046	24.97092	0	57.42356	13.57717	33.7896	0	58.41631	132.9511	0	43.53819	71.28302	46.5216	13.68709	35.39998	37.39789
Scg2	0	0	0	0	0	0	0	0	0	0	0	0	0	0	0	0	0	0	0	0	0	0	0	0	0	0	0	0	0	0	0	0	0	0	0	0	0	0	0	0	0	0	0	0	0	0	0	0	0
Ap1s3	0	0	0	0	0	0	0	0	0	1.495503	0	0	0	0	0	0	0	0	0	0	0	0	0	0	0	0	1.989225	0	0	0	0	0	1.920333	1.643691	0	6.528326	0	0	0	0	0	9.384216	0	0	0	0	0	0	0
Wdfy1	0	0	0	0	0	0	0	0	0	0	0	0	0	0	0	0	20.3251	0	0	0	0	0	0	0	0	0	0	0	9.099375	0	0	0	0	0	0	0	0	50.49715	0	0	0	0.2928934	0	0	0	0	0	0	0
Mrpl44	128.6932	51.30354	141.7801	44923	0	47.9062	89.15279	79.28425	77.24857	56.5549	108.4216	69.99833	67.22755	0	36.45214	122.1667	106.2064	143.8845	3.586608	37.39874	189.0621	168.8004	122.9074	39.95847	23.46864	1.92382	202.3186	47.07647	86.02802	34.48106	11.4059	105.4531	63.93614	86.96113	94.32116	227068	44.09257	133.2613	0	55.76596	30.64617	0	93.99882	94.4781	36.14264	108.2398	2.741635	134284	33.91805
Serpine2	1.72E+01	0.00E+00	5.28E+01	1.08E+02	1.08E+00	5.09E+01	5.82E+01	0.00E+00	1.04E+02	0.00E+00	3.55E+01	1.50E+01	0.00E+00	5.06E+01	0.00E+00	0.00E+00	8.69E+00	7.50E+01	5.29E+01	4.28E+01	5.52E+01	0.00E+00	4.37E-01	0.00E+00	0.00E+00	0.00E+00	1.15E+01	5.39E-01	4.51E+01	0.00E+00	4.36E+00	4.98E+01	5.67E-01	4.48E+01	6.89E+01	2.27E+01	3.83E+01	6.92E+01	4.44E+01	7.52E+01	8.01E+01	0.00E+00	8.54E+00	2.99E+01	7.37E+01	0.00E+00	0.00E+00	0.00E+00	5.39E-01
Gm5529	0	0.9451705	0	0	0	0	0	0	0	0	0	0	0	0.8931703	0	1.580665	0	0	0	0	0	0	0	0	0	0	0	0	0.9723473	0	0	0	0	0	1.40529	0	0	0	0.4159704	0	0	0	6.486468	0	0	0	0	0	0
Cul3	3.27E+01	1.42E+02	6.85E+01	1.32E+02	3.00E+01	8.15E+00	2.39E+01	0.00E+00	2.99E+01	5.63E+01	0.00E+00	6.65E+01	0.00E+00	7.76E+01	2.70E+01	3.37E+01	0.00E+00	8.22E+01	5.14E+01	0.00E+00	1.06E+02	5.12E+00	1.18E+01	4.38E+01	1.65E+02	0.00E+00	1.24E+02	6.86E+01	1.53E+01	4.35E+02	2.86E-01	1.55E+02	1.31E+02	2.19E+01	2.48E+01	3.64E+01	5.38E+01	2.97E+01	5.76E+01	9.63E+01	4.24E+01	6.13E+02	3.94E+00	2.60E+01	8.12E+00	4.97E+01	1.29E+00	9.48E+01	0.00E+00
Gm6189	0	0	0	0	0	0	0	0	0	0	0	0	0	0	0	0	0	0	0	0	0	0	0	0	0	0	0	0	0	0	0	0	0	0	0	0	0	0	0	0	0	0	0	0	0	0	0	0	0
Dock10	0	0	0	0	0	0	0	0	0	0	0	0	0	0	0	0	0	0	0	0	0	0	0	0	0	0	0	0	0	0	0	0	0	0	0	0	0	0	0	0	0	0	0	0	0	0	0	0	0
9430031J16Rik	0	0	0	0	0	0	0	0	0	0	0	0	0	0	0	0	0	0	0	0	0	0	0	0	0	0	0	0	0	0	0	0	0	0	0	0	0	0	0	0	0	0	0	0	0	0	0	0	0
Gm5530	4.111038	0	16.65837	0	35.07377	7.304816	6.743137	7.065229	13.89032	0	6.027399	0	0	0	13234	12.25538	0	0	0	10.18325	19.47871	3.201364	0	15.86701	5.262553	0	9.51089	12.70495	0	0	0	14.93887	44.23815	9.287698	1.361955	0	7.307942	3.887737	8.869149	0	6.372243	0	25.14578	0	11.90667	12.63803	0	0	0
Irs1	0.5921354	0	0	0.6324572	0	0	0.2913753	0	2.700943	0	0	1.145382	0.1730277	0	0	0	0	13.10882	0	7.700435	0	0	0	0	0	0	0	0	0.6108017	0.16904	0	0	0	0.07717835	0	0	0	0	0.04355018	0	0.4015502	0.1958352	0	9.576925	0	0	0	0	0
Rhbdd1	0	0	0	0	0	13.75208	0	0	0	0.3955846	0	0	6.665605	0	0	0	0	0	0	0	0	0	0	0	0	0	10.96589	5.393675	0	20.77634	11.3579	0	0	10.19372	0	0	11.58565	0	0	0	0	0	1.245777	0	0	11.50699	0	0	0
Col4a4	0	0	0	0	0	0	0	0	0	0	0	0	0	0	0	0	0	0	0	0	0	0	0	0	0	0	0	0	0	0	0	0	0	0	0	0	0	0	0	0	0.1216565	0	0	0	0	0	0	0	0
Col4a3	2.976733	0	0	0.0582624	1.731567	0	0	0	0	0	0	1.919322	0	0	1.197815	0	0	0	0	0	0	0	0.9320145	0	0	0	1.878184	1.724895	0	1.699568	0	0	0	0	0	0	0	0	0.8757272	12.82726	0	0	6.827862	0	0	0	0	0.9174636	0
C430014B12Rik	0	0	0	0	0	0	0	0	0	0	0.7615324	0.7814383	0	0	0.4876817	0	0	0	0	0	0	0	0.3794631	0	0	0	0.7646891	2.809114	0	0	0	0	0	0	0	0	1.615815	0	0	0	0	0	0	0.4900403	0	0.6041767	0.770269	0	0
Mff	51.80967	145.9905	270.9376	76.12434	74.92254	328.2216	186.5434	92.38567	223.0628	168.5234	162.4386	119.5019	131.0862	1.564046	57.30093	125.7255	102.5752	205.3052	31.76174	68.53552	185.5423	179.1697	231.2435	296.0296	196.4535	0	280.9066	252.7487	154.23	188.7308	43.90759	117.7198	345.5125	126.0471	184.5454	314765	146.3521	117.0563	94.79259	122.8157	175.7618	4.286411	100.8975	163.0788	321.0357	122.5712	181.5583	0.8721468	79.52702
Agfg1	1.784901	0.0497141	13.05888	20.81203	42.05025	13.4791	2.342149	23.51773	0.6030797	29901	25.9328	21.86632	22.0796	46.79108	0	25.99546	0	64.80384	0	2.486976	4.228563	0.6949724	17.81859	23.42269	23991	0.7960213	0	53.43764	8.387541	25.9868	19.95033	33.90436	42.21916	2.326422	44.34929	0	25.38328	13.31008	37.89559	31.40674	22.59434	0	6.823508	42.9414	9.785226	4.819738	0.3781365	0	0.1722001
Sphkap	0	0	0	0	0	0	0	0	0	0	0	0	0	0	0	0	0	0	0	0	0	0	0	0	0	0	0	0	0	0	0	0	0	0	0	0	0	0	0	0	0	0	0	0	0	0	0	0	0
Gm6374	0	14.38853	5.627157	2.224895	0	0	2.733379	0	0	4.04587	0	5.372388	14.60849	1.754442	2.235208	0	2.817895	0	0	5.159817	0	3.244239	14.78325	0	5.333034	0	14.0193	4.828165	1.909968	5.55015	0	8.257607	4.229304	0	0	5.887151	0	2.626536	4.085424	8.976216	0	0	0	0	1.723734	13.84571	0	7.704236	0
Pid1	0	0	18.19595	0	0	21.45019	17.90686	0	0	0.5097158	0	0	0	0	0	4.693989	0	0	0	0	8.28959	0	37.24913	0	0	0	0	0	13.9563	0	0	0	0	10.21591	0	0	0	16.37966	15.02921	0	0	0	1.6052	0	28.01407	0	0	0	0
Dner	0	0	0	0	0	0	0	1.655116	0	0	0	0	0	0	0	0	0	0	0	0	0	0	0	0	0	0	0	0	0	0	0	7.028146	0	0	0	0	0	0	0	0	0	0	0	0	0	0	0	0	0
Trip12	2.57E+01	6.52E-02	1.70E+01	8.49E+00	5.05E+00	4.68E+00	1.92E+00	7.43E+00	2.09E+01	9.52E+00	4.41E+00	1.26E-01	1.68E+01	1.16E+01	3.39E+01	2.18E+00	2.36E+01	2.70E+01	9.73E-01	1.76E+01	2.06E+01	1.37E+00	0.00E+00	6.78E-01	6.74E+00	5.22E-01	9.85E-01	7.91E-01	6.17E+00	1.09E+01	4.50E+00	1.16E+01	3.33E+00	7.99E+00	1.33E+01	7.03E+00	9.24E+00	2.45E+00	1.34E+01	1.01E+01	6.50E+00	0.00E+00	7.61E+00	1.29E+01	1.40E+01	5.71E+00	3.72E-01	5.76E+01	2.08E+01
Fbxo36	211.5266	0	0	0	0	0	0	0	59.64243	0	0	0	0	0	0	0	0	40.93934	0	0	0	0	13.69624	0	0	0	0	0	17.11331	0	0	0	0	14.24273	0	0	0	0	0	0	0	0	0	0	0	0	0	0	0
Slc16a14	0	0	0	0	0	0	0	0	0	0	0	0	0	0	0	0	0	0	0	0	0	0	0	0	0	0	0	0	0	0	0	0	0	0	0	0	0	0	0	0	0	0	0	0	0	0	0	0	0
C130026I21Rik	0	0	0	0	0	0	0	0	0	0	0	0	0	0	0	0	0	0	0	0	0	0	0	0	0	0	0	0	0	0	0	0	0	0	0	0	0	0	0	0	0	0	0	0	0	0	0	0	0
Rpl19-ps1	12.49829	2.088658	25.32221	17.79916	4.846842	0	0	1.193309	0	0	2.617767	5.372388	4.869495	5.263325	10.38974	0	3.381475	0	0	11.60959	9.869794	9.732717	2.608808	0	0	22.2957	2.628618	7.242247	5.729903	4.757271	3.004234	4.128803	7.612748	10.8601	2.070293	0	0	15.75922	1.225627	26.92865	16.14396	0	19.11191	5.05354	2.585601	5.192143	0	3.852118	2.41157
A530032D15Rik	0	0	0	0	0	0	0	0	0	0	0	0	0	0	0	0	0	0	0	0	0	0	0	0	0	0	0	0	0	0	0	0	0	0	0	0	0	0	0	0	0	0	0	0	0	0	0	0	0
Gm6264	0	0	0	0	0	0	0	0	0	0	0	0	0	0	0	0	0	0	0	0	0	0	0	0	0	0	0	0	0	0	0	0	0	0	0	0	0	0	0	0	0	0	0	0	0	0	0	0	0
Gm16026	0	0	0	0	0	0	0	0	0	0	0	0	0	0	0	0	0	0	0	0	0	0	0	0	0	0	0	0	0	0	0	0	0	0	0	0	0	0	0	0	0	0	0	0	0	0	0	0	0
Gm7281	21.70246	3.626817	0	0	0	0	0	0	10.99919	0	0	0	0	0	0	0	0	0	0	0	0	0	0	0	0	14.51813	0	0	0	0	0	0	6.609517	0	0	0	0	0	0	0	0	0	0	0	0	0	0	0	3.140649
Gm16092	0	0	0	0	0	0	0	0	0	0	0	0	0	0	0	0	0	0	0	0	0	0	0	0	0	0	0	0	0	0	0	0	0	0	0	0	0	0	0	0	0	0	0	0	0	0	0	0	0
Gm7592	0	0	0	0	0	0	0	0	0	0	0	0	0	0	0	0	0	0	0	0	0	0	0	0	0	0	0	0	0	0	0	0	0	0	0	0	0	0	0	0	0	0	0	0	0	0	0	0	0
Sp110	0	0	0	0	0	0	0	0	0	0	0	0	0	0	0	0	0	0	0	0	0	0	0	0	0	0	0	0	0	0	0	0	0	0	0	0	0	0	0	0	0	0	0	0	0	0	0	0	0
Sp140	0	0	0	0	29.82672	0	0	0	0	0	0	0	0	0	0	0	0	0	0	0	0	0	0	0	0	0	0	0	0	0	0	0	0	0	0	0	0	0	0	0	0	0	0	0	0	0	0	0	0
Gm10552	0	0	0	0	0	0	0	0	0	0	0	0	0	0	0	0	0	0	0	0	0	0	0	0	0	0	0	0	0	0	0	0	0	0	0	0	0	0	0	0	0	0	0	0	0	0	0	0	0
Sp100	0	0	0	0	0	0	0	0	0	0	0	0	0	0	0	0	0	0	0	0	0	0	0	0	0	0	0	0	0	0	0	0	0	0	0	0	0	0	0	0	0	0	0	0	0	0	0	0	0
A630001G21Rik	0	0	0	0	0	0	0	0	0	0	0	0	0	0	0	0	0	0	0	0	0	4.517636	0	0	0	0	0	0	0	0	0	0	0	0	0	0	0	0	0	0	0	0	0	0	0	0	0	0	0
Cab39	2.52E+01	0.00E+00	2.60E+01	1.37E+01	3.17E+01	3.01E+01	1.74E+01	0.00E+00	2.08E+00	1.12E+00	7.42E+00	2.05E+01	2.25E+00	2.20E+01	7.03E+00	9.76E+00	3.00E+01	2.91E+01	7.69E+01	2.43E+01	4.26E+01	2.94E+01	6.27E+00	2.56E+01	6.18E+00	0.00E+00	1.94E+00	1.25E+01	3.39E+01	1.23E+01	3.33E+00	0.00E+00	2.30E+01	2.36E+01	4.60E+00	0.00E+00	2.47E+01	1.21E+01	6.05E-01	1.77E+01	0.00E+00	1.22E+01	2.24E+01	3.54E+01	1.45E+01	4.35E+00	5.91E+01	9.72E+01	2.50E-01
Itm2c	0	80.29041	49.12891	107.0856	65.91566	114.3457	91.29647	65.95167	136.1311	8.830799	89.59379	66.42113	5.177988	230.7624	0	117.8142	20.06021	208.1211	0	139.0446	124836	105.6719	142.9481	107.9886	98.49445	241.7403	68.55466	29.18296	269.1417	30.88442	27.57408	56.84376	20.1368	56.16029	116.4305	0	170.3485	106.4989	68.45614	0	86.87091	0	62.0377	165.9317	85.95505	11.62332	8.298443	62758	2.699314
2810459M11Rik	0	0	0	0	0	0	0	0	0	0	0	0	0	0	0	0	0	0	0	0	0	0	0	0	0	0	0	0	0	0	0	0	0	0	0	0	0	0	0	0	0	0	0	0	0	0	0	0	0
Psmd1	9.29E+01	3.01E+02	1.35E+02	1.40E+02	5.56E+01	2.27E+02	3.53E+02	1.63E+02	1.37E+02	2.27E+02	2.39E+02	2.75E+02	1.35E+02	1.98E+02	3.06E+02	2.01E+02	3.16E+02	8.77E+01	7.13E+01	2.90E+02	2.38E+02	3.07E+02	1.41E+02	3.64E+02	1.02E+02	8.10E+02	1.94E+02	2.44E+02	1.92E+02	2.67E+02	1.56E+02	3.53E+02	4.19E+02	9.87E+01	3.68E+02	1.77E+02	3.27E+02	2.24E+02	2.95E+02	1.73E+02	5.59E+01	5.88E+02	3.03E+02	2.61E+02	2.12E+02	2.21E+02	2.87E+01	1.29E+02	1.42E+02
SNORA26+ENSMUST00000104086	0	0	0	0	0	0	0	0	0	0	0	0	0	0	0	0	0	0	0	0	0	0	0	0	0	0	12.66259	0	0	0	0	0	0	0	0	0	0	52.19183	0	0	0	0	0	0	0	15.00697	0	0	0
Htr2b	0	0	0	0	0	0	0	0	0	0	0	0	0	0	0	0	29.37137	0	0	0	0	0	0	0	0	0	0	0	0	0	0	0	0	0	0	0	0	0	0	0	0	0	0	0	0	0	0	0	0
Armc9	0	75.88002	46.04371	13.32619	0.2527806	0	68.50121	4.027137	0	4.884077	6.269733	6.58446	0	0	15.12551	2.914754	75.15163	1.539242	0	2.421931	31.3995	0	12.40718	0	18.50044	0	16.68736	31.47656	2.091849	0.2481092	0.3133636	13.93374	19.39776	13.82002	4.39569	12.89553	0	22.1831	0	66.26346	2.525901	0	4.983783	27.0108	17.42993	1.949683	105.5728	0	0
B3gnt7	8.637461	0	0	0	0	3.83693	0	0.6185141	0	0	0	0	0	14.09508	0	0	0.7302837	0	0	0	0	0	28.95948	0	2.76421	0	19.98277	0	9.899718	0	0	0	2.192127	0	0	0	1.919286	0	0	0	11.99373	0	21.46313	0	1.786886	0	0	0	0
Ncl	145.5879	219.2954	226.1196	361.5937	97.14863	224.0912	158.0481	89341	158.8355	168.1119	299.4158	360862	125.7856	139.9746	156.4837	338.5693	181.4366	122.3291	53.71416	159.4952	170.1476	158.5524	152.4592	200.5379	110.6328	117086	127.3456	327028	386.1366	161.4728	121.2579	241.1177	279.43	128.5755	253.9302	103.9179	224.6452	331.7425	308.0703	166.8362	128.6793	105316	238.8297	285.1172	217.1816	297.7622	145383	270.2551	108.8738
Snora75	0	0	0	0	0	0	0	0	0	0	0	23.82311	27.72925	0	0	0	0	0	0	0	0	0	0	0	0	0	0	0	0	0	0	0	24.08043	8.244567	0	0	0	0	0	0	28.64234	0	0	0	0	13.79586	0	0	0
C130036L24Rik	0	0	0	0	0	0	0	0	2.995821	0	0	0	0.8636319	0.4667399	0	0	1.199446	0	1.498846	0	0	10.35691	0	6.844299	0	0	0	16.78021	1.01623	0	0	0	8.100977	0.3132856	0	0	0	0	0	0	0	0	0	0	0	5.525131	103.15	0	0
Ptma	2497.189	2180.456	2544.309	2487.268	1960.278	2233.955	2517.138	1485.007	3293.24	988.0913	2763.587	1972.263	722.1282	2532.634	2225.274	2260.351	1430.74	2922.939	732.7972	2118.965	3418.604	1907.613	2494.407	2481.248	1725.533	2843.941	2578.772	1932.697	2026.264	1963.52	841.1855	2320.694	2599.988	1829.002	2005.271	2252.816	2914.6	2149.091	2353.93	1712.795	3191.004	1091.659	1863.058	2822.995	2246.983	3437.429	1274.082	1419.482	1332.973
Pde6d	0	39.98798	16.26362	0	214.7524	80.23185	113.4217	94.8656	77.49967	16.28721	116.5242	19.40911	4.819256	30.23038	103.8512	46.1506	51038	42.65013	4.290529	57.52127	160.9665	54.2498	22.08138	0	39.63484	0	132.9517	32.39408	70.2681	13.74948	0	1.704726	75.67014	86.41435	30734	61.98343	43.57306	28.46709	122.5112	42.62078	214.9217	349901	19.72761	43.6526	63.39908	63.47727	0	175.8776	78.93632
Cops7b	1.05E+01	1.17E+02	6.59E+01	9.38E+01	9.99E+01	5.31E+01	2.75E+01	1.59E+02	3.01E+01	2.57E+01	5.87E+01	4.75E+01	0.00E+00	1.92E+01	1.00E+02	4.77E+01	3.02E+01	6.44E+01	3.20E+02	2.01E+01	1.16E+02	2.02E+01	6.19E+01	6.98E+01	2.30E+01	0.00E+00	5.96E+01	4.75E+01	1.51E+02	0.00E+00	1.73E+01	4.15E+01	1.23E+02	1.26E+02	1.95E+01	0.00E+00	9.97E+01	5.30E+01	3.93E+01	1.02E+02	1.20E+02	1.08E+03	5.48E+01	6.29E+00	6.10E+01	2.54E+02	1.73E+02	2.55E+02	0.00E+00
Nppc	0	28.58642	0	0	0	0	0	0	0	0	0	0	0	0	0	0	0	0	0	0	0	0	0	0	0	0	0	0	0	0	0	0	0	0	0	0	0	0	0	0	0	0	0	0	0	0	0	0	0
Dis3l2	6.01E+00	7.03E-01	0.00E+00	1.28E+00	1.40E+00	6.40E+00	1.89E+01	5.79E+01	1.76E+01	4.38E-01	0.00E+00	4.45E+00	0.00E+00	9.58E+00	1.12E+01	2.15E+01	0.00E+00	0.00E+00	0.00E+00	3.21E+01	0.00E+00	2.63E+01	2.82E-01	6.96E-01	2.02E+01	0.00E+00	6.03E+00	1.51E+01	1.97E+01	0.00E+00	4.12E+00	3.27E+00	1.94E+01	1.52E+01	3.34E+01	1.27E+00	0.00E+00	1.43E+01	0.00E+00	3.56E+01	5.82E+00	0.00E+00	1.38E+00	0.00E+00	1.08E+01	0.00E+00	7.64E-01	6.76E+01	5.68E+01
Gm6136	264.2209	188.8348	280.9511	405.3062	176.5886	89.90205	177.0439	148.1428	302014	135.1223	187.2177	195.7362	164.2721	198.8649	226.2138	333.0824	232.7106	288.7354	98.15639	151.4341	186.4559	157.5997	225.3005	234.3348	75.56203	203.0789	198.6349	143.3325	231.9529	131.5987	137.8328	233.9987	219.1493	290161	217.8997	202.5747	299.8017	297.7164	238.1556	242.2497	169.9201	44.62213	193.4218	186.3924	230.2742	248.0218	117.9068	107.4262	151.3163
Ecel1	0	0	0	0	0	0	0	0	0	0	2.614843	0	0	0	0	0	0	0	0	0	0	0	0	0	0	0	0	0	0	19.60183	0	0	0	0	0	0	0	0	0	0	0	0	0	0	0	0	0	0	0
Chrng	0	0	0	0	0	0	0	0	0	0	0	0	0	0	0	0	0	0	0	0	0	0	0	0	0	0	0	0	0	0	0	0	0	0	0	0	0	0	0	0	0	0	0	0	0	0	0	0	0
Eif4e2	170.0756	176.3577	251.6232	259.7771	111.1528	265.9348	154.4749	213.5204	301.3611	110.5249	225.7659	169.0268	190.9379	179.0945	111946	295.9764	199.3928	175.7628	82.44236	288.9498	245.9721	300.1552	155.2298	234.4367	184.1541	5.332345	188.8678	184.5812	284.2297	149.9908	221.9843	226.8435	111.8046	124552	246.3319	41.42585	161.7665	222.1615	196198	417.2721	210.3579	3.119929	65.38368	280978	265.5197	260.7796	0.8857633	211.8334	183.5017
Efhd1	0	0	0	0	0	0	0	0	0	0	0	0	0.7642134	0	0	0	0	0	13.04672	0	0	0	0	0	0	0	0	0	8.689061	0	0	0	0	0	0	0	0	0	0	0	0	0	0	0	0	0	0	0	0
Gigyf2	5.111599	63.0082	8.198795	7.356111	21.4079	17.21424	58.67238	78.17552	12.79108	5.119213	0	43.6382	23.60672	6.875736	34.60785	15.79543	0	139.6088	0	0	0	72.54483	0	0	26.27281	0	36.6913	0	14.78607	52.82586	2.209343	40.73311	11.36205	23.05677	22.0043	2.136685	0	29.42476	21.47886	57.82025	0	3.707243	30.96614	15.69375	33.51319	0	0.3979249	0	164.8821
Kcnj13	0	0	0	0	0	0	0	0	0	0	0	0	0	0	0	0	0	0	0	0	0	0	0	0	0	0	0	0	0	0	0	0	0	0	0	0	0	0	0	0	0	0	0	0	0	0	0	0	0
Ngef	0	0	0	0	0	0	0	0	0	0	0	0	0	0	0	0	0	0	0	0	0	0	0	0	0	0	0	0	0	0	0	0	0	0	0	0	0	9.236244	0	0	0	0	0	0	0	0	0	0	0
Inpp5d	0	0	0	0	0	0	0	0	0	0	0	0	0	0	0	0	0.1966892	0	0	0	0	0	0	0	0	0	0	0	0	0	0	0	0	0	0	0	0	0	0	0	0	0	0	0	0	0	0	0	0
Atg16l1	0	0	46.73293	7.299789	0.3626189	0	25.61217	14.22095	33.70905	4.017508	0.3916992	16.07752	7.986413	31.32911	19.85665	46.2617	0.2529867	0	9.329395	17.65772	44.08416	0	25.10288	0	37.10641	0	21.23943	32.08012	8.573713	9.965695	21.73398	7.413565	0.3507674	0.1313178	33.19085	5.285402	3.324419	0	0	1.34312	0	0	12.86881	2.016443	32.07215	24.24259	0	0	76.1971
SCARNA6	0	0	0	0	0	0	0	0	0	0	0	0	0	50.93042	0	0	47.34065	0	0	0	0	0	0	0	0	0	0	0	0	0	0	0	0	0	0	0	0	0	0	0	0	0	0	0	0	0	0	0	0
Sag	0	0	0	0	0.3723225	0	0	0	0	0	0	0	0	0	0	0	0	0	0	0	0	0	0	0	0	0	0	0	0	0	0	0	0.829808	0	0	0	0	0	0	0	0	0	0	0	0	0.1595391	0	0	0
Dgkd	4.916785	0.05477806	6.198372	9.015241	42.90145	10.48383	0.9677716	0.09388872	0	5.491128	3.810336	8.55959	1.34095	0.1035287	6.067329	22.53572	14.56635	4.063691	44.15043	5.328368	24.07301	7.274753	8.723518	0	8.496889	0	7.548853	15.38501	16.2297	23.6744	0	0.6497029	12.97759	12.98787	0	4.168773	1.31104	4.339736	0	0	7.748195	0.4336304	0	8.416058	0	0	0	0	0.569222
Usp40	34.00869	0	0.9986003	0	0	6.254186	0	0	3.092053	0	0	0	0.2742688	0	3.965709	0	0.3809154	0	0	12.70486	0	24.97452	0.1469382	15.44795	0	319.9913	0	0	0.3227303	0.2679479	0	10.44099	3.489993	0	0	0	0.9856821	18.52907	18.70769	28.67269	0	0	2.543713	0	0	0	0	0.1139334	0
Gm5832	1.355419	0	0	0	0	0	0	0	0	0	0	0	0	0	0	0	0.5500728	0	0	0	0	0	0	0	0	0	0	0	0	0	0	0	0	0	0.6735595	2.873032	0	0	0	0	0	0	0	0	0	2.70278	0	0	0
Ugt1a6a	0	0	0	0	0	0	0	0	0	0	0	0	0	0	0	0	0	0	0	0	0	0	0	0	0	0	0	0	0	0	0	0	0	0	0	0	0	0	0	0	0	0	0	0	0	0	0	0	0
Dnajb3	0	22.38855	0	0	0	0	10.83676	0	0	0	23.06312	9.466391	4.290136	0	0	57.44483	0	0	0	21.30898	0	32.15529	0	42.49926	0	0	0	1.063431	0	0	0	0	0	0	0	0	12.2338	32.10728	0	0	17.42342	0	21.04754	0	0	0	0	0	0
Heatr7b1	0	0	0	0	0	0	0	0	0	0	0	0	0	0	0	0	0	0	0	0	0	0	0	0	0	0	0	0.9915749	0	0	0	0	0	0	0	0	0	0	0	0	0	0	0	0	0	0	0	0	0
Hjurp	1.774155	0	0	31.13556	45.70917	0	57.37066	50.09643	17.98347	7.753302	6.402045	24.58252	18.90661	0	10.40053	0	70.97249	16.03974	42.3562	0	0	5.730221	18.25349	35.51608	57.38368	0	0	33.70967	18.83092	10.12955	0	8.227555	6.518508	31.44887	7.621363	0	1.509313	15.93898	0	22.93543	0	0	1.14651	26.28165	8.03015	0	137.8554	269.5113	263.2452
Trpm8	0	0	0	0	0	0	0	0	0	0	0	0	0	0	0	0	0	0	0	0	0	0	0	0	0	0	0	0	0	0	0	0	0	0	0	0	0	0	0	0	0	0	0	0	0	0	0	0	0
Arl4c	4.235427	30.63225	0	1.507947	44895	0	0	32.48592	0	7.883631	26.0219	0	0	0	32.94987	0	6.493522	0	0	0	0	0	3.683642	0	13.55446	0	8.314017	18.27057	3.883505	1.612146	0	0.9327806	18.91862	9.568718	0	41.89585	0	3.782848	0	62.8652	12.76537	0.3112823	20.50941	1.712546	0	18.06436	0.2990959	5.366676	0
Sh3bp4	6.097723	0.08491867	11.1532	0.271373	0	14.89801	18.25328	26.48996	0.5150724	19.06064	0.3192921	9.992965	4.751503	14.20367	0	8.236845	22.47811	17.99903	23.44819	10.85627	10.83447	6.11047	0	4.118598	3.587386	0	23.08433	0	0	8.106886	0	4.443733	18.10644	0.2649238	3.787741	27.46589	16.59806	24.86808	0	0	1.378368	0	11.65551	4.931088	19.86823	21.46858	0	0.3132315	0
Agap1	1.07E+01	0.00E+00	1.34E-01	3.40E+00	1.05E+01	0.00E+00	0.00E+00	0.00E+00	2.02E-01	4.35E-01	4.37E+00	4.17E+00	0.00E+00	3.27E+00	2.40E+00	2.22E-01	1.05E+00	3.52E-01	1.74E+00	0.00E+00	0.00E+00	9.29E-01	3.24E+00	0.00E+00	0.00E+00	0.00E+00	5.02E-01	1.02E+01	2.53E+00	3.29E+00	1.43E-01	9.85E-01	3.03E+00	3.42E+00	0.00E+00	4.22E-01	0.00E+00	0.00E+00	0.00E+00	2.79E+00	0.00E+00	0.00E+00	2.28E+00	2.61E+00	0.00E+00	9.91E-02	0.00E+00	2.24E+00	0.00E+00
Gbx2	0	0	0	0	0	0	0	0	8.53965	0	0	0	0	0	0	0	0	0	0	0	0	16.34336	0	0	0	0	0	0	2.013857	0	0	0	0	0	0	0	0	0	0	0	0	0	0	4.47324	0	0	0	0	0
Cxcr7	34.7374	48.79961	17.59496	0	0	0	53.41694	0	4.401383	1.755817	0	0	0	19.20022	0	0	0	0	0	0	0	0	0	0	0	0	0	0	0	0	4.174941	0	0	0	25.17425	0	0	0	0	32.74457	0	0	0	0	0	0	0	0	0
Cops8	1.95E+02	1.82E+02	2.42E+02	2.21E+02	1.43E+02	1.51E+02	1.52E+02	4.93E+00	7.85E+01	1.40E+02	1.01E+02	8.29E+01	1.14E+02	1.42E+02	1.93E+02	3.18E+02	7.69E+01	3.11E+02	2.15E+01	2.56E+02	3.62E+02	7.33E+01	7.51E+01	1.63E+02	8.94E+01	5.20E+02	1.42E+02	1.74E+02	2.56E+02	6.04E+01	1.19E+02	2.03E+02	2.18E+02	1.82E+02	1.88E+02	1.94E+02	1.53E+02	2.69E+02	2.73E+02	7.86E+01	2.06E+02	0.00E+00	1.34E+02	1.46E+02	2.74E+02	2.43E+02	3.44E+02	2.89E+02	1.65E+02
Col6a3	0	0	0	0	0	0	0	0	0	0	0	0	0	0	0	0	0	0	0	0	0	0	0	0	0	0	0	0	0	0	0	0	0	0	0	0	0	0	0	0	0	0	0	0	0	0	0	0	0
Lrrfip1	37.50334	18.67263	10.20207	18.55992	35.7171	35.47442	13.54633	24.7447	21.11051	0	0.7141666	9.18684	0	8.247782	0.4573489	2.279059	20.54915	0	1.417487	11.12559	0	42.99929	10.62519	78.20532	27.40207	0	36.49048	1.181331	78.96784	0.9889826	1.429998	73.74914	24.09244	0.4515383	24441	7.34323	78.39679	15.90872	5.847667	1.098128	17.10226	0	0	5.564138	0.316316	20.18377	0.7223598	40.05698	84.38893
Ramp1	0	0	0	0	0	0	0	0	0	0	0	0	0	0	0	0	0	0	0	0	0	0	0	0	0	0	0	0	0	0	0	1.086783	0	0	0	1.552046	0	0	0	0	0	0	0	0	0	0	0	0	0
Ube2f	95.00309	258.0725	117.0028	73.74818	124706	34.70637	25.86751	0	86.13218	23.91334	135.8518	89.40077	82.76394	133.4073	10.77058	140.1993	79.55357	44.78167	18.04425	194.7521	0	101.8203	91.7317	26.36739	162.5608	0	79.26296	114931	201.0321	0	93.50207	163.1543	80.10144	42.03739	138.8793	60.04959	220.0613	127034	65.13787	67.74982	180.3758	0	84.97543	198052	83.22803	86.52833	60.5718	33.96509	0
Gm7785	0	103.68	21.00805	29.53342	2.010542	46.06092	71.4323	0	73.57237	17.62201	84.69931	75.77057	8.079755	42.57445	57.02263	65.68542	98188	30.60669	8.621143	41.73719	40.94137	169.5656	115.7924	40.02013	26.54666	0	39.25404	14.01956	82.00129	1.973387	0	102.7613	58.9471	19.82169	44.65699	21.9787	18.43225	27.78292	62.53422	67.02241	0	0	55.49534	78.26124	27.88618	28.86062	0	0	107038
Gm17560	0	0.6993414	0	0	0	0	0	0	0	0	2.629506	0	0	0	0	0	0	0	0	0	0	0	0	0	0	0	0	0	0	0	0	0	0	0	0	0	0	0	0	0	0	0	0	0	0	0	0	0	0
Scly	0	0	1.233953	3.903095	1.594262	0	0	0	4.299685	5.149289	2.87019	2.356172	0	17.41682	1.286639	5.106407	6.449707	7.512552	13.58556	0	0	3.303225	0	6.54875	12.27929	0	2.669464	0	1.884726	1.5648	0	0	19.75414	16.90837	0	0	7.540468	29.49837	0	83.94906	4.383331	0	0	7.432277	0	0	0	0	0
Gm17090	0	0	0	0	0	0	0	0	0	0	0	0	0	0	0	0	0	0	0	0	0	0	0	0	0	0	0	0	0	0	0	0	0	0	0	0	0	0	0	0	0	0	0	0	0	0	0	0	0
Espnl	0	0	0	0	0	0	0	0	0	0	0	0	0	0	0	0	0	0	0	0	0	0	0	0	0	0	0	0	0	0	0	0	0	0	0	0	0	0	0	0	0	0	0	0	0	0	0	0	0
Fam132b	1.989778	0	0	0	0	3.535593	0	1.139877	0	31.15923	0	0.8553056	0	0	0	0	0	2.936676	0	0	0	0	0	0	0	0	5.440325	0	0	4.544259	2.152287	0	0	0	2.471992	0	0	0	0	0	0	0	0	0.2681812	0	0	0	0	0
Ilkap	6.55E+01	1.61E+02	1.59E+02	9.40E+01	2.14E+02	1.29E+02	1.81E+02	1.58E+02	2.39E+02	8.30E+01	6.94E+01	6.47E+01	1.15E+02	1.59E+02	1.07E+02	3.12E+02	5.23E+01	1.98E+02	5.96E+01	9.50E+01	9.54E+01	2.77E+02	1.19E+02	6.32E+01	8.12E+01	7.82E+02	8.44E+01	1.31E+02	1.71E+02	5.73E+01	5.76E+01	2.60E+02	1.71E+02	1.44E+02	1.66E+02	7.66E+01	4.82E+01	1.85E+02	1.45E+02	1.31E+02	3.83E+01	0.00E+00	6.88E+01	1.09E+02	1.71E+02	1.37E+02	1.32E+02	1.44E+02	1.82E+02
Hes6	36.73083	0	32.57429	22.81552	90.46137	26.35751	31.97768	30.21	25.77577	41.67313	3.687949	25.24647	50.36803	23.84464	79.87394	20.53086	46.86656	0	35.51494	0	0	48.17513	20.90032	6.543081	143.7729	0	85.13076	69.9947	7.691376	25.94228	0	9.800546	107.9973	94.31352	11.75301	36.78838	22.60182	40.98578	0	273.9538	74.45416	0	126.3766	0	52.60829	106.1704	0	0.435418	81.73688
Per2	0	0	0	0	0	0	0	0	0	0	0	0	0.1870634	0	0	0	8.313635	20.97484	0	0	0	0	0	0	0	0	0	7.233551	0	0	0	0	0	8.010137	0	0	0	0	0	0	1.30237	0	0	0	0	0	0	0	0
Traf3ip1	1.601612	4.014812	0	0	0	7.114673	5.516796	0	16.23451	8.165805	7.380067	9.638335	0	0	0	21.48547	0.433324	0	0	13.88546	0	9.042295	0	0	0	0	0	8.043258	8.627635	0	0.3849819	8.465464	14.95838	28.25117	0	0	0	0	5.025912	28.75676	2.068792	0	0	0	0.6626711	6.653547	24.76935	26.24494	7.262303
Asb1	0	0	0	0	0	0	0	0	0	0	0	1.040145	6.127904	0	0	0	0.6546855	39.45199	0	0	0	0	4.821898	0	0	0	0	0	0.4506666	0	3.308033	0	0	5.466657	22.67704	0	0	0	0	4.235967	0	0	0	8.479348	0	0	11.45396	0.1009919	0
Twist2	0	0	0	30.76867	0	0	0	0	0	0	0	0	0	0	0	0	0	30.23344	0	0	26.96139	0	16.92544	75.76983	0	0	0	0	0	0	0	14.09835	0	0	0	0	0	0	0	0	0	0	0	0	0	0	0	0	0
Hdac4	0	0	0	0	0	0	0	0	0	0	0	0	0	0	0	0	0	0	0	0	0	0	0.9772124	0	0	0	9.84633	9.494852	0.5365796	0	0	0	0	21.15359	0	0	1.040282	9.223623	0	15.13048	0	0	0	0	0	1.069686	127.4486	52.18611	0
Hdac4+NM_207225+ENSMUST00000008995+ENSMUST00000165529	0	0	0.6625404	0	0	3.268449	0	0	5.34491	1.78635	8.321817	0.79068	0	0	0.3947594	0	0.5972013	0	0	0.2278185	3.674162	0.2864821	2.916493	0	3.767463	0	0	0	3.879167	0	0.4473465	0.4861246	7.021201	15.72759	0.7312679	0.519864	0.3269848	0	0	0.528429	0	0	3.37535	11.80089	0	0	0.5914072	41.71269	63.0031
Gm17418	0	0	0	0	0	0	0	0	0.2937673	0	0	0	0	0	0	0	0	0	0	0	0	0	0	0	0	0	0	0	0	0	0	0	0	0	0	0	0	0	0	0	0	0	0	0	0	0	0	0	0
Ndufa10	128.9044	362.2138	311.3285	256.2307	28.28728	160.4703	296263	239.0013	203.4259	233.8774	269.4647	238.3936	160.1416	171.7634	105362	256.2796	160.0733	287.4932	61.67083	364607	426.0747	92.86735	307.8955	219.8625	137.8384	875.7473	339.9419	182.3879	186.8341	188.5976	279.4211	236.3766	265.7956	224.5535	288.4506	230.6945	343.7181	224.0964	178.3839	214.5383	145.3678	2.5285	205378	242.8152	244.7959	372.2747	145.1916	181.7267	107.2341
Myeov2	473.2691	180.8044	498.3795	366.3817	363.8884	338.6451	370.6572	177.8998	358.9553	191.2471	452.3312	248.1551	328386	201.1074	229.8901	320.0374	116.4118	361.3343	73.8397	260.4095	311.3851	498367	422.1534	226.8679	513.8691	170.2388	285927	310.6674	266.8997	328.5628	110.4513	181.8386	254.7161	382.8141	241372	106.7979	152.2332	172.4855	475.3185	282.3369	703.2933	0	278.5992	240.2521	324.0528	428.4155	175.1108	135.8277	91.47642
Gpc1	23.90814	31.87556	12.4203	10.38284	21.5488	1.400501	24.30491	34.91772	20.50581	3.061739	8.914559	25.24055	0	73.27165	11.41768	8.81114	0	6.514262	7.208557	27.08904	22.4071	14.7306	0.9871166	45.02265	14.62981	0	8.288437	48.41214	19.51264	0.3000081	3.789124	36.19212	6.401109	0	40.60386	1.113785	4.203301	23.85179	47.76633	22.07664	11.91163	0	4.821024	54.07136	36.85064	21.74151	58.77638	40.32578	152005
Ankmy1	0	0	0	0	0	0	0	0	0	0	0	0	0	0	0	0	0	0	0	0	0	0	0	0	0	0	0	0.1667451	0	0	0	0	0	0	0	0	0	0	0	0	0	0	0	0	0	0	0	0	0
Dusp28	0	0	0	23.52337	29.09656	3.979664	7.347322	81.4734	5.297211	0	28.61534	0	12.6529	86.77329	0	0	35.75166	0	16.7595	0	0	1.744103	0	0	0	0	0	0	0	0	0	2.959526	0.9094696	8.562972	0	0	0	0	0	0	0	0	99.3208	0	0	0	74.96874	13.11569	0
5033417F24Rik	0	0	0	0	0	0	0	0	0	0	0	0	0	0	0	0	0	0	0	0	0	0	0	0	0	0	0	0	0	0	0	0	0	0	0	0	0	0	0	0	0	0	0	0	0	0	0	0	0
Rnpepl1	8.598144	0	34.21845	30.46412	70.89539	27.82753	19.34142	26.21117	12.76181	8.722783	2.701322	16.82959	19.74076	32.39396	0.3027285	2.059702	0	0.6662025	101.1048	20.25215	41.62323	71.62026	10.59983	0	28.89209	0.8216909	9.300068	7.193002	31.55886	27.49046	12.20648	22.21592	5.728018	26.47535	11.90265	0	31.52407	1.956508	43.71189	44.32874	0	0.2488131	15.49581	18.62443	18.55018	25.25852	0	11.36184	0
Capn10	0.00E+00	3.97E+01	3.71E+00	1.61E+01	0.00E+00	1.38E+01	0.00E+00	4.48E+01	0.00E+00	4.83E+00	1.39E+01	6.38E+00	0.00E+00	3.36E+01	0.00E+00	1.74E+01	9.91E+01	5.84E+01	0.00E+00	0.00E+00	4.11E+01	1.93E+02	3.77E+01	0.00E+00	1.76E+01	5.20E+00	0.00E+00	0.00E+00	0.00E+00	0.00E+00	0.00E+00	6.67E+01	5.48E+01	5.35E+01	1.09E+01	2.84E+01	2.50E+00	4.18E+01	1.71E+01	3.44E+01	3.64E-01	0.00E+00	0.00E+00	1.23E+01	3.48E+01	0.00E+00	2.84E+02	0.00E+00	3.09E+01
Gpr35	0	0	0	0	0	0	0	0	0	0	0	0	0	0	0	0	0	0	0	0	0	0	0	0	0	0	0	0	0	0	0	0	0	0	0	0	0	0	0	0	0	0	0	0	0	0	0	0	0
Kif1a	8.846627	0	5.329226	0	8.049009	0	0	5.357648	0	0	0.7345686	0.9506803	0	0	0	0	0	0	5.092216	0	0	45.04398	0	0	0	0	1.65963	0	0	3.952762	0	0	0	0	0	0	0	0	0	26.88065	0	0	6.703715	0.1181723	0	7.4314	30.56361	3.810295	0
Agxt	0	0	0	0	0	0	0	0	0	0	0	0	0	0	0	0	0	0	0	0	0	0	0	0	0	0	0	0	0	0	0	0	0	0	0	0	0	0	0	0	0	0	0	0	0	0	0	0	0
Sned1	0	0	0	0.1409125	0	0	0	0	0	0	0	0	0	0	0	0	0	0	0	0	0	0	0	0	0	0	0	0	0	0	0	0	0	0	0	0	0	0	0	0	0	0	0	0	0.1588521	0	0	0	0
Mterfd2	0	0.6789861	2.25753	26.00447	59.93368	35.73726	19.44636	0	1.694165	47.28792	0	0	31.31985	29.81321	0	72.60365	13.58531	0	0	29.51854	0	1.429592	1.046615	35.25308	0	0	124.4683	0	31.54423	0	29.00667	0	75.22246	28.69774	20.6906	14.95842	39.51598	16.89318	0	14.40449	0	0	0	39.9477	63.17498	70.70165	0	0	125.6129
Pask	0	0	13.19519	0	0.2120908	8.107826	0	0	4.751709	1.593372	0	4.651517	0	5.182113	18.72591	0	0	0	0	0	0	20.08152	19.00725	0	0	1.254382	4.857662	7.394572	0	4.20672	5.605568	0	0	11.9756	19.03007	9.936537	0	10.17161	16.71387	10.36237	0	0	8.363097	0	14.21935	0	0.4366701	111.7158	120.3905
Ppp1r7	1.83E+01	6.46E+01	3.29E+01	3.09E+01	1.55E+02	3.14E+01	2.16E+01	1.22E+02	2.63E+01	1.26E+01	1.62E+02	8.01E+01	3.41E+01	1.20E+02	0.00E+00	6.14E+00	1.08E+01	2.83E+01	1.44E+01	2.16E+01	2.48E+00	2.08E+01	4.74E+01	1.82E+01	1.41E+01	4.38E+01	4.80E+01	2.24E+01	2.72E+01	1.67E+01	3.28E+01	5.73E+01	1.20E+02	3.23E+01	1.34E+01	2.83E+01	3.04E+01	3.91E+01	6.14E+01	2.29E+01	8.66E+01	2.61E+02	7.14E+01	6.22E+01	5.64E+01	4.66E+01	1.20E-01	2.14E+02	3.79E+01
U6+ENSMUST00000082455	0	0	6.118851	0	0	0	0	0	0	26.39636	0	0	0	0	0	0	0	0	0	0	0	0	0	0	0	0	0	0	0	0	0	0	0	0	0	0	0	0	0	0	0	0	0	0	0	0	0	0	0
Hdlbp	29.32751	59.79742	33.67784	30.82448	9.486811	28.82066	20.68016	3.638279	19.23334	25.92729	62.76659	44.48854	35.25163	45.40034	2.173802	29.45121	30.48384	7.220937	43.41718	12.85899	10.40218	13.92117	44.14435	21.42567	25.59426	0.4196133	11.18057	22.17175	54.67432	8.326624	25.55643	62.78612	40.5945	34.66473	38.79032	30.91274	17.28567	29.97688	13.23083	82.10274	28316	0	22.66068	49.99225	24.09408	65.01894	26.21193	55.07986	0.6354129
Gm17415	0	0	0	0	0	0	0	0	0	0	0	0	0	0	0	0	0	0	0	0	0	0	0	0	0	0	0	0	0	0	0	0	0	0	0	0	0	0	0	0	0	0	0	0	0	0	0	0	0
02-sep	129547	150.3673	89.26048	85.8275	3.622465	46.10534	37.11252	91.09903	27.3786	39.81375	46.92307	93.82631	33.80557	74.75293	47.61109	59.63523	179.8244	150.7301	576.8743	32.77922	11.47464	60.61753	80.27171	120.9774	83.03831	0.9257507	48.35745	49.26553	119.9087	61.62904	51.20002	119.4545	163.4923	73411	129.1911	68.03867	113.9289	56.76445	130.0936	46.55682	67.11777	355.5021	76.18129	65.46711	61.6054	9.313293	111.6996	7.25087	83.06132
Farp2	0	0	0	5.661359	15.51997	4.414785	0	0	29.54984	0	0	7.230652	0	0	0	0	0	0	0	0	0	0	11.15261	0	1.164327	0	0	0	9.173803	0	2.842212	15.31908	0	0	0	0	0	0	0	0.9133696	0	0	0	0	1.311263	0	0	0	0
Stk25	0	0.1612399	3.258033	7.213798	111.6885	20.57286	20.41531	36.89441	30.31791	40.99068	17.88461	82.42893	0	91.64378	76.44313	33.43228	61.54745	0	12.09077	130.7319	50.27106	125.2353	68.58279	46.92129	104.4078	0.9093659	3.957012	0	50.09457	14.32279	5.391429	54.86023	8.227628	39.48752	31.64479	34.76736	68.17678	188.2308	0	0	56.83033	0	23.3853	39.59742	121.1028	39.9256	0	0	23.17673
Bok	14.34698	16.23831	58.13549	75.92319	28.83041	6.952592	16.04499	0	93.2049	0.9499736	60.64586	5.886726	0	88.1561	66.12841	0	86.01375	2.309939	165.9163	0	74.15795	53.3225	28.17732	0	20.03521	327.1906	27.97982	69.90886	164.1371	26.0636	0	57.5205	175.9674	0	33.70339	49.76309	12.17224	81.40612	0	16.86099	162.4911	0.8627154	65.81658	197.7626	76.89949	86.15111	101.5452	92.45802	53.60393
Thap4	27.65054	29.74662	34.13809	17.99693	15.83302	24.18198	14.45654	15.22132	14.88965	0.6293575	38.27758	20.61405	0	15.14668	7.823227	26.08098	0	0	8.621144	14.04617	18.42362	23.21433	11.76862	68.03423	34.84249	0	27.25975	18.52585	5.645016	0.9866934	0.9808992	59.08777	7.894702	38.29191	36.28381	76.00966	17.28024	36.15865	61.63805	34.44208	30.80508	1.799492	44.59447	51.00956	20.11023	0	0	0	27.13463
Atg4b	131.7659	109.2173	34.97595	59179	1.369357	47.72989	21.32387	39.02751	22.76849	16.65923	21.18425	42.40643	39.43521	53.81774	0	85.90967	72.79141	87.38442	12.72215	130.9205	26.02571	39.10733	62.24974	78.13746	67.1282	1.049851	77.09009	47.94669	93.5413	0.448017	23.95718	11.82659	8.883939	51.65534	40.07944	16.86321	63.36758	87.1634	75.92246	8.232523	29.17734	0	76.79418	93.55803	41.83546	42.48536	100133	0	67.58348
Dtymk	273.6425	335.2669	388.7023	418.3816	500.0816	229639	256765	216.2238	223.5502	108.7749	266.9171	317.2688	251.0853	294874	260.3447	245.5916	171.1451	340.8621	279.4287	415.4494	394.9126	233362	369.7559	264.2512	433.9082	481.7473	330.5408	429.2337	314.9621	136.2006	156.5597	302.2603	291.8346	325.2472	203.0334	193.6173	310.7194	360.6173	263.3279	231246	96.99659	0	239.0753	321.0806	406.3493	545.2161	410.9766	537162	186176
Ing5	1.439498	21.44442	0.2777618	0	50.23032	12.05826	0.4047665	45.47301	16.67573	7.039706	10.46645	7.6904	9.494336	0.9093096	7.116413	16.09227	0.1669128	0	6.155245	21.77629	0	4.804162	0	3.809762	23.29706	0	11.54785	22.40234	9.192088	7.51435	0.5931673	7.33686	16.53399	9.863594	16.65724	0	0	23.43394	0.3629887	3.544597	0	0	18.86765	15.79834	4.849853	0	1.045583	73.83934	25.83111
D2hgdh	0	18.28537	0	0	0	0	0	0	0	0	0.6737448	0	18.79921	0	0	0	0	0	0	6.97201	0	0	4.837525	9.932273	36.03031	0	8.048189	0	3.686818	7.473605	0	0.531323	0	3.354127	0	0	0	0	0	0	7.732016	0	9.837813	0	4.325529	0	0	0	0
Gm7889	0	17.50494	0	0	0	0	0	0	0	0	0	0	8.347707	0	0	0	0	0	0	0	0	0	0	0	0	0	0	0	13.09692	0	0	0	0	0	0	0	0	0	0	0	1.845024	0	65.52656	0	0	0	0	0	0
Neu4	0	0	0	0	0	0	0	0	0	0	0	0	0	0	0	0	0	0	0	0	0	0	0	0	0	0	0	0	0	0	0	0	0	0	0	0	0	0	0	0	0	0	0	0	0	0	0	0	0
Fam174a	73.07971	0	26.6215	4.730674	39.93411	24.79026	0	0	0	0	30.05649	19.99028	0	0	42.95163	0	82.68324	0	0	32.91312	45.11906	0	0.2773484	20.51341	23.81262	0	23.47418	0	0	0	5.748966	32.04281	63.39741	57.4972	52.82343	22.53155	1.180994	0	11.33603	0	32.26647	0	16.25465	63.57499	24.46442	25.50187	0	0	0
Gm15427	2433.654	2238.386	2731.047	3757.368	1857.386	1706.964	2386.079	1650.978	2234.993	2525.575	2144.311	2459.922	1555.947	2230.824	2300.949	2689.921	1377.52	2155.071	1780.013	2192.619	2969.453	3323.628	2217.18	2372.959	2582.443	4125.143	2476.468	3276.336	4454.495	2272.297	2071.626	2176.123	3226.611	3195.851	2541.509	1105.399	1756.486	3491.131	2403.575	2247.222	3052.539	2348.058	3000.946	2818.885	3162.748	2912.161	1221.103	2027.473	1024.776
St8sia4	0	0	0	0	0	0	0	0	0	0	0	0	0	0	0	0	23.6572	0	0.8603617	0	0	0	0	0	3.311586	0	0	0	0	0	0	0	2.521169	0	0	0	0	0	0	0	0	0	0	0	0	0	0	0	0.8485732
Slco4c1	0	0	0	0	0	0	0	0	0	0	0	0	0	0	0	0	0	0	0	0	0	0	0	0	0	0	0	0	0	0	0	0	0	0	0	0	0	0	0	0	0	0	0	0	0	0	0	0	0
Gm6430	0	0	0	0	0	0	0	0	0	0	1.984365	0	0	0	0	0	0	0	0	0	0	0	0	0	0	0	0	0	1.08587	0	0	0	0	0	3.138719	0	0	0	1.393606	13.60861	0	0	0	0	0	1.967919	0	0.4866748	0
D1Ertd622e	43.95346	43.17087	0	7.963964	1.534065	0	3.731401	0	13.36584	18.86484	1.657089	2.444659	38.98873	15.6239	12.63828	8.518041	0	0	0	0	91.25351	52.25708	0.5504727	14.25004	0	166.5096	10.41579	36.83861	10.27685	0.5019051	6.973006	0	0	1.976718	0.8736863	0	36.86537	0	39.02215	0	0.3406464	0	0	13.32876	17.33826	0.2191141	74.51601	0.5418786	99.38346
Ppip5k2	1.800049	75.41402	26.74463	16.5883	0	8.048034	11.53047	25.7797	48.73283	8.797201	12.85967	8.004018	11.03659	17.27256	25.71357	0	3.015034	0	226.1163	13.41402	6.396675	1.567592	12.30527	6.814711	10.95175	0	30.09894	26.4801	4.684301	30.17015	0.1964813	6.243774	3.786379	17.27909	0	7.630998	6.709565	24.57348	1.467878	29.93994	77.92497	0	33.21164	37.66962	23.00873	0	0.4091805	0.2519342	26.35847
Gin1	112.4582	92.20472	21.83016	14.47883	31.65168	39.36009	67.3889	0	48.28694	0	0	53.36244	14.41288	0	0	32.43999	24.91961	0	0	0.9364908	0	0	48.84668	0	0.9679291	0	0	21.36696	0	16.51794	0	21.68359	26.02729	0	36.08144	42.25175	0	0	24.2077	36.89308	24.69813	0	32.72989	0	0	0	92.16358	0	0
Gin1+ENSMUST00000122925	0	0	0	0	0	0	0	0	2.047469	0	0	2.604794	0	0	0	0	0	0	0	0	0	16.51613	0	0	0	0	0	0	0	0	0	0	0	0	0	0	0	0	0	0	0	0	0	0	0	0	2.567563	26.77028	0
Pam	0.00E+00	0.00E+00	1.63E+01	1.54E+01	0.00E+00	7.10E+00	2.94E+01	2.83E+01	0.00E+00	3.75E-01	0.00E+00	3.32E+00	4.98E+00	1.08E-01	1.55E+00	5.75E-01	1.88E+00	0.00E+00	0.00E+00	1.67E+01	0.00E+00	0.00E+00	6.00E+01	0.00E+00	9.88E-01	0.00E+00	1.95E+00	0.00E+00	2.12E+00	3.99E-01	0.00E+00	0.00E+00	3.76E+00	1.17E+01	3.45E+00	1.36E+01	0.00E+00	1.46E+00	0.00E+00	0.00E+00	3.99E-01	0.00E+00	1.30E+01	2.08E-01	1.60E+00	1.42E+01	3.27E-01	0.00E+00	0.00E+00
Gm3531	973.0377	1116.396	1164.41	2285.239	850.6798	1455.975	1192.82	808.4232	1649.611	766.7417	1380.138	1335.497	911.1896	1290.413	1186.078	1641.193	815.1829	1199.26	340.6403	1374.273	1388.511	1043.537	1526.853	1106.898	742.9827	502469	1141.718	1328.805	1776.55	1185.837	709.8784	930.4913	1632.47	919.6652	1908.71	699.5659	1403.492	1495.973	1603.718	674.3109	1697.873	440.3715	848.3826	1224.025	1613.92	2411.181	611.1897	629.6178	676.8865
B230216N24Rik	0	0	0	0	0	0	0	0	0	0	0	0	0	0	0	0	0	0	0	0	0	0	0.9772265	0	0	0	0	0	0	0	0	0	0	0	0	0	0	0	0	0	0	0	0	0	0	0	18.91066	0	0
Gm3555	0	0	24.39645	1.607666	0	0	14.81315	23.28107	0	0	0	0	17.59302	0	0	0	0	0	0	0	0	0	13.19552	41.8275	0	0	22.79267	0	6.210476	0	2.170801	5.966787	0	0	2.991908	0	0	4.27024	7.084915	0	6.999189	0	0	7.30318	0	0	17.21924	0	0
Cntnap5b	0	0	0	0	0	0	0	0	0	0	0	0	0	0	0	0	0	0	0	0	0	0	0	0	0	0	0	0	0	0	0	0	0	0	0	0	0	0	0	0	0	0	0	0	0	0	0	0	0
Gm7110	330.6794	368524	435.6887	430.1206	387073	335.2434	243.5797	287.0582	456.5143	1056.5	314.8605	334.8633	898.6971	289.6202	320.8203	326.5792	157.2533	262286	192289	376891	326.8189	393371	303.6199	305371	354.4844	263.2832	258.5646	296.2394	352.9621	668.3346	1082.569	164.8649	337344	525.6666	266.1497	313.9131	240.7212	265.7141	249.4737	201.0672	440.2389	505.8953	330.3868	427.3683	419272	379.7578	215.3237	325.7664	327.0508
Cdh20	0	0	0	0	0	0	0	0	0	0	7.913358	0	0	0	0	0	0	0	0	0	0	0	8.753766	0	0	0	0	0	0	4.314287	0	0	0	0	0	4.951396	0	0	0	0	0	0	0	0	0	39.99225	0	0	0
Rnf152	0	0	0	0	0	0	0	0	0	0	0	0.3016078	0	0	0	0	0	0	0	0	0	0	0	0	0	0	0	0	0	2.003062	0	0	0	0	0	0	1.247295	0	0	0	0	0	0	0	0	0	39.68912	22.8514	0
Gm17634	0	0	0	0	0	0	0	0	0	0	0	0	0	0	0	0	0	0	0	0	0	0	0	0	0	0	0	0	0	0	0	0	0	0	0	0	0	0	0	0	0	0	0	0	0	0	0	0	0
Gm3608	20.97091	509038	212441	212.79	146.3855	195.6295	268.3011	414467	212.5687	53.46003	342604	182.5405	104.1744	102.6644	147.6744	111357	448.9382	0	2693.865	126.6184	372.6124	244.9583	155.9422	169.9732	0	0	178.6279	249.1116	108.16	83.8135	105857	83.13276	300.1761	71.06654	224.0569	377836	265.6108	59.49548	268371	67.77548	20316	0	384.8152	110.2315	276.5721	210.3926	0	551.0116	338.3785
Pign	0	0	0	0	0.8010126	5.13827	0	1.498811	0.2791591	0	0	0	0	0	0	0	0	0	0.6869437	7.162986	0	0	0	0	0	0	0	9.894283	2.462075	0	0	0.8188154	0	0.2871669	0	0	0	0.2604445	0	5.340431	0	0	1.895117	15.74399	0	1.85345	3.21409	158.0137	0
AC132082.1	0	3.504565	0	11.19947	0	0	0	0	0	0	0	0	0	0	0	0	25.53203	0	0	0	0	0	6.565989	0	0	0	0	60.75013	0	0	0	0	0	0	0	0	0	0	0	0	8.126399	0	0	0	0	5.226389	0	0	0
2310035C23Rik	1.159262	0	5.435154	6.353506	24.83211	0	2.238357	0.1328205	0	0.3377422	19.54962	15.57862	0	22.39577	0	4.302823	0	19.83066	5.326564	0	0	0	23.17115	0	7.054722	0	1.170307	3.224374	2.406259	18.08013	4.037186	3.294374	3.410085	9.942265	8.065143	0	5.598098	0.08272556	0	13.98729	0	0	1.6052	4.527406	20.70117	0	49.66276	69.3988	4.050932
Gm10193	0	6.156045	0	0	0	0	12.08441	3.517121	12.44645	0	7.715524	0	7.176099	3.87824	9.881971	0	0	0	0	11.40591	0	28.6859	7.689119	0	23.57762	0	7.747507	7.11519	16.88814	0	0	24.33821	0	0	0	0	0	17.41808	10.83712	0	0	24.36603	28.16493	0	22.86215	24.48505	78.04041	0	42.64671
Tnfrsf11a	0	0	0	0	0	0	0	0	0	0	0	0	0	0	0	0	0	0	0	0	0	0	0	0	0	0	0	0	0	0	0	0	0	0	0	0	0	0	0	0	0	0	0	0	0	0	0	0	0
Zcchc2	0	0	0	0	0	0	0	0	0	0	0	0.2185639	0	0	2.455233	7.957859	12.65625	0	0	0	0	0	0	9.419908	0	1.360578	3.422068	0.7856936	0	3.096628	0	2.3516	0	0	0	0	0	0	0	24.10174	0	0	2.33258	0	0	0	0	0	0
Phlpp1	17.13146	25.53634	0	0	0	8.969083	0	0	0	0	0	0.1972488	0	0.386489	0	0	1.862277	0	0.763058	0	0	15.72294	0	0	0	0	0.193021	0	0	0.6986584	0	0	0	10.67298	0	0	0.4078601	0	5.759905	0	0	0	0	0.8658636	1.329035	0	0	0	0
Bcl2	0.2824045	0	2.002356	0	0	4.692244	0	0.8897906	0	0.1028455	1.064693	7.378243	0	2.675862	0.1491322	0	3.896703	0	0	0	0	0	0.08842079	0	6.507124	0	15.93041	7.301688	0	1.058011	0	0	7.396579	0	1.684052	0	0	0	8.557321	0	4.596229	0	0.6461991	9.820083	0	0	0.1794847	0.08704035	0.4086788
Kdsr	4.386793	4.116644	0	7.388695	0	0	1.992584	2.803014	0	0.2457806	0	4.025163	0.2958146	0	0	0	1.232517	0	5.050173	5.015219	0	0	9.614527	4.29795	2.591791	0	2.661411	11.73215	3.01672	3.660631	0.1216685	5.016373	0.2055392	6.949208	3.269948	0	0	6.701444	2.581107	0	8.238063	0	0.7740136	7.640765	2.094285	8.411065	0	0.1040046	0
Vps4b	63.70424	55.58422	65.64135	34.51179	3.563152	81.63077	39.48553	63.07501	8.382056	9.81525	10.96936	23.69704	14.67721	10.83412	33.76799	0.6847647	93.11303	164354	0	103.2708	21.76732	0	95.12669	11.34801	22.34728	0	89.47137	35.84916	24.64216	35.16858	3.533697	31.87051	33.39249	80.31698	72.1416	22.07247	32.66628	59.07898	31.17525	46.19202	17.44629	0	43.55534	24.02435	3.859983	43.20844	60.34237	34.94163	2.304723
Serpinb13	0	0	0	0	0	0	0	0	0	0	0	0	0	0	0	0	0	0	0	0	0	0	0	0	0	0	0	0	0	0	0	0	0	0	0.5771571	0	0	0	0	0	0	2.30469	0	0	0	0	0	0	0
Serpinb8	0	0	0	0	0	0	0	0	0	0	0	0	0	0	0	0	0	0	0	0	0	0	0	0	0	0	0	0	0	0	0	0	0	0	0	0	0	0	0	0	0	0	0	0	0	0	0	0	0
Cdh7	11073	0	0	0	0	0	0.5735528	0	0	0	0	0	0	0	0	0	0	0	0	0	0	0	0	0	0	0	0	6.280406	0	0	0	0	0	0	0	0	0	0	0	0	0	0	0	0	0	25.73742	0	0	0
Cdh19	0	0	0	7.506653	3.732735	0	0	0	0	0	0	0	0	5.115111	0	0	0	18.94127	0	23.55877	0	0	0	0	0	0	0	0	0	0	0	0	0	0.3186199	0	0	0	0	0	0	0	0	0	0	0	0	0	0	0
Dsel	0	0	0	0	0	1.729086	0	0	0.6575812	3.780082	2.85343	0	0	0	0.06526154	0	0	6.606449	0	0	0	0	0	0	0	27.99169	0	3.571197	0.2230619	0	0	0	0	15.05088	0	0	0.4324564	0	25.66958	0	0	0	0	0	0	0	14.84314	0	0.09388107
Cntnap5a	0	0	0	0	0	0	0	0	0	0	0	0	0	0	0	0	0	0	0	0	0	0	0	0	0	0	0	0	0	0	0	0	0	0	0	0	0	0	0	0	0	0	0	0	0	0	0	0	0
Tsn	93.65835	234.1093	195.9139	117.4194	123.6096	86.7564	185.2545	127.6255	158.7445	38.91703	160.1498	151.4663	40.01991	49.85178	115.2864	88.56718	139.5303	146.2957	177.6994	190.5414	207.3339	112.9879	150.1794	193.4241	182.7867	425225	130976	90.74853	100.5175	106.2473	59.56667	108.3407	117.2749	88.37313	117.8058	106.0966	119.9552	68.53367	140.6579	125.7084	226.3278	111105	147.9145	90.26641	98.33961	92.43107	34.73941	218345	204.9708
Mki67ip	1.53E+02	2.05E+02	2.20E+02	3.46E+02	1.20E+02	2.16E+02	2.74E+02	8.27E+01	2.46E+02	6.35E+01	2.96E+02	2.39E+02	8.85E+01	3.19E+02	1.17E+02	5.95E+02	1.16E+02	1.47E+02	3.29E+01	3.76E+02	1.54E+02	2.68E+02	2.31E+02	3.61E+02	1.91E+02	1.32E+00	2.04E+02	2.25E+02	3.81E+02	1.05E+02	7.14E+01	4.82E+02	6.83E+01	3.08E+02	2.92E+02	1.76E+02	1.95E+02	2.25E+02	2.54E+02	5.01E+01	2.57E+02	5.06E+02	1.73E+02	2.25E+02	2.37E+02	2.72E+02	2.51E+02	1.95E+02	5.73E-01
Clasp1	22.68155	5.373259	8.500655	3.394311	11.74399	8.63622	14.5952	0	16.16937	3.993906	11.11966	9.321104	1.310987	0.0787231	0.05014771	3.622273	15.83042	0.4414323	0.6217024	9.912038	6.495353	14.99385	7.257668	6.926399	23.69042	0.3334749	9.551165	2.022004	4.970697	9.107724	6.021165	17.58447	22.08946	15.33373	6.19304	1.849126	4.48611	3.476712	0	1.074052	12.36295	0	7.146381	16.07449	5.723546	0	39.87133	29.49929	36.20626
2900060B14Rik	1.977131	0	0	0	0	0	0	0	42.0859	0	0	0	0	0	0	0	0	0	0	0	0	0	0	0	0	0	7.48488	0	0	0	0	0	0	0	0	0	42.1755	12.1533	0	0	0	0	27.44275	0	0	0	0	0	0
Gm11102	0	0	0	0	0	0	0	0	0	0	0	0	0	0	0	0	0	0	0	0	0	0	0	0	0	0	0	0	0	0	0	0	0	0	0	0	0	0	0	0	0	0	0	0	0	0	0	0	0
Gli2	2.530918	0.04699507	16.10106	6.758156	1.320794	18.13885	29.25248	1.208232	3.705619	1.84341	5.477709	0.9704925	0	0.9507908	0	5.344301	0	0	374.3049	0	0	47.74005	5.414938	15.04237	21.32892	28.18233	14.79424	35.78316	9.290402	0	1.825082	9.475657	16.08928	6.011099	19.44604	0	0	11.08689	3.888324	19.38874	0	3.966303	0.6450307	0	0	32.92358	18.94511	30.59326	0.7139342
Inhbb	0	0	0	0	0	0	0	0	0	0	0	0	0	0	0	0	0	0	0	0	0	0	0	0	0	0	0	0	0	0	0	0	0	0	0	0	0	0	0	0	0	0	0	0	0	0	0	0	0
Ralb	0	0	15.50001	53.4053	8.105741	45.87886	2.420067	51.76979	14.12457	0	0	24.57567	41.43669	22.39398	0	0	146.6999	58.06803	4.08908	4.568376	47.57613	7.659652	0	42.70923	12.5913	0	19.91147	23.27358	6.200475	47.50168	0.886625	21.12091	47.43062	22.64929	29.53146	5.212339	50.26978	3.875785	0	1.766072	40.18053	0	0	18.89141	45.02147	0	63.81697	96.00126	73.54389
Tmem185b	0	0.1102142	15.5093	29.54581	0	13.91102	22.08717	0	0	0.7602976	92.48274	38.02738	16.47132	0.3296937	0	0	0.8472598	0	2.603701	35.3915	12.36484	41.45659	0.9804917	0	0	0	0	26.61432	0	30.99144	22.58216	17.58667	34.96982	31.29264	14.00574	0	54.27619	20.73025	9.980499	0	24.27012	0	26.33767	26.59044	33.68801	0	0	0	0
Epb4.1l5	50.45905	37.92225	11.81098	1.454555	19.1789	22.82278	0	0	5.957474	10.63708	0	7.209399	0	0	16.43959	5.769064	1.047166	0	6.436061	6.391516	25.47044	1.004668	4.488272	0	12.11115	0	7.959344	32.47849	3.647423	18.25155	4.428647	8.523982	30.64745	48.32244	0	17.92732	10.71028	9.963894	3.79549	6.7949	7.999074	0	10.19302	8.868148	9.78636	21.83157	45.37133	0.2063306	35.10002
Ptpn4	0	0	0	0	0	0	0	0	0	0	6.534329	0	0	0	0	0	0	0	0	0	0	18.92902	0	0	0	0	0	0.3007533	30.96951	0	0	0	0	0.3680405	0	0	0	0	7.719943	0	65.94001	0	0	9.250541	15.44465	1.759577	0	0	1.705657
Gm3851	0	0	0	0	0	0	0	0	0	0	0	0	0	0	0	0	0	0	0	16.05276	0	0	0	0	0	0	0	0	0	0	0	0	0	0	0	73.26232	0	0	0	0	0	0	0	0	0	0	0	122.5069	0
Gm8338	0	0	0	0	0	0	0	0	0	0	0	0	0	0	0	0	0	0	0	0	0	0	0	0	0	0	0	2.979364	0	0	0	0	0	0	0	0	0	0	0	0	0	0	0	0	0	0	0	0	0
Tmem177	0	0	0	0	0	1.51203	28.47366	26.81136	12.65074	7.024318	52.04344	10.97339	0	14.60293	0	0	0	0	8.490122	0	20.15958	34.12663	13.49919	48.60804	0	0	19.50771	0	0	17.81446	3.681784	0	0	10.20387	11.27649	43.28935	0.7563387	0.268242	0	22.00128	12.31063	0	0	0	30.63112	9.191197	0	0	0
Gm101	0	0	0	0	0	0	0	0	0	0	0	0	0	0	0	0	0	0	0	0	0	0	0	0	0	0	0	0	0	0	0	0	0	0	0	0	0	0	0	0	0	0	0	0	0	0	0	0	0
Sctr	0	0	0	0	0	0	0	0	0	0	0	0	0	0	0	0	0	0	0	0	0	0	0	0	0	0	0	0	0	0	0	0	0	0	0	0	0	0	0	0	0	0	0	0	0	0	0	0	0
Tmem37	66.06766	0	43.99917	16.66155	45.9044	0	0	299104	24.18308	1.336688	19.60365	0	0	23.18554	0	6.154803	35.74987	35.75295	0	0	0	0	26.43182	0	3.523893	353.5743	5.789681	1.063431	0	1.047816	0	1.818785	0	0	0.9119876	58.35052	0	0	0	0	0	0	8.419015	0	0	0	0	0	0
Dbi	758.0374	382.6191	877.7054	741.8978	524.0677	391.5523	236.5581	787.0168	452.0719	216.0189	1030.636	502.5581	125.1885	563.2493	495.0701	539424	147.1611	198.3407	207.0956	598.7037	262.7133	430.4181	930916	395.0799	225.6464	661296	468.2497	1138.697	413369	355.0778	161.1631	317.6412	859.8196	202.7581	509.5258	727.2747	321.1615	535.9536	334.0979	392.1324	362.1881	439.1942	360.0168	583.8486	467.8007	831.3625	443.8194	300.6073	537.4028
3110009E18Rik	138.6964	148963	81.9184	10.01762	0	12.49894	28.40459	11.57387	11.88355	0	183.7104	63.49677	13.7031	0	40.30562	74.32545	16.90051	7.74643	0	17.87318	76.82267	0	23.00567	10.12893	4.50226	0	25.1502	26.75898	47.63499	17.57738	0	9.294995	3.722541	74.56906	5.825951	0	0	34.79965	57.73612	0	57.67647	0	26.89114	0	0	30.21506	0	0	0
Steap3	0	0	0	0	0.9043435	0	0	0	0	40.28064	0	1.002402	47.07594	0	0	0	0.3052293	0	0	0	0	0	0	0	0	0	0	0.9008587	9827	39.16407	56.36588	0	0	0.3921154	8.499201	0	0	14.93338	0	0	0	0	1.72514	0	0	0	0	0	0
En1	0	0.07940587	0	0.2537558	0.2763983	0	0	0	0	0.3460825	0	0	0	0.1500744	0	0	0	0	0	0	0	2.22009	0	0	0	0	0	0.2753332	0.3267562	0	0	0	0	0	0	0	0	0.2246732	0	4.095056	0	0	5.449426	0.1921237	0	0	0	0	0
B230209K01Rik	0	0	0	0	0	0	0	0	0	0	0	0	0	0	0	0	0	0	0	0	0	0	0	0	0	0	0	0	0	0	0	0	0	0	0	0	0	0	0	0	0	0	0	0	0	0	0	0	0
Insig2	0.00E+00	5.20E+01	0.00E+00	0.00E+00	0.00E+00	8.26E+00	1.36E+02	6.59E+01	2.15E+01	1.26E+01	3.31E+01	1.95E+01	2.24E+00	0.00E+00	6.07E+01	9.10E+01	0.00E+00	0.00E+00	0.00E+00	0.00E+00	0.00E+00	0.00E+00	1.61E+01	4.32E+01	6.26E+01	0.00E+00	0.00E+00	2.76E+01	0.00E+00	3.80E+01	0.00E+00	0.00E+00	0.00E+00	1.80E+01	1.03E+01	5.04E+01	0.00E+00	0.00E+00	2.30E+01	0.00E+00	6.61E+00	0.00E+00	7.21E+01	1.58E+01	1.49E+01	0.00E+00	0.00E+00	0.00E+00	0.00E+00
Ccdc93	5.244939	0	0	5.570846	1.326818	38.3961	17.37329	42.40504	0.5316456	8.76663	0	0	0	0.5068722	0	17.94048	7.769267	7.895726	0	19.12257	0	3.739387	0.7141588	0	0	216.3823	1.654659	0	0	50.55067	0	17.53285	8.146506	55.54898	16.43193	79.93972	13.9074	1.488014	0	0	0	0	0	0	0	15.51876	1.00004	92.84213	0.1772874
Gm15392	0	0	0	0	0	0	0	0	0	0	0	0	0	0	0	0	0	0	0	0	0	0	0	0	0	1.629973	0	0	0	0	0	0	0	0	0	0	0	0	0	0	0	0	0	0	0	0	0	2.628426	0
Gm8217	0	0	0	0	0	0	0	0	0	0	0	0	0	0	0	0	0	0	0	0	0	0	0	0	0	0	0	0	0	0	0	0	0	0	0	0	0	0	0	0	0	0	0	0	0	0	0	0	0
Ddx18	55.09702	52.75168	101.6233	185.1909	56.08744	156.8561	86.87713	26.48931	51.19427	31.76978	39.58568	79.93162	20.79568	35.84752	108.2566	124.4701	54.50288	56.35685	304.0701	39.04727	189.2155	138.1016	83.01979	175.2233	50.69334	46.0723	45.0891	116.9199	66.30619	43.90967	24.25039	95.81801	120.3409	51.50784	123.2477	122.9701	100.8792	53.66653	109.0733	108685	87.96279	30.43823	136.91	76.48602	78.26684	96.39611	5.343308	135.4985	63.2657
Dpp10	0	0	0	0	0	0	0	0	0	0	0	0	0	0	0	0	0	0	0	0	0	0	0	0	0	0	0	0	0	0	0	0	0	0	0	0	0	0	0	0	0	0	0	0	0	0	0	0	0
Gm10543	0	0	0	0	0	0	0	0	0	0	0	0	0	0	0	0	0	0	0	0	0	0	0	0	0	0	0	0	0	0	0	0	0	0	0	0	0	0	0	0	0	0	0	0	0	0	0	0	0
Actr3	98.74794	137.4885	81.53999	113.9261	46.82192	216.5934	134.8191	106.6614	152.9794	21.98491	110.8799	155.5302	70.48575	117.8222	160.7616	157.4687	151123	168.2132	0	107.8385	124.6821	42.49022	113.4084	206.1148	60.93074	224.7025	62.01808	111.3832	75.04529	18.55941	46.32323	81.30497	170.1823	58.91199	138.9739	116.4774	154.7792	107.9977	155.6764	63.36711	52485	0	168.6494	56.95513	112.8798	93.76844	110.1955	5.725015	81.98438
Slc35f5	15.09228	0	26.93755	0.3838094	10.86947	3.83102	19.8041	46.42004	0	0	0	8.109265	0	0	28.19615	0	5.104113	50.91294	8.963068	30.04098	72.36075	0	82.91932	36.61449	0	0	14.51054	1.249336	3.953788	0.4103307	0	0	0	15.92424	5.535663	27.42048	0.958165	0.3398214	0	0	22.14029	0	28.02394	0	40.81207	23.1981	0	0	0
Gpr39	0	0	0	0	0	0	0	0	0	0	0	0	0	0	0	0	0	0	0	0	0	0	0	0	0	0	0	0	0	0	0	0	0	0	0	0	0	0	0	0	0	0	0	0	0	0	0	0	0
Lypd1	0	0	0	0	0	0	0	0	0	0	0	0	0	0	0	0	0	0	0	0	0	0	0	0	0	0	0	0	0	0	0	0	0	0	0	0	0	0	0	0	0	0	0	0	6.190702	0	0	0	0
Nckap5	0	0	0	0	0	0	0	0	0	0	0	0	0	0	0	0	0	0	0	0	0	0	0	0	0	0	0	0	0	0	0	0	0	1.986852	0	0	0	0	0	0	0	0	0	0	0	0	9.314973	0.3237196	0.1013303
Mgat5	7.816801	0	0	0	0	0	0	0	0	1.75182	0	5.040076	0	0	0	0	0	0	0	0	0	0	0.1882645	0	0	0	0	0	2.687738	0	0	0	0	0	0	0	0	0	0	10.36429	0	0	1.663128	0	2.239077	0	0	16.49395	0
Tmem163	0	0	0	0	0	0	0	0	1.378907	0	0	0	0	0	0	0	0	0	0	0	0	0	0	0	0	0	0	0	0	0	0	0	0	0	0	1.441751	0	0	0	0	0	0	0	0	0	0	4.322938	0	0
Ccnt2	1.52E+02	1.02E-01	0.00E+00	2.94E+01	5.48E+01	5.23E+01	1.40E+01	2.47E+01	1.65E+01	4.89E+01	4.42E+01	4.33E+01	3.43E+01	9.17E+01	1.04E+02	2.77E+01	4.11E+01	0.00E+00	4.49E+01	2.63E+01	0.00E+00	7.12E-01	3.06E+01	1.44E+01	5.13E+01	1.81E+00	4.95E+01	3.45E+01	9.45E+01	2.49E+01	4.62E+01	7.94E+01	5.14E+01	2.12E+01	2.27E+01	7.27E+01	2.39E+00	5.70E+01	1.07E+02	2.08E+00	8.27E+00	0.00E+00	4.33E+01	8.07E+01	1.50E+01	3.11E+01	2.32E+02	4.14E+00	1.09E+02
Rab3gap1	0	0	0	14.78235	5.367125	3.517261	0	0	0	0.9600368	8.982958	12.74804	35.43452	0	14.85087	0	0	0.7790532	0	0	0	21.55495	0.1377264	0	25.30932	0	8.316534	0	8.621189	44.32649	1.506011	12.71053	0.4018985	35.52125	0	6.060588	0	0	0	62.47853	0	0	2.017944	0.1778605	7.084704	0	119.9395	0	0
Zranb3	22.96839	0	0	10.73152	44.70169	11.01925	17.37071	0	0	3.085396	0	5.614414	3.851034	16.35265	20.92843	26.49432	0	0	0	0	0	56.9231	0	27.66226	23.49818	0	0	12.00052	3.94874	13.11382	0.6625138	3.265258	0	0	0	6.983767	0	0.2172081	0	0	1.42407	0	22.67195	7.136759	31.05156	0.3435019	0	0	49.45409
Rpl28-ps1	0	51.98438	70.02684	110.6512	0	0	102.0461	59.40026	105.1034	0	0	0	60.59817	0	0	231575	0	183.6401	0	192.6332	0	241.7082	64.93034	240.0356	0	0	0	300.4192	0	0	0	0	252.6304	0	51.5273	0	0	97.56029	61.00899	0	39.97685	137.1717	0	0	128.7055	77.14296	197.7024	63.91663	60.02131
R3hdm1	13.09776	0.4538233	5.371005	20.8218	0	8.664574	14.89013	9.445272	14.71943	3.275228	19.32255	17.13447	1.519892	25.48118	20.38983	21.03392	2.204179	0.687076	55.0812	21159	0	7.930212	20.87047	17.76404	26.44458	1.038087	12.11645	18.08646	17.28066	42.41694	2.271924	15.76343	0.2362995	49.65443	6.361924	15.62402	16.81392	5.136241	2.677844	26.74767	25.40619	0	28.73668	14.57708	16.67166	6.333745	76.6601	80.38495	26.39453
Ubxn4	1.856202	44.94025	11.43899	23.29557	15.11656	37.10527	35.85062	57.55416	52.21198	25.68755	43.59214	44.88122	14.78041	63.46351	16.52564	12.96916	13.08871	20.54651	10.41739	44.8296	28.58363	0.5420509	4.068236	19.3434	78.41231	1.552162	49.48234	38.04911	32.55018	52.59257	12.21413	50.35868	58.79217	38.46776	34.82129	21.14808	74.2423	25.23356	10.23895	16.49731	27.87262	181.7133	36.19004	56.29005	56.88065	31.23031	108.9772	90.4638	24.7129
Lct	0	0.5924165	0	0	1.056464	0	0	0	0	0	0	0	0	0	0	0	0	0	0	0	0	0	0	0	0	0	0	0	0	0	0	0	0	0	0	0	0	0	0	0	0	0	0	0	0	0	0.09618993	0	0
Mcm6	2.33E+02	2.20E+02	2.98E+02	1.96E+02	3.36E+02	1.10E+02	9.39E+01	3.43E+02	2.97E+02	1.37E+02	1.88E+02	1.01E+02	2.30E+02	2.68E+02	1.81E+02	1.50E+02	1.35E+02	1.31E+02	4.83E+01	2.12E+02	2.14E+02	1.49E+02	2.12E+02	2.79E+02	7.48E+01	2.55E+02	1.88E+02	2.03E+02	1.74E+02	6.26E+01	8.66E+01	6.10E+01	1.46E+02	1.52E+02	1.53E+02	1.42E+02	9.10E+01	1.00E+02	2.23E+02	2.40E+02	1.14E+02	6.14E+01	1.96E+02	2.51E+02	1.44E+02	2.94E+02	5.74E+02	7.98E+02	5.39E+02
Dars	125.0688	353.4286	98.30752	164.6362	110.2238	201.7927	102.0919	120.0519	239.5566	114.2491	200.7143	146.9882	132.4957	205173	165.2871	304882	126.2983	217.8	34.43047	222.6377	159.5447	110912	234.6922	149.1741	87.54685	382.2349	233.7303	141.5511	90.89769	63.0493	76.31373	196.9093	161714	144.5859	176.2691	155.1611	160.0533	106.0127	233.1933	87.42054	125.1342	0	69.08045	242.0263	212.3554	185.2732	314.0917	73.22766	79.53966
Cxcr4	15.51034	0	5.586629	0	70.37453	0	0	0	0	4.518822	1.299457	0	0	0	0.832166	0	0	0	0	0	0	0	0	4.789113	3.970968	0	0	0	0	0	0	0	0	32.88474	3.083074	0	0	0	0	0	9.616614	0	0	0	0	6.443435	17.08674	0	0
Thsd7b	0	0	0	0	0	0	0	0	0	0	0	0	0	0	0	0	0	0	16.52437	0	0	0	0	0	0	1.661907	0	0	0	0	0	0	0	0	0	0	0	0	0	0	0	0	0	0	0	0	0	0	0
Gm15790	47.37085	37.99874	11.19719	25.2983	2.755565	25.25167	62.93708	0	21.60755	17.25142	31.25375	24.43482	0	49.37373	32.40484	10.59126	6.728619	12.58448	11.81578	17601	0	19.36662	21.50611	54.84993	0	114.0816	2.988886	1.372473	13.03044	0	6.831964	70.4202	37.50985	4.939416	32.95655	55.22566	47.36715	41.43795	10.45205	0	51.39844	0	0	15.32309	26.45975	7.674884	0	0	74.03643
Gm10191	0	8.911609	0	7.119665	0	0	0	0	0	0	0	0	0	0	0	0	0	0	0	0	0	0	0	0	0	0	0	0	0	22.8349	19.2271	0	0	0	0	0	0	6.303688	0	0	0	0	0	0	0	13.29189	0	0	0
Cd55	0	0	0	0	0.5322022	0	0	0	0	0	0	0	0	0	0	0	0	0	0	0	0	0	0	0	0	0	0	0	0	0	0	0	0	0	0	0	0	0	0	0	0	0	0	0	0	0	0	0	0
Pfkfb2	0	0	0	0	2.724068	0	0	0	0	0	0	0	11.54924	0	2.407818	0	0	0	0	0	0	0	0	0	0	0	0	0	0	8.763884	0.1525614	0	0	0	0	0	0	0	0	0	0	0	0	1.683105	0	0	0	0	0
Yod1	0	19.66938	0	0	0.2957484	36.58775	8.506161	5.388256	4.638177	22.21867	1.59733	0	8.319661	0	16.26447	0.2841839	0	0	53.26274	0	0	0	0	0	0	0	0.3207903	0	8.216348	0.8708488	0	0	0	0	0.2526536	0	0	0	0	0	0	0	1.166186	0	0	0	0.6462621	28.9897	41.20231
AA986860	0	0	0	0	0	0	0	0	0	2.804839	0	0	0.5626377	0	0	0	0	0	0	0	0	0	0.2009536	0	0	0	0	0	0	11.72631	1.157064	0	0	0	0	0	0	0	0	0	0	0	0	0	0	0	0	0	0
Mapkapk2	0.7270788	0	0	29.12212	11.63091	1.937896	48.65776	79.13864	0.736993	8.473157	26.72631	30.47213	10.41051	38.46513	26.03882	6.908868	25.96635	1.287699	0.9067817	58.75799	45.64635	54.77923	0	76.61042	94.93507	4.863885	8.716323	1.263937	52.24993	28.22858	8.913223	28.46253	12.40025	77.32967	34.86674	62.4171	29.08088	40.56756	34.11703	3.133109	0	95.70494	38.35784	18.8151	7.21994	9.061472	46.21014	24.65036	0
Dyrk3	0.9007777	0	18.25024	9.380639	0	73.2262	10.63801	0	51.58791	12.46565	16.98011	31.94393	19.7412	0	57.08841	47.83191	17.72989	81.3618	46.05987	23.42836	32.01014	116.7926	0.5640667	22.94591	27.67412	338.0511	22.16565	0.5219638	14.24733	7.714494	13.96563	0	24.14133	38.27452	0	3.818693	39.63113	0	34.45006	13.58563	23.2124	0	2.066153	18.75728	0	0	1.144994	0	1.303551
Eif2d	92.4188	0.734337	123114	44.43146	166.2102	35.82035	61.31019	12.90474	47.87098	41.62168	0	26.49218	30.08441	27.14768	41.6183	92.6073	22.61618	54.46657	25.12025	44.92974	36.57736	73.56322	78.93948	54.17636	46.83272	3.545855	44.98863	62.61524	48.33482	11.05536	35.15992	41.0923	53.73744	47.29532	12.61507	91.08932	21.97335	58.88502	76.27668	37.22979	44.65407	2.459582	24.2622	81.72958	28.29423	87.74033	0	0.2911182	28.80642
Rassf5	1.403118	0	0	0	0	0	0	0	0	0	0	0	0	0	0	0	0	0	0	0	0	0	0	0	1.347102	0	0	0	0	0	0	0	0	0	0	0	0	0.3221683	0	0	0	0	0	0	0	0	0	0	0
Ikbke	0	0	0	0	0	0	0	0	0	0	0	0	0	0	0	0	0	0	0	0	0	0	0	0	0	0	0	0	0	0	0	0	0	0	0	0	0	0	0	0	0	0	0	0	0	0	0	0	0
Srgap2	16.36592	0	0	0.1239743	38.56915	2.324508	4.112307	0	0	0	0	1.721303	0.1356675	0	0	0	8.155447	0	34.16289	0	0	4.338565	0	0.5375839	0	0.3105869	1.611173	0	8.780151	0	0.1674001	0	5.231713	0.6051399	4.268306	0.4920604	0	0	0.4097619	0	1.889085	0	0	9.104753	0	3.153516	0	1.073227	30.24301
Fam72a	0	0	15.53311	10.65413	28.88303	0	0	0.2439992	9.436836	0	13.09257	7.432016	0.5181791	7.701207	0	6.938407	17.99169	12.56256	3.317399	0	0	0	0.2776119	0	8.9963	0	0	0	0	2.024948	0	0	0	0	4.406135	0	0	0	0	0	0	0	0	0	17.88425	6.961664	0	0	0
Ctse	1.016564	0	0	0	0	0	0	0	0	29.98704	0	0	82.57986	0	0	0	0	0	0	0	0	0	0	0	0	0	0	0	0	0	37.38602	0	0	0	0	0	0	0	0	3.802679	0	0	0	0.4110359	0	0	0	0	0
5430435G22Rik	0	0	0	0	0	0	0	0	0	0	0	0	0	0	0	0	0	0	0	0	0	0	0	0	0	0	0	0	0	0	0	0	0	0	0	0	0	0	0	0	0	0	0	0	0	0	0	0	0
Slc26a9	0	0	0	0	0	0	0	0	0	0	0	0	0	0.08097423	0	0	0	0	0	0	0	0	0	0	0	0	0	0	0	0	0	0	0	0	0	0	0	0	0	0	0	0	0	0	0	0	0	0	0
Pm20d1	0	0	0	0	0	0	0	0	0	0	4.699406	0	0	0	0	0	0	0	0	0	0	0	0	0	0	0	0	0	0	0	0	0	0	0	0	25.7039	0	0	0	0	0	0	0	0	0	0	0	0	0
AC161805.1	0	2.942512	0	0	10.24238	0	0	0	0	0	0	0	0	11.1225	0	0	0	0	0	0	0	0	0	0	0	0	0	0	0	0	0	0	0	0	0	0	0	0	0	0	0	0	0	0	0	0	0	0	0
Slc41a1	0	0	0	0	0	6.405038	0	0	0	0	0	0	0	0	0	0	9.346222	0.7093396	0	2.604268	0	0.4678387	0	0	13.07394	0	0	0	0	1.829406	0.288819	5.755517	9.026388	0	23.68487	0	0	0	0	0	0	0	0	6.31584	0	0	0.5091048	62.0924	0
Rab7l1	0	0	0	0	0	0	0	5.845106	0	10.33376	0.9863412	42.3848	11.55124	26.72785	0	0	0	2.780086	64.60419	0	0	0	0	0	31.64835	0	11.18982	34.77696	0	0	0	0	0	0	0	23.29113	0	0	0.2608698	0	0	454.6967	0	22.53196	0	0	0	0	0
Nucks1	89.01828	21.67396	31.59132	16.28409	34.30898	15.84527	30.16243	47.9691	28.22726	32.23137	47.55494	28.74881	23.04051	22.82862	33.34834	52.99269	20.38068	72.03989	103.8006	10.02726	24.46187	25.58407	32.36181	29.69322	40.23367	13.8078	25.05997	28.37488	24.74473	40.44319	9.922831	35.66068	62.38508	31.63114	11.42844	11.60652	44.84461	32.75425	29.53334	52.9213	17.03547	137.8386	46.65037	57.81735	16.10975	23.39728	81.43415	130.4625	48.31388
Slc45a3	0	0	0	0	0	0	11.27734	0	0	0	8.292366	3.243706	0	0	0	0	0	2.67117	13.16704	0	0	0	0	0	0	0	0	18.82162	0	0	0	0	0	0	0	0	0	0.3565776	0	72.26136	0	0	3.846423	0	7.979045	0	0	0	0
Elk4	0	0	0	16.73653	0	18.77658	0.9088721	0	21.17755	0	3.401384	15.71624	0	16.55175	1.486452	0	22.67479	0	19808	0	0	2.007623	32674	0	0	0	0	0	0	5.800058	0	0.9152419	0	0	14.30425	0	0	4.895711	0.2716877	0	17.17762	0	8.946736	6.161268	0	0	0	0	0.5387462
Mfsd4	0	0	0	10.40836	0	0	0	0	0	0	0	0	0	0	0	0	4.008818	0	0	0	0	0	0	0	0	0	0	0	0	0	0	0	0	0	1.3761	0	0	0	0	0	0	0	0	0	0	0	0	63.89344	0
Cdk18	0	0	0	0	0	0	0	0	0	0	0	0	0	0	0	11.99913	0	0	0	0	0	0	0	0	6.477454	0	0	0	0.8435744	0	0	0	0.3735909	12.55568	0	0	0	0	6.315423	0	20.67785	0	18.99258	0	0	0	0	0	10.61374
Lemd1	0	0	0	0	0	0	0	0	0	0	0	0	0	0	0	0	0	0	0	0	0	0	23.50584	0	0	0	0	0	0	0	0	0	0	0	0	0	1.266983	0	0	0	0	0	0	0	0	0	0	0	0
1700037F24Rik	0	0	0	0	0	0	0	0	0	0	0	0	0	0	0	0	0	0	0	0	0	0	0	0	0	0	0	0	0	0	0	0	0	0	0	0	0	0	0	0	0	0	0	0	0	0	0	0	0
Gm7241	0	0	5.123915	0	0	0	0	2.17318	0	0	0	0	0	0	0	0	0	0	0	0	0	0	0	0	0	0	0	0	0	0	0	0	0	0	0	0	0	0	0	0	0	0	0	0	0	0	0	0	0
Klhdc8a	0	0	0	0	0.2543201	0	0	0	0	0	0	0	0	0	0	0	0	0	0	0	0	0	0	0	0	0	0	0	0	0	0	0	0	0	0	0	0	0	0	0	7.454435	0	0	0	0	0	0	0	0
Nuak2	0	0	0	0.3422686	61.32708	1.708189	0	141.5981	0	0.4667999	39.4934	0.413233	7.865582	1.01211	25.4023	0	0	0	146.1131	0	28.84824	29.57051	35.51755	0	1.230618	9.432166	93.51613	37.87999	0.4407323	34.93935	0	0	56.21345	14.03365	0	93.05604	1.28169	0	0	17.95123	17.26047	0	54.39181	0	0	44.48969	82.27996	89.18538	0
Tmcc2	0	0	0	0	0	0	0	0	0	5.77173	2.268962	0	11.16919	0	13.31746	0	0	0	0	0	0	0	0	0	4.160189	0	0	1.673934	0	11.97635	20.26892	0	0	0.7530434	0.3588873	0	0	0	0	0	0	0	0	0	0	0	0	0	0
Gm15849	0	0	0	0	0	0	0	0	0	0	0	0	0	0	0	0	0	0	0	0	0	0	0	0	0	0	0	0	0	0	0	0	0	0	0	0	0	0	0	0	0	0	0	0	0	0	0	0	0
Dstyk	0	0	0	0	0	0	0	38.0155	0	0	0	0	0	0	0	0	0	0	0	0	0	0	0	0	0	0	0	0	0	1.91136	0	0	0	0	0	0	0	0	0	0	0	0	14.62613	0	0	0	0	0	0
6030442K20Rik	0	0	0	0	0	0	0	0	0	14.76163	0	0	0	0	1.482783	0	0	0	0	0	0	0	0	0	0	0	4.06878	0	0	0	0	0	0	0	0	0	0	0	0	0	0	0	0	0	0	0	0	0	0
Rbbp5	0	0	41.42524	20.26416	25.72338	7.604065	23.30433	0	14.74854	2.701369	7.17065	16.9236	9.00358	3.334029	1.033211	17.54147	39.01877	0	72.58523	4.770189	0	20.66157	0.2679791	19.82043	10.40847	0	34.02177	20.83004	0.3923872	32.74097	1.23439	3.958401	49.00459	14.87412	0.2835498	13.90887	6.846588	3.237602	48.68037	71.3048	0	0	1.308795	0.6921388	2.833015	18.6314	81.23265	10.28802	4.624081
Tmem81	0	0	0	0	0	0	0	0	0	0	0	6.916178	0	0	0	0	0	0	0	0	0	0	0	0	12.35793	0	0	0	0	0	0	0	0	0	0	0	0	0	0	0	0	0	0	0	0	0	0	0	0
Cntn2	0.00E+00	0.00E+00	0.00E+00	0.00E+00	0.00E+00	0.00E+00	0.00E+00	0.00E+00	0.00E+00	0.00E+00	0.00E+00	0.00E+00	0.00E+00	0.00E+00	0.00E+00	0.00E+00	0.00E+00	0.00E+00	0.00E+00	0.00E+00	0.00E+00	0.00E+00	0.00E+00	0.00E+00	0.00E+00	0.00E+00	0.00E+00	0.00E+00	0.00E+00	0.00E+00	0.00E+00	0.00E+00	0.00E+00	0.00E+00	0.00E+00	0.00E+00	0.00E+00	0.00E+00	0.00E+00	0.00E+00	0.00E+00	0.00E+00	0.00E+00	0.00E+00	0.00E+00	0.00E+00	0.00E+00	0.00E+00	0.00E+00
Nfasc	0	0	0	0	10.75816	2.769283	0	0	0	0	0	0	0	0.7547743	0	0	0	0	0.518322	0	0	0	2.212127	0	0	0	0	1.745596	0	0	0.07492431	0	0	0	0	0	0	0	0	0	0	0	0	0	0	3.909174	0	0.4483276	14.61488
Lrrn2	0	0	0	0	0	0	0	0	0	0	0	0	0	0	0	0	0	0	0	0	0	0	0	0	0	0	0	0	0	0	0	0	0	0	0	0	0	0	0	0	0	0	0	0	0	0	0	0	0
Mdm4	40.85385	0	0	0.5825558	44.10031	23.18151	16.16817	14.21649	36.48826	12.71221	7.882371	5.073419	0	23.08357	4.666391	23.92589	0	0	0	18.97543	7.631459	27.74763	0	7.57833	0	0	0	0.6320917	9.751887	5.88542	7.716777	18.40346	13953	3.358871	8.505265	0	0	9.02632	0	0	4.43841	0	5.911037	6.512443	0	6.584003	0.409463	0	8.366499
Pik3c2b	0.2460012	0	0	1.051011	3.434377	0	0	0	4.239045	0	0	0	2.300286	0	0	0	0	0	1.227209	0	2.331181	6.896413	3.620078	0	0.9447209	0	0.7760782	2.280762	0	8.00591	0	0	2.996802	2.308576	0	0	10.0247	0	7.63517	12.45573	0	0	7.899692	0	0	0	141.8428	0	204922
Ppp1r15b	68.90409	0.06318934	13.61984	1.817397	29.8169	0	0	0	10.9233	22.60517	0	26.83137	26.3341	10.96989	2.254185	22.34704	76.50495	40.67771	61.4814	2.601813	29.1972	0	0	32.39841	17.00555	0.7495001	0	0.1623053	8.004465	25.6905	13.64974	0.5551812	21.15546	40.36848	13.66987	0	21.65921	0	8.784105	2.413981	22.06225	0	15.61149	28.23844	12.16858	24.01682	0.2403161	39.8573	46.20886
Plekha6	5.821785	0	0	0	0	0.705314	0	0	0	0	0	0	0	0.3343215	8.305731	1.774971	0	1.406007	0	0	0	3.709279	0	0	0	0	0	0	0	5.89246	0.5724784	0	3.876117	0	0	0	0	0	0	0	0	0	0	0	0	2.577548	0	0	0
Golt1a	0	0	0	0	0	0	0	0	0	0	0	0	0	0	0	0	0	0	0	0	0	0	0	0	0	0	0	0	0	0	0	0	0	0	0	0	0	0	0	0	0	0	0	0	0	0	0	0	0
Etnk2	0	0	0	0	0	0	0	0	0	3.663955	0	0	0	21.50409	0	0	0	0	10.03801	0	0	0	0	0	0	0	0	0	0	0	0	0	0	0	0	0	0.6706735	0	0	0	0	0	0	0	0	0	105.2577	0	0
Sox13	0	0	0.3569763	1.271527	11.07987	4.430792	15.66752	11.68759	21997	2.60124	10.25903	3.069934	1.043593	5.639979	0.2395164	0	0.7246919	0	1.484693	9.399408	1.410146	0.6179498	0	14.0676	10.28642	0	21.41711	0.3449118	6.315029	9.855575	8.392774	3.539415	0	46.10851	7.660029	8.200981	0	38.88451	0	10.25981	5.074449	0	17.74899	8.889194	0	18.17476	0.3783042	67.76691	0
Snrpe	1641.572	969.2528	933.9331	1455.937	824.7383	889.2383	699.5184	500.9092	1095.417	567.0087	1142.377	952.9175	380073	881.9479	748.1113	756.7537	457.2174	689.3642	422.1233	786.0032	1048.141	1224.803	999944	592.4891	622.0583	831.2947	622.3697	1297.811	849.5695	1009.035	610.1863	930.6169	1199.703	1033.566	840.9896	754.2396	812.2607	1060.797	583.9319	458.3916	749.4814	2157.257	700.8587	676.4586	835.2042	1315.501	139.8258	340.5299	365.2592
Zc3h11a	44.34016	38.25591	2.785598	7159	43.63764	9.619353	16.74459	0	10.45227	0.3755282	1.619834	9.4744	4.519753	9.200642	20.22801	18.73219	16.11151	0.9131278	0	21.07258	15.87892	27.10105	16.06219	25.07339	23.75999	8.277742	22.77168	0	22.86896	20.16452	4.647434	15.58452	33.75966	72.03907	20.24084	9.835771	3.436954	19.38123	23.28285	48.32279	13.6858	0	15.37401	47.63543	31.67861	6.618405	35.55366	112.5869	27.23342
Atp2b4	1.18804	0	0	2.106636	0	0	0.8769082	0	0.7022455	6.044069	0.1866263	1.340532	0.5388498	7.061967	0	0	0	0.8164806	0	0	0	0	0	0	1.623076	0	0	0	0.4755458	0	6.863356	0	0	0.3605279	3.894615	0	0	0.2808772	0	0	0	0	0	2.28176	0	0	0	0	0
Optc	0	0	0	0	0	14.93862	0	0	0	0	0	33.72922	0	0	10.07351	0	0	0	0	0	0	0	0	14.82911	0	0	0	0	0	0	0	0	0	0	96.02122	0	0	13.04512	0	0	0	0	0	0	0	0	0	0	0
Prelp	0	0	0	0	0	0	0	0	0	0	0	0	0	0	0	0	0	0	0	0	0	0	0	0	0	0	0	0	0	0	0	0	0	0	0	0	0	0	0	0	0	0	0	0	0	0	0	0	0
Btg2	2.04E+00	0.00E+00	0.00E+00	0.00E+00	5.86E+01	7.25E+00	0.00E+00	1.95E-01	2.07E+00	9.91E+00	4.28E-01	4.39E+00	1.15E+01	0.00E+00	1.97E+01	0.00E+00	4.61E+01	0.00E+00	0.00E+00	0.00E+00	0.00E+00	1.43E+01	1.26E+01	0.00E+00	0.00E+00	0.00E+00	3.86E+00	9.86E+00	0.00E+00	2.64E+01	2.11E+01	1.55E+01	0.00E+00	0.00E+00	0.00E+00	3.61E+01	0.00E+00	0.00E+00	0.00E+00	2.93E+01	3.69E+00	0.00E+00	0.00E+00	0.00E+00	2.53E+00	1.70E-01	0.00E+00	2.10E-01	0.00E+00
Gm8618	0	0	0	0	0	0	0	1.497486	0	0	0	0	0	0	0	0	2.12171	9.259167	0	0	0	0	0	0	0	0	0	0	0	0	0	0	3.184417	2.725672	2.598015	0	0	0	1.538042	0	0	0	0	0	0	0	0	1.611344	0
Chi3l1	0	0	0	0	0	0	0	0	0	0	0	0	0	18.1828	0	0	0	59.0674	0	0	0	0	0	0	0	0	0	0	0	0	0	0	0	0	0	0	0	0	0	0	0	0	0	0	0	0	0	0	0
Adora1	0	0	0	0	0	0	0	0	0	0	0	0	0	0	0	0	0	0	0	0	0	0	0	0	0	0	0	0	0	0	0	0	0	0	0	0	0	0	0	0	0	0	0	0	0	0	0	0	0
Ppfia4	0	0	0	0	0	0	0	0	0	0	0	0	0	0	0	0	0	0	0	0	0	0	0	0	0	0	0	0	0	0	0	1.981717	0	0	0	0	0	0	0	2.651291	0	0	0	0	0	0	0	0	0
Tmem183a	66.55049	79.65483	88.27026	37.30219	36.79427	81.49809	88.80276	137901	51.04925	57.64292	80.9969	98.38391	44.49965	225.06	71.29113	97.5209	50.61024	73.26728	28.41405	112.2198	45.45241	50.77395	72.83545	54.84288	19.57102	0	90.60079	53.67592	28.44889	33.37578	28.96726	64.17219	96.22761	41.10442	129.1576	28.59419	46.36188	76.11809	116.5011	24.54403	66.67929	140.9833	83.20099	58.06024	21.20973	115.4447	44.01148	3.69579	0
Cyb5r1	0	0	0	24.66021	43.13111	17.76575	67.33039	44.13533	17.61507	38.97548	38.49108	54.48868	18.12658	0	23.48694	11.65629	63.70848	32.13703	5.779529	115.2438	2.744669	0	49.69522	33.01661	4.977498	3.46822	54.79583	144355	48.51105	1.48004	4.514914	26.4079	0	29.5966	0.6440913	21.08081	35.38148	84.90988	70.88342	42.60253	83.50416	0	0	9.957346	0	40.85	0	0	0
Adipor1	4.47E+01	4.26E+01	1.11E+02	3.45E+01	1.25E+02	1.46E+02	6.44E+01	1.60E+02	5.91E+01	1.06E+02	2.02E+01	8.28E+01	9.91E+01	1.12E+02	1.04E+02	7.00E+01	7.93E+01	0.00E+00	2.65E+02	4.93E+01	5.78E+01	7.37E+01	2.03E+02	7.69E+01	2.17E+02	1.23E+00	1.17E+02	9.18E+01	9.72E+01	5.87E+01	1.45E+02	1.08E+02	9.01E+01	7.24E+01	5.71E+01	3.69E+01	8.54E+01	6.41E+01	7.79E+01	6.56E+01	8.71E+01	5.06E+01	2.00E+02	9.81E+01	7.49E+01	1.13E+02	1.18E+02	1.47E+02	9.56E+01
Klhl12	0	0	2.394499	28.60718	66.69482	25.20013	56.61272	3.897228	15.5736	15.31814	42.94512	10.30388	37.3714	0	60.43411	0	0	0.5232829	1.473958	41.16814	2.7999	0	36.66045	0	0	0	13.26877	0.3424179	17.98305	21.54182	3.140218	96.36287	41.75251	0.3080834	32.21263	126.0635	27.25044	40.12662	0	2.546407	29.64717	0	80.61469	59.56692	37.00939	0	0	0	0
Rabif	1.05E+01	0.00E+00	9.10E+01	1.53E+00	2.16E+02	2.79E+01	6.00E+01	4.18E+01	2.41E+01	6.94E+00	2.45E+01	7.77E+01	5.37E+01	2.74E+01	3.37E+01	6.39E+01	3.38E+01	1.64E+02	2.38E+00	4.20E+01	0.00E+00	1.11E+00	7.92E+01	0.00E+00	6.40E+01	2.62E+00	4.57E+01	0.00E+00	1.66E+01	5.44E-01	3.88E+01	8.97E+01	1.06E+02	1.44E+01	2.60E+01	8.68E+01	4.00E+01	8.20E+01	4.40E+01	1.01E+02	1.21E+02	0.00E+00	1.20E+01	4.43E+01	1.89E+01	3.04E+01	0.00E+00	0.00E+00	0.00E+00
Gm15454	0	0	3.299694	0	0	0	0	3.712517	0	0	0	0	15.14954	0	0	0	0	0	0	0	0	0	8.116292	0	0	34.6822	0	0	0	0	0	0	0	0	0	0	0	0	0	0	0	0	0	0	0	0	0	0	7.502662
Kdm5b	8.89E-01	2.18E+01	2.88E+00	2.21E+01	4.31E-01	2.07E+01	2.45E+01	2.51E+01	1.68E+01	6.58E+00	3.09E+01	4.04E+01	5.63E+00	1.86E+01	2.81E+01	4.31E+00	8.78E+00	1.48E+00	2.08E+00	2.70E+01	0.00E+00	2.28E+01	1.97E+01	4.12E+00	7.17E+01	4.50E+00	1.50E+01	1.19E+01	4.33E+01	1.22E+01	1.71E+00	2.11E+01	1.14E+01	8.30E+00	2.36E+01	2.14E+01	1.60E+01	1.80E+01	9.41E+00	2.36E+01	2.07E+00	6.08E+02	2.53E+01	5.00E+01	1.00E+01	1.27E+01	2.47E-01	3.65E-01	5.50E+01
Syt2	0	0	0	0	0	0	0	0	0	0	0	0	0	0	0	0	0	0	0	0	0	0	0	0	0	0	0	0	0	0	0	0	0	0	0	0	0	0	0	0	0.2366964	0	0	0	0	0	0	0	0
Ppp1r12b	0	3.987037	0	0	0	0	0	0	0	0	0	0	6.345742	0	0	0	0	0	0	0	0	47.89677	0	0	0	0	0	0	0	1.236209	5.904419	0	0	9.690031	0	0	0	0	9.873112	7.278452	0	0	0	0	0	0	0.2683742	31.56064	0
AC131591.1	0	0	0	0	0	0	0	0	0	0	0	0	0	0	0	0	0	0	0	0	0	0	0	0	0	0	0	0	0	0	0	0	0	0	0	0	0	0	0	0	0	0	0	0	0	0	0	0	0
Ube2t	37.18985	270866	28.62079	17.55172	5.534114	18.44144	104.6942	0	14.90345	49.94256	115.2109	56.24694	61.38339	44.90497	33.41004	55.11087	65.56991	122.5402	4.314566	37.75896	63.51794	0	97.44915	70.10014	34.87478	2.31429	101.5002	0.5011626	70.18203	0	14.96827	17.9999	1.053602	62.3401	18.48106	20.16581	38.05176	30.67133	0.5088794	48.44994	25.13611	0	0	27.62664	85.84297	177.3404	1.099364	76.30319	0
Lgr6	0	0	0	0	0	0	0	0	0	0	0	0	0	0	0	0	0	0	0	0	0	0	0	0	0	0	0	0	0	0	0	0	0	0	0	0	0	0	0	0	0.09981363	0	0	0	0	0	0	0	0
Ptprv	0	0	0	0	0	0	0	0	0	0	0	0	0	0	0	0	0	0	0	0	0	0	0	0	0	0	0	0	0	0	0	0	0	0	0	0	0	0	0	0	0	0	0	0	0	0	0	0	0
Ptpn7	0	0	0	0	0	0	0	0	0	0	0.4152832	0	0	0	0	0	0	0	0	0	0	0	0	0	0	0	0	0	0	0	0	0.6549943	0	0	0	0	1.762291	0	0	2.135983	0	0	0	0	0	0	0	0	0.09564301
Arl8a	1.298474	0	0	3.467237	16.61921	59.91708	18.22891	0	14.79509	0	10.60665	20.25286	0	0	27.73707	2.903152	0	32.93006	6.477607	9.649161	26.14755	5.277284	0	11.07857	2.493272	0	6.573091	27.10263	0	1.48273	10.28006	6.434254	0	0.3384838	0.6452617	0	24.12329	0	42.68811	8.393026	10.81814	0	41.69714	7.094354	16.33395	0	4.126284	0	5.045573
Gm15445	0	0	0	0	0	0	1.533248	0	0	0	0	0	0	0	0	0	0	0	0	0	0	0	0	0	0	0	0	0	0	0	0	0	0	0	0	0	0	0	0	0	0	0	0	0	0	0	0	0	0
Gm4204	4373.258	4415.614	5808.109	5443.053	2767.452	5072.12	5816.63	2762.112	4785.296	2998.703	8335.792	5851.9	3111.894	4848.864	7775.367	5993.51	3868.937	4569.399	4472.852	3824.335	9406.881	2799.969	5322.378	6610.385	4145.963	1370.967	6142.102	7199.456	4441.911	4325.199	1649.383	5712.321	7166.531	3214.93	7301.722	5623.96	6538.029	3659.847	4823.299	3075.146	7211.223	3328.432	4952.609	6407.228	5337.491	6718.266	4186.638	3970.351	1678.831
Gm16606	0	0	0	2.656827	0	0	1.22401	0.3562433	0	0	0.520995	1.603841	0	0.3928204	0.5004641	0.4634559	0.3364951	0	0	0.7701904	0	0	0.259606	0	0	0	0.784732	0	0	0	0	0.8217255	0.2525182	0	0.4120353	0	0	0	0.2439276	0	0.1606507	0	0	0	0	0.5166771	1.844402	0	1.67985
Elf3	0	0	0	0	0	0	0	0	9.57635	0	0	0	0	0	0	0	0	1.859124	0	0	0	0	16.43344	0	16.12508	0	0	0	0	0	0	0	0	0	0	0	0	0	0	0	0	0	0	0	0	0	0	0	0.1519099
Rnpep	23.01489	0.1729929	0	32.8934	0	37.24727	93.63356	41.01335	20.60815	0	64.06525	47.38906	1.209947	55.88076	83.03679	45.64171	20.71503	30.98928	9.037138	80.16241	0	1.209167	19.0485	123.9539	30.80914	0	74.0571	30.79075	21.35605	5.910309	0.7464763	57.4506	18.28523	59.74167	28.98411	4.388425	62.36682	65.56974	50.73385	22.40991	61.07164	2.510801	40.36504	5.859827	23.52455	10.96599	293.4215	2.150466	136.4986
Timm17a	232.4298	626.92	68.28271	237.0857	138.5847	319.0421	153.2598	122.1663	335.7288	52.48042	332.2576	97.41217	152.1369	189034	211.3733	417.77	175.9209	37.0482	11.59506	309.8203	104.6223	133034	94.24198	309.4957	62.48217	3.109737	159.8514	158.2532	189.4079	136.6871	67.88146	332.8546	251.2934	77.55437	186.5378	152.7287	306.7834	181339	163767	345.5452	164.3749	200.6329	215.9194	128.2831	220.7066	216.6759	192.7783	2.865503	53481
Lmod1	0	0	0	0	0	0	0	0	0	0	0	0	0	0	0	0	0	0	0	0	0	0	0	0	6.368772	0	0	0	0	0	0	0	0	3.334952	0	0	0	0	0	0	0	0	0	0	0	0	0	0	0
Shisa4	71.16185	129231	0	12.98292	137.6123	0	0	44.16047	38.28048	0	0	18.20291	29.45092	25.74293	25.19957	37.15227	36.57792	25.29309	0	1.832064	42.63661	35.7248	53.81098	8.157409	16.56378	0	6.927183	25.44727	17.33092	2.25218	1.422259	46.1591	37.53522	18.29499	0	13.29803	0	49.06266	21.22498	33.34811	5.469955	0	5.030633	2.392439	80.72465	50.72077	12.24853	19.19036	0.5708408
Ipo9	7.86E+01	3.70E+01	3.16E+01	6.57E+01	9.71E+01	3.42E+01	9.18E+00	4.83E+01	5.61E+00	1.13E+01	5.68E+00	2.33E+01	4.02E+00	3.90E+01	2.41E-01	1.43E+01	6.00E+01	3.18E+01	4.48E+00	7.23E+00	7.65E+00	3.88E+01	3.14E+01	2.32E+01	4.13E+01	0.00E+00	2.79E+01	2.32E+01	3.94E+01	2.56E+00	1.01E+01	3.82E+01	1.18E+01	2.01E+01	2.31E+01	3.21E+01	8.91E+01	3.11E+01	3.64E+01	1.07E+02	2.06E+01	1.33E+01	8.46E+00	2.12E+01	1.24E+01	1.34E+01	3.11E+02	4.67E+01	1.97E+02
Nav1	5.23204	0	3.42639	1.608759	1.93676	2.112886	0	0	3.133817	1.3659	9.513978	2.044538	0	2.954473	5.614222	0.1772407	5.147471	0	4.745583	0.1472731	0.7512177	16.01946	6.923618	3.671572	8.980807	0	8.903183	5.25224	0	5.476601	0.2286607	8.406318	15.64455	40.16754	0.6303034	5.377051	3.593444	10.75158	3.404936	4.782435	17.7249	0	1.090996	5.673427	0	9.010299	1.612252	0	0
Gm4793	0	0	0	0	0	0	0	0	0	0	0	0	0	0	0	0	0	0	0	0	0	0	0	0	0	0	0	0	0	0	0	0	0	0	0	0	0	0	0	0	0	0	0	0	0	0	0	0	0
Nav1+ENSMUST00000112103	0	0	0	0	0	0	0	0	0	0	0	0	0	0	0	0	0	0	0	0	0	0	0	0	0	0	0	0	0	0	0	0	0	0	0	0	0	0	0	0	0	0	0	0	0	0	0	0	0
Csrp1	30.32839	27.60718	73.51587	61.9319	78.55701	170.8207	43.60588	0	63.2099	0.8335799	0	22.92555	30.68981	51.8311	21.79131	98.45339	28.63748	215.0721	0	89.29948	44.73692	66.45175	16.4833	92.76122	0	0	18.77479	19.89516	48.79587	5.227476	16.50585	39.69779	0.6970987	0	78.01584	16.98121	110.8528	71.43199	44.09384	17.26098	45.45777	0	2.625115	30.96503	32.67333	6.561129	200.2519	0	0
Phlda3	0	0	26.38829	13.91139	0	6.942875	37.17235	0	5.28083	5.559968	101.1275	0.8397855	102.3781	17.0718	0	8.736109	18.23586	0	0	0	3.085596	41.8377	0	9.02301	2.500901	0	10.68321	0.7547151	5.374023	0	72.78911	0	9.916563	12.90174	12.29749	0	0	0	13.02771	0	0	0	0	22.64508	16.16674	0	0	0	0
Lad1	0	0	0	0	0	0	0	0	0	0	0	0	0	0	0	0	0	0	0	0	0	0	0.1953119	0	52.70292	0	0	0	0.6434651	0	0	0	0	6.341834	0	0	0	0	0	0	19.70082	0	0	0	0	0	0	0	0
Pkp1	0	0	0	0	0	0	0	0	0	0	0	0	0	0	0	0	0	0	0	0	0	0	0	0	0	0	0	0	0	0	0	0	0	0	0	0	0	0	0	0	0	0	0	0	0	0	0	0	0
Igfn1	0	0	0	0	0	0	0	0	0	0	0	0	0	0	0	0	0	0	0	0	0	0	0	0	0	0	0	0	0	0	0	0	0	0	0	0	0	0	0	0	0	0	0	0	0	0	0	0	0
Tmem9	103.3313	73.62328	78.90372	26.10211	50.63087	42.82849	119.3663	123.5374	76.01029	66.80929	38.70455	95.59294	34.82468	121.6264	132.2286	116.7626	6.521245	119.7641	257.1843	72.76535	167.2244	291.6286	79.57631	108.5339	203.9803	3.676134	69.70351	176.6535	54.13295	104.1768	126.9548	164.7721	25.28454	173.1644	63.15002	146.1762	62.41757	76.29655	112.7172	82.22641	226.8258	0	106.7232	109.7355	58.1555	120.9062	61.24716	154.6015	76.54816
Cacna1s	0	0	0	0	0	0	0	0	0	0	0	0	0	0	0	0	0	0	0	0	0	0	0	0	0	0	0	0	0	0	0	0	0	0	0	0	0	0	0	0	0	0	0	0	0	0	0	0	0
Kif21b	1.34E+01	0.00E+00	0.00E+00	0.00E+00	0.00E+00	0.00E+00	2.63E+00	0.00E+00	0.00E+00	0.00E+00	0.00E+00	2.65E-01	1.20E-01	6.82E+00	0.00E+00	2.07E+00	0.00E+00	0.00E+00	1.69E+01	0.00E+00	4.87E+00	0.00E+00	0.00E+00	0.00E+00	0.00E+00	0.00E+00	0.00E+00	0.00E+00	0.00E+00	3.52E+00	0.00E+00	0.00E+00	0.00E+00	1.07E-01	0.00E+00	9.59E+00	0.00E+00	1.43E+01	0.00E+00	0.00E+00	0.00E+00	0.00E+00	4.72E-01	0.00E+00	3.94E+00	1.23E+00	0.00E+00	2.42E+01	0.00E+00
2310006M14Rik	34.67325	0	0	0	0	0	0	0	0	0	0	0	0	0	0	0	0	0	0	0	0	0	0	0	0	0	0	0	0	0	0	0	0	0	0	0	0	0	0	0	0	0	0	1.831536	0	0	0	0	0
5730559C18Rik	13.50966	8.62547	0	6.104834	12.49312	0	13.50611	0	9.480373	0.5046073	0	0	0	3.501069	6.232613	0	0	0	0	0	0	20.23133	7.700536	20.85682	24.61035	0	5.682656	0	0	10.28446	0	0	4.430879	20.58823	0	0	0	8.23926	0	0	0	0	0	0	6.879579	11.09955	0	0	0
Gpr25	0	0	0	0	0	0	0	0	0	0	0	0	0	0	0	0	0	0	0	0	0	0	0	0	0	0	0	0	0	0	0	0	0	0	0	0	0	0	0	0	0	0	0	0	0	0	0	0	0
Gm17543	0	0	0	0	0	0	0	0	0	0	0	0	0	0	0	0	0	3.055012	0	0	0	0	0	0	0	0	0	0	0	0	0	0	0	0	0	0	0	0	0	0	0	0	0	0	0	0	0	0	0
Camsap1l1	0	0	0	0	0	0	0	0	0	0	0	0	0	0	0	0	0	122.4268	0	0	0	0	0	0	0	0	0	0	0	0	0	0	0	0	0	0	0	0	0	0	0	0	0	0	0	0	0	0	0
Camsap1l1+ENSMUST00000167048	0	0	0	0	0	0	0	0	0	0	0	0	0	0	0	0	0	0	0	0	0	0	0	0	0	0	0	0	0	0	0	0	0	0	0	0	0	0	0	0	0	0	0	0	0	0	0	0	0
9230116N13Rik	0	0	0	0	0	0	0	0	0	0	16.8916	0	0	0	0	0	0	0	0	0	0	30.8403	0	0	0	0	0	0	0	0	0	0	0	0	0	0	0	0	0	0	0	0	6.606588	0	0	0	0	0	0
Ddx59	1.888203	0	0	0	0.5393405	65.48751	0	0	0	0.6753165	20.09946	0	0	25.18447	10.25997	27.98555	25.02258	44.27381	35.84648	20.09402	0	0	0	10.70729	3.625641	0	37.93985	61.46028	21.5653	0	0	29.86358	9.035962	48.60412	0	25.54901	14.38355	0	7.228338	1.660341	7.545077	0	0	0	0	0	0	149.7484	0
Kif14	0	0	0	0	7.801829	5.106789	3.561779	0	0	0	0	2.882596	1.244174	4.269735	0	0	0	0	1.593048	0	0	0	7.432143	0	7.766873	0	0	1.85042	1.39081	1.58015	0	3.903219	0	0	1.639799	0	0	5.989474	0.1878913	3.669529	0	0	0	0.08607984	0	0.3183867	0	0	0
Zfp281	47.67238	31.99363	13.28707	9.900851	0.2200877	9.075859	0	0	12.27236	20.94371	19.73222	8.294366	9.508003	17.68597	15.22461	44.83411	13.35864	8.041004	7.549835	0	0	33.36706	0	0	10.89742	1.012414	3.580847	17.97765	24.71769	0.6480613	2.728353	0.3749653	22.12373	14.99147	13.72529	21.65345	15.13291	21.46806	26.26862	29.34693	0	0	0.8678429	8.108065	33.57874	4.668192	59.63534	0	0
A130050O07Rik	0	0	0	0	0	0	0	0	0	0	0	0	0	0	0	0	0	0	0	0	0	0	0	0	0	0	0	0	0	0	0	0	0	0	0	0	0	0	0	0	0	0	0	0	0	0	0	0	0
Nek7	7.951844	0	0	11.40077	0.5068593	18.5792	3.074427	0	0	10.47166	12.6698	17.39568	14.76762	29.06201	0	25.08092	9.335587	16.20354	0	28.32841	2.691216	27.48061	4.357012	40.35644	0	0	0.5497764	17.27913	9.374304	0	0	49.81704	23.88313	7.995361	8.010547	0	14.52121	10.47417	38.68297	29.09937	0	0	9.119746	7.222488	16.49377	0	0	0.2685573	35.05446
Lhx9	0	0	0	0	0	0	0	0	0	0	0	0	0	0	0	0	0	0	0	0	0	0	0	13.36756	0	85.62978	0	0	0	0	0	0	0	0	0	0	0	0	0	0	0	0	0	0	0	0	0	0	0
2310009B15Rik	0	51.74969	19.91734	163.1255	100.4817	84.21975	0	62.14904	68.32907	0	23.82582	74.70409	67.71127	69.1955	33.90654	65.93836	58.9888	37.30838	10.50884	23.48125	0	24.60642	3.95738	0	48.53904	0	7.974861	83.0052	5.794575	19.24386	27.34328	25.05243	138.5761	0	30.35807	17.86079	22.46821	11.95282	97.91737	72.62023	17.95879	0	28.99144	34.07052	81.05829	61.43372	57.57022	0	0
Dennd1b	4.931554	0	0	0	9.872876	0	0	7.83904	0	0	0	5.190014	0	0	10.79665	0	0	0	0	0	0	0	0	0	3.824892	0	0	0.7034566	1.291592	0	2.923805	0	18.70481	0	0.1619789	0	0	0	0	0	0	0	0	0	0.1665219	1.070056	0	0	9.707106
4930596I21Rik	0	0	0	0	0	0	0	0	6.391422	0	0	0	0	0	0	0	0	0	0	0	0	0	0	0	0	0	0	0	0	0	7.578248	0	0	0	0	0	0	0	0	0	3.257881	0	0	0	0	0	0	0	0
Gm16305	4.873137	0	0	2.602488	0	0	0	0	0	0	0	0	0	0	0	0	0	8.630607	0	0	0	0	0	0	0	0	0	2.823783	3.351171	0	0	0	0	5.081279	0	0	0	0	1.433632	0	0	0	0	0	0	0	0	0	0
Crb1	0	0	0	0	0	0	0	0	0	0	0	0	0	39.95762	0	0	0	0	0	0	0	0	0	0	26.28446	0	0	0	0	0	0	0	0	0	0	0	0.4264532	0	0	0	0	0	0	0	0	0	0	0.6872756	0
Zbtb41	4.47E-01	0.00E+00	1.59E+01	3.87E+00	0.00E+00	0.00E+00	8.13E+00	4.48E-01	0.00E+00	0.00E+00	6.03E+00	1.07E+01	0.00E+00	2.15E+00	0.00E+00	9.98E+00	0.00E+00	0.00E+00	5.57E-01	6.22E-01	0.00E+00	6.52E+00	2.31E+00	3.10E+00	0.00E+00	0.00E+00	0.00E+00	7.31E+00	8.98E+00	7.52E+00	1.13E+00	1.37E+01	0.00E+00	0.00E+00	0.00E+00	0.00E+00	0.00E+00	3.17E+00	0.00E+00	0.00E+00	0.00E+00	0.00E+00	0.00E+00	8.94E+00	6.93E+00	0.00E+00	2.84E-01	2.28E+01	5.49E-01
Aspm	23.54559	2.134583	11.12069	0.1643722	0	2.688339	2.120352	0	29.95031	1.836618	11.02363	0	0.3597516	5.587748	0	5.359101	32.60134	0	28.40541	18.44056	0	0	15.90065	0	40.48322	0.411794	6.506524	0	4.762321	10.47912	0.1364453	0	0	0	9.865303	13.04804	9.438019	3.08666	6.428883	26.8576	0	0	4.941868	4.554238	0	7.652925	0	22.62484	0.8214594
Kcnt2	8.640794	0	0	0	0	0	0	0	0	0	0	0	0	0	0	0	0	0	0	0	0	0	0	0	0	0	0	0	0	0	0	0	0	0	0	0	0	0	0	0	0	0	0	0	0	0	0	0	0
Cdc73	1.68E+01	4.85E+00	4.17E+01	2.58E+00	2.61E+00	8.36E+00	0.00E+00	0.00E+00	1.17E+01	2.93E+00	3.20E+01	2.43E+01	2.22E+01	0.00E+00	0.00E+00	6.23E+00	2.18E+00	0.00E+00	3.11E+00	1.94E+01	4.26E+01	3.34E+01	3.03E+00	2.82E+01	3.14E+01	0.00E+00	2.35E+01	1.98E+01	1.91E+01	2.51E+01	4.27E+00	1.80E+01	1.94E+01	1.54E+01	0.00E+00	1.59E+01	1.86E+00	2.19E+01	0.00E+00	4.35E+01	7.75E+00	1.38E+00	1.52E+01	7.33E+00	0.00E+00	6.48E+00	1.51E+01	0.00E+00	0.00E+00
B3galt2	0	0	0	0	0	0	0	0	0	0	0	0	0	0	0	0	0	0	0	0	0	0	0	0	0	0	0	0	0	0	0	0	0	0	0	0	0	0	0	0	0	0	0	0.4456665	0	0	0	0	0
Gm6397	0	0	0	0	0	0	0	0	0	0	0	0	0	0	5.288942	0	0	0	0	0	0	0	0	0	0	0	0	0	0	0	0	0	0	0	6.53163	0	0	0	0	0	0	0	0	0	0	0	8.352232	0	0
Glrx2	4.80E+01	2.05E+02	6.21E+01	1.31E+02	3.04E+01	2.68E+01	3.93E+01	2.43E+01	1.67E+02	2.60E+01	1.64E+02	1.41E+01	1.10E+02	6.20E+01	1.50E+01	5.21E+01	5.93E+01	2.70E+02	9.90E+00	1.73E+02	2.19E+02	4.23E+01	4.08E+01	1.34E+02	7.16E+01	5.31E+00	4.08E+01	5.83E+01	3.73E+01	4.84E+01	7.77E+01	2.46E+01	7.83E+01	1.06E+02	1.06E+02	2.32E+01	3.38E+01	2.03E+02	7.21E+01	1.29E+01	1.37E+02	3.33E+02	7.47E+01	6.38E+01	1.48E+02	2.50E+01	3.08E+02	1.18E+02	2.08E+01
Trove2	0.00E+00	7.19E-02	0.00E+00	0.00E+00	1.75E+00	0.00E+00	2.12E-01	6.16E-02	5.87E+00	0.00E+00	0.00E+00	9.29E+00	0.00E+00	5.64E+01	2.87E+01	7.21E+00	0.00E+00	0.00E+00	1.25E+00	5.19E+00	1.53E+01	1.51E+01	5.12E+00	9.96E-01	1.69E+01	0.00E+00	0.00E+00	7.48E+00	4.29E+00	1.35E+00	0.00E+00	0.00E+00	3.93E-01	5.72E+00	1.39E+00	0.00E+00	0.00E+00	8.13E+00	0.00E+00	3.15E+01	1.67E-01	0.00E+00	2.56E+01	1.83E+00	1.74E+01	0.00E+00	0.00E+00	1.86E+00	3.56E+01
Uchl5	277944	144067	156.9633	197.4649	151.0682	88.87987	192.1225	118046	256.6795	60.25503	131.2223	180.5122	207.8776	107.3981	19.11121	237.9713	93.35064	105.5906	73.09534	48.81014	99.18876	175.5887	174.6802	95.94432	83.4344	246.7375	116.3594	197.9156	153326	96.9278	221.8871	212466	116.9459	128.8113	182.2395	71.75503	112.3122	139.7715	76.40163	2.1737	94.17516	0.3342029	48.67485	105.0408	186.9012	137.0501	82.52762	72.25659	127894
snoU109	0	0	0	0	0	0	0	0	0	0	0	0	4.039836	17.46626	0	0	0	0	0	0	0	40.37242	0	0	0	0	0	0	28.52195	11.84032	0	0	0	0	0	0	0	0	8.134533	14.89375	0	0	15.85581	0	0	0	0	0	0
Rgs2	41.24398	0	0	0	0	0	20.75515	68.45275	10.68848	0	26.69792	0	0	0	0	0	0	0	41.59783	0	0	2.898144	19.93068	0	10.67418	3.718776	0	0	0.8531063	5.312207	0	13.83129	11.71218	0.3233848	0	0	0.8269705	1.173169	29.37327	0	67.06649	0	7.113774	0	13.47365	25.37849	2.017371	0	1.077152
Rgs18	0	0	0	0	0	0	0	0	0	0	0	0	0	0	0	1.122366	0	0	0	0	0	0	0	0	0	0	0	0	0	0	0	0.9949994	0	0	0.4989195	2.128115	0	0	0	0	0	0	0	0	0	0	0	0	0
Gm5263	5.378707	16.17958	21.7951	17.23492	9.386391	0	10.58692	10.78449	10.9041	27.4233	3.379711	17.34027	25.14737	22.08473	28.13656	12.02581	0	9.526002	13.41619	9.992499	12.74256	12.56558	5.052217	24.91167	10.32795	28.78523	0	15.5837	11.09653	12.28391	7.75733	5.330559	13.10475	2.804222	16.03732	11.40105	21.51315	17.80292	14.24129	57.94445	0	10.67331	12.33737	10.87409	3.338182	16.08816	0	8.2889	7.783742
Fam5c	0	0	0	0	0	0	0	0	0	0	0	0	0	0	0	0	0	0	0	0	0	0	0	0	0	0	0	0	0	0	0	0	1.260537	0	0	0	0	0	0	0	0	0	0	0	0	0	0	0	0
Gm15443	18.7579	0	0	25.04404	24.55084	0	9.230304	18.80511	4.75342	6.831217	0	0	0	11.84909	3.774019	31.45444	30.45026	116.2747	0	0	0	10.95542	19.08756	0	117.0588	12.54834	0	0	45.14818	10.70984	0	0	8.569123	75.79149	4.660761	0	0	17.73902	24.83281	0	79.95724	0	0	0	52.38765	70.13306	0	17.34421	35.2889
Pla2g4a	0	0	0.1702995	8.494575	35.37692	0.336049	0	0	0.7148066	0	0.4431068	24.57008	0	0	0	0	20.60563	0.624467	22.60636	0	0	0	21.23727	0	0	0	0	0	34.72873	0	0	6.63296	0	0	6.307855	7.47384	36.66707	0	0	23.55062	0	0	0	0	0.437662	0	0	0	0
Gm15453	328.5936	472.2525	568.1051	1031.85	435.8062	735.6772	388.0628	372.7157	719.4401	229.7598	445979	500.0104	560.7464	680.8222	788.0524	426.1117	373391	605.2365	98.35388	341856	716.1856	660.1798	493.8364	608757	681.4265	650.6577	497.5864	555987	406.7424	247.6461	142.1722	429.8608	696.5128	342.6285	679.2895	585.0667	683.4212	441.2581	541.3474	56.63866	636.6633	156.4917	723.5609	393.2745	840211	455.3875	559.6926	392.9522	418.4584
BC003331	1.339645	0.1611607	5.86158	13.39631	0	0	40.3205	0	0	40.63216	0	0	36.84803	0.3217226	0	0	0.5436714	0.5693168	10.26934	0	6.347438	1.189831	22.1625	24.50866	65.89118	0	0	8.195914	37.62533	0	14.59028	24.22967	17.22159	32.30839	0	11.53104	21.58013	0.4559927	0	60.00644	0	145.7679	8.450205	2.70835	0	0	0	0	0
Tpr	1.98E+02	3.59E+02	1.21E+02	1.59E+02	2.48E+02	1.48E+02	1.35E+02	1.41E+02	1.90E+02	1.28E+02	3.40E+02	2.44E+02	1.56E+02	1.35E+02	6.07E+01	1.53E+02	2.81E+02	1.22E+02	0.00E+00	3.27E+02	1.24E+02	2.31E+02	1.34E+02	1.48E+02	1.75E+02	2.63E+02	2.03E+02	1.75E+02	1.56E+02	3.38E+02	1.19E+02	2.24E+02	3.56E+02	2.24E+02	1.07E+02	4.57E+01	1.18E+02	1.78E+02	8.11E+01	1.45E+02	1.82E+02	3.10E+02	2.33E+02	1.81E+02	1.79E+02	3.04E+02	2.13E+02	3.87E+02	1.68E+02
Prg4	12.63826	0.1005738	0	0	0	0	0	0	0.610028	0	0.3781548	2.328237	0.3517163	4.942107	0	0	0.4884777	0	0	0	0	0	0	5.574717	0	0	0	1.743655	0	0.6872211	0	0	0.7331431	0	0.5981367	0	0	0	0	0	0.2332108	0	0	0	0.3735081	0.1500083	0	0	0
Ska2l-ps	48.38844	39.27709	23.34228	59.06684	36.18975	73.69747	13.60615	0	133131	5.03486	4.343555	13.37128	4.039878	0	19.47114	54.09388	0	24.48535	17.24229	12.84221	32.75309	16.1491	41.12255	48.02416	119.46	0	52.33871	4.005589	9.507395	0	0	13.70151	50.52609	10.81183	44.65699	14.65246	9.216127	45.7601	0	0	72.32495	0	0	30.74549	34.32146	10.33813	81.27764	27.69721	20.0071
Hmcn1	14.65479	0	1.721404	1.60749	0	0.4860856	6.096082	0	10.64446	0	0	1.058313	0	1.728048	0	0.7984554	64.79355	0	0	2.274697	0	0	0	10.88548	0	0	0	0	0.1254156	0	0.2630256	1.174822	0	0	0	0	0.4081053	2.677654	0	0	0.7067154	0	0	1.954136	3.229598	0	0	0	0
Gm10138	0	0	0	0	33.6636	0	0	4.144086	14.66503	0	0	0	0	0	8.732572	0	2.935811	0	0	0	0	0	0	0	0	0	9.128744	0	0	0	0	0	13.21866	3.771462	0	15.33354	0	0	8.512758	0	0	0	0	0	4.489676	0	0	4.45925	0
Ivns1abp	1.59E+02	1.29E+02	5.64E+01	9.31E+01	1.48E+02	1.21E+02	1.43E+02	1.34E+02	1.25E+02	5.39E+01	2.26E+01	1.23E+02	6.58E+01	2.51E+02	9.38E+01	1.21E+02	2.34E+02	1.58E+02	1.57E+02	1.14E+02	8.16E+01	8.48E+01	1.26E+02	1.15E+02	2.04E+02	1.95E+00	5.26E+01	1.20E+02	1.27E+02	4.80E+01	2.18E+01	1.24E+02	7.43E+01	2.41E+02	3.71E+01	1.62E+02	7.44E+01	2.21E+02	2.12E+02	2.68E+01	1.93E+02	5.49E+00	6.66E+01	2.47E+02	1.78E+02	1.18E+02	6.90E+02	5.89E+02	4.98E+02
1200016B10Rik	1.86E+01	6.01E+01	0.00E+00	8.04E+01	1.55E+02	3.64E+01	1.29E+00	5.83E-01	6.58E+01	2.49E+01	5.17E+01	4.35E+01	4.42E+01	0.00E+00	1.36E+01	1.80E+01	8.05E+00	0.00E+00	0.00E+00	0.00E+00	6.20E+00	0.00E+00	1.62E+01	5.10E+01	1.99E+01	0.00E+00	3.10E+01	7.19E+00	1.88E+01	3.13E+01	3.44E+00	1.72E+01	0.00E+00	7.95E+01	1.15E+01	5.14E+01	0.00E+00	1.29E+01	0.00E+00	2.94E+01	0.00E+00	2.55E-01	1.64E+01	1.94E+01	1.57E+01	5.45E+01	2.37E+00	3.18E+01	5.01E+01
1190005F20Rik	0	73.35183	0	10.66346	44.4221	4.668337	13.79002	16.35514	0	22.19761	70.65613	0	7.165324	0	0	0	0	19.85299	17.47529	63.12641	25.72667	0	0	0	13.4527	0	24.53377	4.871662	10.11767	2.400065	0.5052165	1.388667	0	12.60163	12.35959	0	0	7.12241	17.41642	16.60465	35.70094	0	33.74716	13.31423	25.65413	22.35272	0	0	0
Rnf2	0	26.88492	131.7513	18.26942	78.70196	110.0716	110.1006	53.14244	25.92874	50.73104	96.43896	29.80717	7.924992	0.1946805	0	36.86479	20.63727	127.1775	16.91202	5.725557	59.87067	12.95981	99.10026	142.0265	44.38324	0	124.0625	24.10893	37.51308	6.33465	15.55693	108.4288	27.21951	48.36403	82.39604	27.43708	0.4108907	59.45618	0	78.35514	69.1482	0	126.5375	1.744595	58.33826	124.0627	102.0505	171929	29.25741
Fam129a	0	0	0	0	0	0	0	0	0	0	0	0	0	0	0	0	0	0	0	0	0	0	0	0	0	0	0.1851398	0	0	0	0	0	0	0	0	0	0	0	0	0	0	0	0	0	0	0	0	0	0
Edem3	0	0	4.389932	0	0	2.386271	10.56929	0	1.145888	0	1.598249	0	0	0	0	0.6318831	0.6881741	0	0	0	0	0	0	3.92687	0	0	0	0	0	0	0	4.481415	0	0.5893792	0	0	18.30257	0.8018016	0	0	0	0	0	0	0.1754011	8.31246	0	0	0
1700025G04Rik	1.847932	15.33797	0	17.43495	125.1977	9.665634	2.379314	0	0.6243766	0	32.0327	2.978749	5.759826	0.7782078	19.82917	0	0	0	6.228945	0	0	1.682891	0	0	0	45.23394	10.68798	22.84375	5.29496	14.77109	0	3.357548	0	6.101728	0	58.75492	0	0	19.75242	18.58047	0	0	4.238681	0	0	0	0	0	0
Tsen15	136.0186	141.3264	146.1777	113.6981	33.02487	286.8737	173.4396	61.65883	133.0777	20.67547	60.19869	91.51444	15.89838	110203	92.33192	109745	5.760078	125.6853	70.80482	78.00545	109.2808	229.3418	105.7789	71.21454	27.25322	246.8634	62.68705	113.7709	132.5794	41.86881	52.88061	91.43023	113.8278	72.1474	90.51564	60.16981	113.5371	88.92274	128.7452	56.06438	172.7916	0	86.81509	123864	94.69394	136.6204	0	67076	1.261151
Glt25d2	0	0	0	0	0	0	0	0	0	0	3.125165	0	0	0	0	0	0	0	0	17.31134	0	0	0	0	0	0	0	0	0	0	0	0	0	0	0	0	0	0	0	0	0	0	0	0	0	0	0	0	0
Rgl1	52.64	0	0	15.15428	0	0	16.74177	0.1905254	15.8396	0.4844771	0	4.335515	0	13.67603	0	1.37922	0	27.23618	7.424277	0	0	18.54285	4.060235	11.90449	0	0	7.879092	0	14.51052	0.7595529	1.430922	3.996611	0	4.508243	0	0	0	16.86101	0.7297106	0	0.5155138	0	9.671982	35.44154	0	0	0	0	17.1677
Gm15479	0	0	0	0	0	0	21.07573	61.34008	0	0	0	0	0	0	0	0	0	0	0	0	0	0	0	0	0	0	0	0	0	0	0	1.632572	0	0	0	0	0	20.25192	0.4846258	0	0	0	0	0	0	0	0	0	0
Gm7278	2.160199	10.83008	4.376678	12.69014	2.513177	0	4.251923	2.475011	13.13793	11.01376	4.072082	13.92841	2.524924	9.551961	14.77721	7.244716	1.753357	3.825837	32.32929	10.03298	5.117671	2.523297	6.763578	5.002517	8.29583	0	4.088962	10.01397	10.39871	2.466734	4.673253	2.140861	15.7894	4.504931	7.514398	4.578895	11.52016	8.171448	3.177552	9.308669	4.185472	7.144362	0	6.11416	9.384773	3.769111	0	0.6657982	0
Arpc5	326.0951	76.70468	65.23831	105.6783	76.28454	156.0408	81.23999	252.3766	160.2266	101.9133	80.19499	110.6024	171.7582	89.68125	135.6942	62.17548	174.6317	41.47456	14.60294	108.2202	202.4979	109.4167	117.4978	165.4032	68.57331	297649	107.1236	118396	77.29978	46.79675	103.8553	90.51249	93.07229	141.3203	89.89801	146.4327	104.5921	67.26833	118669	104.1379	179.4512	978.5749	177.2588	127.3551	115.9076	223.2686	1.672842	133.7077	77.94485
Ncf2	0	0	0	0.2890815	0	0	0	0	0	0	0	0	0	0	0	0	0	0	0	0	0	0	0	0	0	0	0	0	0	0	0	0	0	0	0	0	0	0	0	0	0	0	0	0	0	11.06372	0	0	0
Smg7	0.3397181	3.746963	3.670865	7.085131	0.1976142	3.621827	10.86585	0	19.28362	1.979486	10.13944	12.61786	2.183916	0.9120287	13.5333	11.12335	2.757373	1.808273	0	3.155622	1.609635	13.09506	3.297336	2.360124	3.261557	0	6.001709	4.770417	8.3116	11.54076	6.859321	3.030094	3.310774	11.3353	2.025828	10.44128	6.053086	15.01916	9.298357	38.3635	10.2682	2.921204	17.14298	7.747138	8.433557	6.512922	1.727287	109.6889	50.45205
Nmnat2	0.00E+00	1.38E-01	0.00E+00	0.00E+00	0.00E+00	0.00E+00	0.00E+00	1.65E+01	0.00E+00	0.00E+00	0.00E+00	0.00E+00	0.00E+00	0.00E+00	0.00E+00	0.00E+00	0.00E+00	0.00E+00	0.00E+00	0.00E+00	0.00E+00	0.00E+00	0.00E+00	6.23E+00	0.00E+00	0.00E+00	0.00E+00	0.00E+00	0.00E+00	0.00E+00	0.00E+00	4.10E-01	0.00E+00	6.80E+00	0.00E+00	0.00E+00	0.00E+00	0.00E+00	0.00E+00	0.00E+00	2.89E+00	0.00E+00	9.49E-01	0.00E+00	0.00E+00	0.00E+00	0.00E+00	0.00E+00	0.00E+00
Lamc2	0.9035687	0	0	0	0	0	0	0	0	0	0	0	0	0	0	0	0	0	0	0	0	0	0	0	29.90518	0	0	0	0	0	0	0	0	0	0	0	0	0.08544891	0	0	0	0	0	0	0	0	0	0	0
Lamc1	3.869546	0.4093259	0.1653743	6.19957	88.48438	3.437857	0	3.331621	39.22308	13.38001	0	16.63323	18.17375	17.65316	0.5190255	18.16781	32.45466	0	0	0	0	0	8.890729	19.85246	0	0	9.766033	7.295452	15.99742	12.27778	0	55.60613	2.356953	46.40593	12.17853	0	9.458152	16.99329	29.78773	0	12.74558	0	69.95286	11.47378	0.8005178	0	42.21838	0	0
Gm8818	0	4.903001	4.572473	1.205264	3.938422	6.015202	0	9.6965	0	4.931354	1.418089	5.82062	1.318943	7.128075	2.724413	2.522948	0	7.994009	0	0	0	0	2.119852	0	0	0	7.119827	9.15424	7.759937	0	0	0	1.374652	0	3.364535	4.783755	3.008888	0	3.983653	19.45028	2.623634	0	20.70648	8.212767	1.400664	2.812672	0	4.869102	0
1700012A16Rik	0	0	0	0	0	0	0	0	7.863481	0	0	0	0	0	0	0	0	0	0	0	0	11.72685	0	0	0	0	0	0	0	0	0	0	0	0	0	0	0	5.825902	0	0	0	0	0	0	0	0	0	0	0
SNORA4	0	0	0	0	0	0	0	0	0	0	0	0	0	0	0	0	0	0	0	0	0	0	0	0	0	21.52689	15.22786	0	0	0	0	0	0	0	0	0	0	3.80395	0	0	0	0	0	0	0	0	0	0	0
Dhx9	36.00924	18.28976	8.470622	21.60748	22.00569	10.78383	20.90475	6.142191	25.83725	7.956672	59.10831	25.56572	12.05921	12.26778	9.198609	40.4812	2.791384	1.433134	9.587354	11.83861	6.230401	13.23295	11.14781	20.61302	40.00989	12.17975	23.86897	39.97339	42.29173	21.02151	5.689353	14.43515	42.14158	16.76971	2.714315	18.43866	3.506244	40.55787	13.39077	23.10116	56.20745	0.2676232	41.29798	23.88481	6.52874	0.2016978	33.42897	45.76558	0.2342041
Npl	0	0	0	0	0	0	1.309216	230.7211	0	9.204858	47.22803	15.43939	0	0	0	0	32.66268	0	0	0	0	16316	23.32494	0	2.554383	0	0	0	0	0	0	19.11668	16.61095	0	1.322155	39.47706	51.43427	5.975698	0	0	0	347.1335	12.20547	0	16.51246	0	0	0	0
Rgs8	0.00E+00	0.00E+00	0.00E+00	0.00E+00	0.00E+00	0.00E+00	0.00E+00	0.00E+00	0.00E+00	0.00E+00	0.00E+00	0.00E+00	0.00E+00	0.00E+00	0.00E+00	0.00E+00	0.00E+00	0.00E+00	0.00E+00	0.00E+00	0.00E+00	0.00E+00	0.00E+00	0.00E+00	0.00E+00	0.00E+00	0.00E+00	0.00E+00	0.00E+00	0.00E+00	0.00E+00	0.00E+00	0.00E+00	0.00E+00	0.00E+00	2.21E+01	0.00E+00	0.00E+00	0.00E+00	0.00E+00	0.00E+00	0.00E+00	0.00E+00	0.00E+00	0.00E+00	0.00E+00	0.00E+00	0.00E+00	0.00E+00
Rgs16	5.595238	0	0	0	32.49187	0	0	0	0	5.821894	0	0	0	0	0	13.4035	0	0	0	0	0	24.27552	0	0	0	0	5.54768	0	0	0	8.646017	0	0	0	0	0	0	0	0	0	0	0	0	0	0	0	0	0.2463596	0
Rnasel	0	0	0	0	0	3.745113	0	0	0	0	0	0	0	0	0	0	0	0	0	0	0	0	0	0	0	0	0	0	0	0.2292168	0	0	0	0	0	0	0	0	0	0	0	0	0	0	0	0	0	15.59076	0
Rgsl1	0	0	0	0	0	0	0	0	0	0	0	0	0	0	0	0	0	0	0	0	0	0	0	0	0	0	0	0	0	0	0	0	0	0	0	0	0	0	0	0	0	0	0	0	0	0	0	0	0
Glul	4.28E+01	1.71E+01	1.14E+01	1.60E+01	2.99E+01	2.88E+01	0.00E+00	2.52E+00	1.46E+01	1.46E+01	3.85E+01	1.21E+01	3.74E+00	8.97E+00	2.27E+01	0.00E+00	3.97E+01	1.49E+01	1.83E+02	0.00E+00	1.36E+01	9.35E-01	1.85E+01	5.56E+00	2.56E+01	1.50E+02	0.00E+00	3.71E+00	1.93E+01	1.55E+01	1.62E+01	0.00E+00	2.85E+01	2.29E+01	1.95E+01	1.53E+01	1.49E+01	1.51E+00	1.12E+01	0.00E+00	2.51E+01	4.50E+01	2.02E+01	2.69E+01	5.04E+01	7.68E+00	1.73E+01	0.00E+00	0.00E+00
A930039A15Rik	0	0	0	0	0	0	0	0	0	0	0	0	0	0	0	0	0	0	0	0	0	0	0	0	0	0	0	0	0	0	0	0	0	0	0	0	0	0	0	0	0	0	0	0	0	0	0	0	0
Cacna1e	0.00E+00	0.00E+00	0.00E+00	0.00E+00	4.28E-02	0.00E+00	0.00E+00	0.00E+00	0.00E+00	0.00E+00	0.00E+00	0.00E+00	0.00E+00	6.97E-02	0.00E+00	0.00E+00	0.00E+00	0.00E+00	0.00E+00	0.00E+00	0.00E+00	0.00E+00	0.00E+00	0.00E+00	0.00E+00	0.00E+00	0.00E+00	0.00E+00	0.00E+00	0.00E+00	0.00E+00	0.00E+00	0.00E+00	0.00E+00	0.00E+00	0.00E+00	0.00E+00	0.00E+00	0.00E+00	0.00E+00	0.00E+00	0.00E+00	0.00E+00	0.00E+00	0.00E+00	0.00E+00	0.00E+00	0.00E+00	0.00E+00
Ier5	0	0.09538419	0	8.839706	0	7.606391	4.493775	0	0	0.4157224	10.75926	11.77654	0	2.884367	47.08291	0	13.89817	18.19554	5.6947	25.97897	17.5785	12.66741	0	6.60883	17.53541	0	0	0.3307367	1.570029	4.888206	2.881125	0	0	2.380587	3.403638	0	0	0	0	25.82515	7.077672	0	9.164368	8.538989	0.3542352	0	0	0	0
Stx6	7.59E-01	7.53E+01	2.05E+01	2.43E+01	4.19E+00	1.62E+01	6.09E+01	4.98E+01	1.96E+01	3.43E+01	2.60E+01	4.01E+01	1.26E+01	8.73E+01	4.69E+01	0.00E+00	1.19E+02	5.18E+01	0.00E+00	4.09E+01	7.73E+01	1.33E+00	2.91E+01	6.94E+01	1.38E+01	2.20E+02	5.70E+01	4.11E+01	2.37E+01	6.50E-01	1.09E+00	1.13E+00	2.75E+01	4.59E+01	1.89E+01	5.79E+01	3.14E+01	3.21E+01	0.00E+00	2.29E+01	2.34E+01	5.02E-01	3.48E+01	1.80E+01	2.73E+01	2.13E+01	0.00E+00	7.02E-01	0.00E+00
BC034090	0	0	1.327873	0	0	0	0	0	0	0	0	0	0	9.625633	0	0	0	0	0	18.26388	0	0	0	0	0	0	0	0	0	0	0	0	0	0	0	0	0.6553474	0	8.965767	0	0	0	1.127487	0	0	0	0	0	0
Xpr1	4.155185	0	0.6761342	0	0.2911875	5.310568	0	0.7701186	0	0	2.201775	0	1.462742	0.71147	0	0	0	0	0	0	0	0.29236	6.014371	0	0.8577785	0	0.3158431	0.9427126	0	4.186598	4.512192	0	0.9183078	0	0	33.42564	4.424888	1.065126	12.22224	21.03157	3.491616	0	6.951447	0	0	0	0	0	74.57192
Gm5532	0	0	0	0	0	0	0	0	0	0	0	0	0	0	0	0	0	0	0	0	0	0	0	0	0	0	0	0	0	0	0	0	0	0	0	36.15	0	0	0	0	0	0	0	0	0	0	0	0	0
Acbd6	3.762926	18.8653	84.63642	61.35189	37.21124	85.10961	55.54931	23.19673	48.94936	55.19983	54.77608	69.92813	56.90198	40.21067	75.0911	24.16364	35.40777	61.08997	14.07888	73.46037	86.61615	171.5818	67.34327	135.6095	100.9485	0	56.56952	77.71792	86.65101	86.56021	18.24617	104.4897	62.67074	0	76.58256	33.62078	50.16843	34.99224	44.17807	104.0469	46.05705	0	67.21973	86.61289	124.6639	178.6695	7.174683	64.59248	0
Qsox1	4.114059	0.06181258	0	0	0.7333813	0	16.91005	0	19.42769	0	0	9.355401	0	16.64258	0	2.561112	0	0	0	0	59.07026	0	2.15192	24.41805	0	0	0	0.8573198	0	0.2111829	3.09324	0	0	9.893603	0	0	0	0	0	0	0	0	1.696817	4.785807	0	0	0	0	2.559463
Cep350	0	0	0	0	9.315287	0	0	0.3681835	0	9.647442	4.985838	0	0.2529413	0	3.018748	13.46115	24.06135	0	6.00699	0	0	0	3.884678	0	0	0.1930215	31.84866	21.74982	14.90514	2.01808	0.4161387	3.860401	4.481618	59.57541	0	57.6114	27.87816	0.6119791	0	19.75718	0	0	0	0.4083353	0	0	0	0	0
Tor1aip1	13.32752	51.90996	27.84855	26.66185	65.32618	35.60902	27.63928	63.77573	41.75741	26.11905	12.88747	30.14998	25.49265	36.57143	82.14672	10.45692	40.12264	4.570061	257.0305	10.39657	0	6.781824	3.471675	105.1925	8.131797	16.53721	26.35622	61.49064	17.87933	48.43768	9.634193	1.504486	46.07447	90.28599	4.488072	29.32617	38.69451	75.99167	26.21954	29.8408	0	77.57826	44.67107	45.02953	13.68129	100.6565	103.4902	2.783597	64.15152
Tor1aip2	1.63E+02	1.21E+02	1.53E+02	7.30E+01	4.58E+01	1.21E+02	1.22E+02	8.92E+01	1.74E+02	5.55E+01	7.80E+01	7.63E+01	3.51E+01	1.55E+02	6.54E+01	9.78E+01	6.88E+01	3.84E+01	5.91E+02	2.16E+02	1.76E+02	6.61E+01	1.14E+02	1.67E+02	6.88E+01	6.35E+02	5.57E+01	2.17E+01	8.66E+01	1.02E+01	1.40E+01	1.44E+02	1.78E+01	3.49E+01	2.94E+01	5.30E+01	5.42E+01	6.80E+01	1.61E+02	8.43E+01	1.78E+02	2.56E+00	6.97E+01	1.55E+02	7.10E+01	1.73E+02	1.50E+00	9.16E+01	1.09E+02
Fam163a	0	0	0	0	0	0	0	0.3442828	0	0	0	0	0	0	0	0	0	0	0	0	0	0	0	0	0.4615918	0	0	0	0	0	0	0	0	0	0	0	0	0	0	0	0	0	0	0	0	0	0	0	0
Tdrd5	0	0	0	0	0	0	0	0	0	0	0	0	0	0	0	0	0	0	0	0	0	0	0	0	0	0	0	0	0	0	0	0	0	0	0	0	0	0	0	0	0	0	0	0	0	0	0	0	0
9430070O13Rik	0	0	0	0	0	0	0	0	0	0	0	0	0	0	0	0	0	0	0	0	0	0	0	0	0	0	0	0	0	0	0	0	0	0	0	0	0	0	0	0	0	0	0	0	0	0	0	0	0
Gm2000	126.7316	65.46181	77.8076	98.44474	40.21083	122.8291	102.0461	29.70013	105.1034	33.56573	123.0674	81.71336	26.93252	69138	64.90381	77.27697	46.75619	40.80892	0	96.31658	81.88273	40.37275	86.57378	80.04027	44.24443	292.8719	36.34633	93.46373	15.84566	65.77955	66.46403	57.08963	63.15761	42.04602	40.07679	73.26232	15.36021	43.58105	98.29226	0	107.1481	106.6891	26.42635	41.92566	71.50303	175.1739	21.96693	39.06016	16.67258
Soat1	3.962657	0	12.04283	3.174373	35.03721	28.5167	14.23446	72.18835	11.44757	5.62814	12.20069	22.99519	0	5.944987	0.5580901	24.1429	1.768992	1.403619	291.0871	1.840444	26.28592	0.4628723	24566	2.752978	30.43566	65.74156	19.00195	14.58085	15.39653	6.334948	0.5715061	18.65413	1.930933	10.74297	4.233772	0	2.113252	0.3747415	21.10056	0.8537888	0	20.83787	32.72155	20.18841	6.271317	3.555791	0	0	0
Gm10031	18.66411	171.5485	12.60483	49.83765	43.4277	198.9832	0	267.3012	113.5117	27.18824	58.63799	48.1366	152.7074	112.0036	191.5126	52.16195	128.7666	0	0	0	0	152609	87.65596	0	179.1899	0	100.0978	54.07544	77.0099	10.65629	0	36.99408	11.36837	0	9.274914	39.56165	0	61.77614	79.61673	0	68.70871	0	128.4321	7.546619	23.16698	18.60864	0	0	0
Abl2	3.71E+00	0.00E+00	4.51E+00	2.18E+00	0.00E+00	0.00E+00	0.00E+00	0.00E+00	0.00E+00	2.30E+00	0.00E+00	0.00E+00	0.00E+00	1.52E+00	0.00E+00	0.00E+00	7.34E+00	2.30E+00	4.62E-01	3.62E+00	0.00E+00	0.00E+00	0.00E+00	0.00E+00	0.00E+00	0.00E+00	3.63E+00	0.00E+00	8.92E-01	1.04E+01	0.00E+00	7.35E-01	7.45E+00	0.00E+00	0.00E+00	7.86E-01	0.00E+00	0.00E+00	3.27E-01	0.00E+00	3.73E+00	0.00E+00	6.80E+00	1.50E-01	0.00E+00	9.24E-02	0.00E+00	2.29E-01	0.00E+00
Tor3a	0	0	0	0	0	0	0	73.16416	0	0	0.6701484	0.6876657	0	0	2.1458	0	0	0	0	0	0	0	0	0	8.550159	0	0	23.17519	32.63753	0	0	0	0	0	0	0	0	0	0	0	0	0	0	0	0	0	0	0	0
Fam20b	8.369558	0.2208447	0	8.46899	0	5.870403	0	0.1261747	0.4465096	0	17.99136	1.704152	0	0	0	0	2.670934	0	2.197506	10.16526	0	0	5.88118	0	14.37918	0	9.171937	9.572005	10.8053	16.09635	0	0	10.98401	0.8422982	16.96497	0	4.111041	0	15.42144	0	0	0	32.33283	3.453634	0	0	0	0	0
Gm15428	408833	145.5563	408.1565	256.3079	196.4586	379.0156	262.4044	249.4811	378.3722	25.89357	212.2137	229.2219	51.94128	364.9239	250.3433	218.5834	180.3453	503.6987	0	115.5799	252.6667	207.6313	439.6711	535.1264	170.6571	332.9492	347.6786	236.9019	293.3711	172.5304	38.45419	211.3947	249.0214	120.4747	247331	226.0666	355.4792	201718	224.8617	306.3882	261.7475	740.7274	163.0883	258.7412	330.9569	287.9908	169.4592	153.3999	180.0639
Ralgps2	5.013592	17.4359	22.05937	6.847812	36.03796	38.27145	10.62673	22.80991	23.39516	4.510456	28.41152	13.31519	2.603074	37.41543	38.61601	0	18.84314	0.4799655	2.027915	10.90771	14.35192	14.3471	30.46955	1.562834	27.93436	0	17.37306	1.099254	5.290672	1.547305	3.163883	1.070121	29.34993	6.099852	3.67946	18.88183	0	11.99834	4.000085	40.71365	0	0.1792574	16.0989	11.69218	6.617702	6.795895	0	52.37484	0.3529639
Angptl1	0	0	0	7.646946	0	22.08083	0	0	7.774768	0	0	0	0	0	0	0	0	0	0	39.58215	0	0	0	0	0	0	0	0	0	0	0	0	0	0	0	0	9.340669	0	0	0	0	0	0	18.8928	0	0	0	0	0
Rasal2	8.836735	0.1173894	0.9792574	0	69.13659	0	5.522611	0	1.019495	0	12.12797	2.205001	0	0	0	0.2132105	0.07740143	0	0	0.7006978	0	0	13.68828	0	116.3198	0	0	3.868058	0	0.3983163	0	0	5.099194	48.62035	0.8529965	0	0	0	0	7.014557	0.2923111	0	0	14.49643	0	4.289308	0	0.05878292	9.349811
2810025M15Rik	195.6717	526.4867	167.3346	238.6766	51.1865	148.1264	166.3628	99.49175	127.9234	75.05439	183.3342	111.9803	50.07243	179.9195	123.9292	178.6179	324.2184	110.7309	72.1994	178532	296.2408	282.6593	142.4678	80.43749	48.91033	0	335.3152	239.5138	147.2998	78.00509	58.44465	115.8934	312.4178	178677	85.15375	103.0763	101.8805	203.1101	145.1045	256947	364.7649	0	114.1972	169.2612	141.56	376.04	199.4194	263.7152	243.6221
BC026585	0	0.245789	1.392799	0	56.6921	0	0	0	0	0	22.67768	3.79327	0	0	0.591828	0	0	0	3.668571	0	0	0	77.49228	0	0	0	0	0	19.85523	1.17749	0	0	0	0	0	0	0	0	0	0	1.139873	0	0	0	0	24.67444	0	0.4533094	0
Fam5b	0	0	0	0	0	0	0	0	0	0	0	0	0	0	0	0	0	0	0	0	0	0	0	0	0	0	0	0	0	0	0.3283476	0	0	0	0	0	0	0	0	0	0	0	0	0	0	0	0	0.280678	0
Astn1	0.5210489	13.6926	0	0	20.91351	0	0	0	0	0.1897546	0	0	0	0	0	0	0	0	0	0	0	0	0	0	0	0	0	0	0	0.4462398	0	0	13.32964	0	0	0	0	0	0	0	0	0	0	0	0	0	0.4329339	0	0
Pappa2	0	0	0	0	0	0	0	0	0	0	0	0	0	0	0	0	0	0	0	0	0	0	0	0	0	0	0	0	0	0	0	0	0.0662338	0	0	0	0	0	0	0	0	0	0	0	0	0	0	0	0
1600012P17Rik	0	0	0	0	0	0	0	0	0	0	0	0	0	0	0	0	0	0	0	0	0	0	0	0	0	0	0	0	0	0	0	0	0	0	0	0	0	0	0	0	0	0	0	0	0	0	0	0	0
Gm4953	4.422776	1.478229	4.48039	1.180987	1.286366	0	0	0.6334151	4.483083	1.610678	4.168577	0	3.877134	4.190704	3.559383	0	0.897453	0	0	0	0	7.749272	2.077155	0	0	5.917343	4.185857	8.969861	3.041465	3.78778	3.189329	0	2.693927	10.37629	0	0	2.948287	2.091271	3.252849	4.764627	3.427723	8.776391	0	0.8941492	0	1.102408	2.810934	2.044726	3.840225
Rfwd2	0.6809236	0	0.6897938	4.000103	0	7.259511	0.6701315	0	8.2825	1.487865	0.8557167	0	2.38767	7.957395	0	2.283632	0	0	0	0	0	0	1.279182	3.153721	0	0.9110247	4.296319	7.102211	5.61911	5.054059	0	20.91967	3.525398	0.7100073	1.015131	0	0.4539136	1.609844	0.8012856	0	5.804995	0	6.247456	2.753236	2.535606	0	0	0	0
AC084287.1	0	0	0	0	0	0	0	0	0	0	0	0	0	0	0	0	0	55.09204	0	0	0	0	0	0	0	0	0	0	0	35.51767	0	0	0	0	0	0	0	0	0	0	0	0	0	0	0	0	0	0	0
Tnr	0	0	0	0	0	0	0	0	0	0	0	0	0	0	0	0	0	0	0	0	0	0	0	0	0	0	0	0	0	0	0	0	0	0	0	0	0	0	0	0	0	0	0	0	0	0	0	0	0
4930523C07Rik	0	0	0	0	0	0	0	11.0975	0	0	0	0	63.97991	0	0	0	0	0	0	0	0	0	0	0	9.958251	0	0	0	0	0	15.83926	0	0	0	0	0	0	0	0	0	0	0	0	0	0	0	0	0	0
Mrps14	3.86E+02	5.41E+02	3.30E+02	4.79E+02	2.38E+02	4.28E+02	2.48E+02	7.33E+02	3.47E+02	7.78E+01	5.54E+02	4.61E+02	1.85E+02	2.50E+02	2.60E+02	3.06E+02	2.66E+02	7.99E+01	1.35E+02	4.29E+02	3.27E+02	1.71E+02	1.70E+02	3.73E+02	1.56E+02	0.00E+00	5.03E+02	3.36E+02	3.00E+02	4.06E+02	4.57E+02	4.89E+02	5.60E+02	3.59E+02	4.12E+02	2.17E+02	4.79E+02	1.22E+02	3.72E+02	7.52E+02	3.38E+02	1.14E+03	2.65E+02	1.66E+02	4.73E+02	8.13E+02	7.35E+01	1.80E+02	1.81E+02
Cacybp	940.1932	495.7546	1218.537	1120.725	235.7452	1020.161	1175.144	751.4233	1344.134	286698	928.8414	918.5801	371.6049	1081.145	485.1703	1188.182	476.3997	1240.259	253.6854	987.2851	1131.167	450.7171	780.0554	1404.167	375.6728	609.7374	557.9495	606.8867	839.8266	537.6904	373.4248	1234.162	748.1183	274.4335	1055.967	977.5218	1627.16	623.7085	1220.586	347.9367	704.5968	1349.065	717.6668	1030.597	1277.364	919.7886	448.5311	159.6055	484.6895
Rabgap1l	0.00E+00	0.00E+00	0.00E+00	1.57E-01	0.00E+00	0.00E+00	0.00E+00	0.00E+00	0.00E+00	0.00E+00	0.00E+00	0.00E+00	0.00E+00	0.00E+00	0.00E+00	0.00E+00	4.72E+00	0.00E+00	0.00E+00	0.00E+00	0.00E+00	0.00E+00	0.00E+00	0.00E+00	1.02E+01	0.00E+00	0.00E+00	8.98E-01	0.00E+00	0.00E+00	2.12E-01	0.00E+00	0.00E+00	0.00E+00	0.00E+00	0.00E+00	0.00E+00	0.00E+00	0.00E+00	0.00E+00	1.66E+01	0.00E+00	0.00E+00	0.00E+00	0.00E+00	0.00E+00	0.00E+00	1.36E-01	1.67E+01
Gm6177	0	0	0	0	0	0	0	0	0	0	0	0	0	0	0	0	0	0	0	0	0	0	0	0	0	0	0	0	0	1.562506	0	0	3.333833	0	0	0	0	0	0	0	0	0	0	0	0	1.36427	0	1.686949	0
Rc3h1	8.33E+00	0.00E+00	1.08E+01	2.88E-01	4.43E+01	2.16E+00	4.85E+00	0.00E+00	0.00E+00	2.11E+00	2.01E+01	3.73E+00	1.64E+01	8.06E-01	6.16E-01	0.00E+00	0.00E+00	0.00E+00	1.41E+01	5.78E+01	0.00E+00	0.00E+00	2.11E+01	4.73E+00	9.80E-01	4.09E+00	1.02E+00	8.57E+00	1.28E+01	3.16E+00	2.14E+00	8.43E-01	4.77E+00	3.80E+00	5.07E-01	2.51E+01	1.04E+01	4.02E+00	0.00E+00	9.31E+00	0.00E+00	1.86E+00	1.17E+00	2.73E+00	0.00E+00	0.00E+00	0.00E+00	1.91E+00	4.92E-01
Serpinc1	0	0	35.3543	0	0	0	10.64459	0	0	0	0	0.5579114	0	1.229817	0	0.9673055	3.855601	0	0	0	0	0	0	0	0	0	0	0	0	0	0	0	0.2635227	0.6766794	0	0	0	10.02394	0	0	0	0	0	0	0	0.2156773	0	0	0
Zbtb37	0	0	0	0	0	0	0	0	6.962977	13.35029	0	7.502775	0	0	0	0	0	0	0	0	0	0	0	0	6.79205	0	0	0.4975604	0	0	0	0	0	0.6715044	12.14473	0	0	0	5.486923	0	0	0	0	0	0	0	0	7.433309	0
Gas5	2344.135	934.6072	1616.942	1893.225	981.2583	1331.93	938.9529	841.4575	1804.934	682.3035	2383.923	2018.624	563.9291	1861.892	2434.488	1647.236	775.5033	1409.941	583.4234	1937.88	1992.769	1274.439	1669.389	956.6086	1046.446	1014.439	1395.71	1440.702	1685.474	1700.449	641.4701	1535.755	1837.151	1024.959	1378.236	1179.238	1664.049	928.9752	1434.446	1002.784	2269.37	279.9417	1068.92	1055.203	1394.271	2358.755	888.2959	1469.832	726.8374
Dars2	35.41507	0	10.93523	54.17136	0	31.06434	37.68355	0	69.91661	33.67521	22.06287	15.69672	47.42466	96.1129	11.42872	0	29.63936	0	5.28569	0	28.83696	0	25.42325	67.86023	217815	0	102.4018	27.76469	26.47439	4.273247	46.8138	0	39.54216	0.4882891	86.70029	0	0	47.96284	28.6477	4.031469	50.31302	0	38.1747	92.34387	37.77226	14.04638	33.75633	0	0
Cenpl	1.100677	30.02322	0	1.219568	1.328389	16291	8.16368	0	29.0649	0	11.52183	54.37381	79.54042	10.20909	116.39	16.10612	3.385253	67.40311	80.62454	93.0388	5.410091	84.27322	9.637016	0	14.14865	0	15.83933	7.869762	0	9.970782	8.657803	32.92667	0.6704256	0.4552345	46.37457	50.65138	0	14.65697	0	198.4271	51.4984	0	20.02837	3.883635	33.05694	7.019039	0	8.056655	27.23068
Klhl20	1.752499	0.05252716	6.155947	1.00716	0	7.784944	0	0.5401843	0	0	0	0	0.3673853	0	0.2350641	0	0	0	0	0	0	0	0	0	0	0.8410639	0	0.3385004	11.76355	1.00059	0.9643335	0	13.79862	5.025219	6.203429	0	0	1.040353	0	14.2881	0	0	8.651537	0	0	0	0	67.87767	0
Ankrd45	3.05802	0.6722956	0	1.96218	58.85035	0	0	33.86886	0	0	0	0.3286223	0	11.80374	0	0	0	0	0	0	0	0	30.28553	0	0	0	7.557099	7.383321	9.813751	0	0	0	0	0	4.305949	0	0	10.3627	0	3.958153	0	0	0	0	8.186214	0	0	0	0
4930469G21Rik	0	0	0	0	0	0	0	4.48492	0	0	0	0	0	0	0	0	0	0	0	0	0	0	0	0	0	0	2.963812	0	0	0	0	0	0	0	0	0	0	0	0	0	0	0	0	0	0	0	0	0	0
Prdx6	5.41E+02	1.08E+03	1.21E+03	6.26E+02	2.57E+02	1.37E+03	1.17E+03	4.62E+01	1.20E+03	9.87E+02	4.78E+02	1.40E+03	9.80E+02	1.79E+03	9.09E+02	1.80E+03	8.26E+02	6.97E+02	2.02E+02	1.77E+03	4.88E+02	3.91E+02	7.99E+02	1.16E+03	3.37E+02	7.27E+02	5.73E+02	8.01E+02	1.04E+03	6.59E+02	6.90E+02	8.89E+02	4.53E+02	7.39E+02	1.27E+03	4.77E+02	1.10E+03	1.33E+03	1.73E+03	2.56E+02	7.35E+02	3.22E+02	7.71E+02	1.46E+03	1.05E+03	1.03E+03	2.81E+00	5.75E+02	3.14E+02
AI848100	0.2958801	0	0.6993804	1.264113	0	4.337379	8.444529	0	0	0	18.40571	2.289312	0	0	0	0	0.3602332	7.33629	0	0	0	0.5184199	0.8800799	2.740758	20.45288	0	4.200456	8.572519	0.2034715	0.3378658	0.8534539	0	3.784651	17.27699	4.852127	0.6271664	0	7.135119	0	1.274998	0.8599194	0.1957111	0	0	0	5.088761	18.14675	0	0
Pigc	67.54067	0	18.94169	28.30806	0	24.9182	31.13162	0	12.13244	0	0	9.371199	1.701805	0	0	0.6345736	0	0	0	0	0	0	20.22421	0	14.77464	0	0	18.82541	15.58016	1.464395	47.19219	0	15.10174	0	51.19503	0	0	0	43.51243	0	16.89621	0	3.92205	14.17317	31.30563	102.6699	0	0	0
Dnm3	0	0	0	0	0	0	0	0	0	0	0	0	0	2.311357	0	0	0	0	0	18.09836	0	0	10.04384	0	0	0	0	0	0	0	0	0	0	0	7.427922	0	0	6.988961	0	0	0	0	0	0	0	0	0	0	0
Dnm3os	0	0	0	0	0	0	0	0	50.16098	0	0	13.67465	0	0	0	0	0	0	0	0	0	0.2828397	0	0	0	0	0	0.1403099	2.414469	0	0	0	0	0	1.323613	0	0	0.8587017	0	0	0	0	0	5.776474	0	0	0	1.593489	0
Mettl13	8.696541	0	15.13483	27.33033	0.2401443	1.783003	52.38463	0	12.55382	5.846934	0	5.856034	4.300515	10.24745	30.8718	35.88211	32.71425	0	15.85178	0	28.16349	11.10894	14.66169	31.75791	2.569031	263.1372	0	12.01677	88.19619	18.14243	20.26081	3.977858	23.2257	9.2968	10.30546	0	14.71607	6.326282	48.31519	33.29776	0.9213371	0	6.137733	16.79145	6.872425	0	0	0	0.1825638
Vamp4	0	0	51.34996	79.12993	79.89059	59.44467	40.1283	0.4171138	95.18799	19.66445	30.97856	49.19621	63.79958	0	0	69.54928	0.5909868	46.42333	72.27181	37.0728	23.57524	74.04211	40.79586	0	42.26904	0	42.95725	11.5633	47.30735	2.052229	0	77.94351	95.09392	48.34726	33.83302	78.52758	62.48133	9.990751	61.9053	21.96307	30.02168	0	201.9372	41.76746	34.79963	52.53979	0	62.22827	0
Prrc2c	28.05896	6.342415	34.05637	33.11332	36.6387	41.58263	13.80713	14.51553	20.88366	8.146183	30.31321	37.2588	9.376407	11.04337	46.17132	23.50195	21.95834	15.46423	170.2865	12.12058	29.35895	19.51621	28.47528	41.12061	22.2292	46.5847	5.63307	26.4158	37.30943	26.9432	7.819414	29.7172	36.0341	30.45876	14.73605	15.47942	56.35234	42.30734	21.1851	40.3741	21.65289	13.04372	50.18941	30.51218	11.26211	25.73195	9.96878	37.37429	17.10116
Fmo1	0	0	0	0	0	0	0	0	24.40062	4.959752	0	0	0	1.071095	0	0	1.213322	0	0	0	0	0	0	0	0	0	0	0	0	0	0	0	0	0	0	0	0	0	0	0	0	0	0	0	0	0	0	0	0
Prrx1	44.55842	0	15.9255	21.25195	0.446879	28.00923	77.88129	0	31.44457	2.79772	0	18.73868	0	57.93016	0.7393845	33.00452	15.51066	60.02765	0	28.00892	58.73438	0.4486784	20.53071	2.157685	10.49689	0	7.997838	0	44.67885	0	0	64.5253	0	0.8136405	10.01209	38.40611	38.54085	28124	0.1695043	20.27638	0	0	7.048477	9.66045	10.80593	11.10621	0.2919553	46.6987	0
Gm17698	77.67334	0	0	10.22003	0	0	0	0	0	0	0	0.7258233	0	0	0	6.292154	0	0	0	0	0	0	0	0	0	0	0	0	0.7741246	0	0	0	0	0	0	0	0	10.11328	12.4189	0	0	0	0	0	0	0	0	0	0
Gorab	45.74903	0	69.32909	14.69903	3.245394	0	19.76661	48.36777	17.34269	0	0	17.02719	0	0	14.81705	17.46355	0	48.74625	0	5.182439	105.7394	43.44617	0	15.50401	21.42566	0	14.08076	15.73339	13.55628	0	0	24.69712	0.4531036	0	44.91439	122.2012	0	49.77125	24.51059	30.45259	0	0	0	22.85943	11.54194	1.297932	67.13528	0	0.2153016
Gm2343	0	0	0	0	0	4.792466	0	0	0	0	0	0	0	0	0	0	0	0	0	0	0	0	0	0	0	0	0	0	0	0	0	0	0	0	0	0	0	0	0.5289797	0	0	0	0	0	0	0	0	0	0
Kifap3	0.4777096	3.792052	11.45307	12.11819	21.18559	27.37483	52.83331	5.961101	42.12744	11.13417	35.11976	45.58623	0	15.69163	0	6.141412	3.295791	0	0	36.24686	57.15234	2.232023	17.35021	26.55034	35.77378	0	10.85087	8.165987	2.956613	13.7738	3.100351	0.4734333	0.2909744	17.68303	3.916972	34.93414	1.910689	18.40928	0	12.3512	34.15396	0	7.670203	11.78254	19.41947	8.096925	3.036125	0.5153247	0
Scyl3	68.49217	0.5774855	19.77055	7.765017	11.01551	19.34161	10.58618	0.4949005	0	23.88962	0	0	4.07347	24.69505	20.07133	0.3863054	0	0	6.03356	0	0	0	0	9.684697	0	0.4623344	0	0	7.05633	3.183673	5.551138	16.68279	0.2104821	6.538461	9.005664	10.69323	0	11.61214	16.71385	0	0	0	3.170511	9.186029	0.6433951	1.033601	0.2196242	3.621198	0
BC055324	85.00873	62.53728	0	25.13148	83.04398	87.51576	40.96308	106.4255	27.64196	20.11636	41.55255	27.3079	0.4546757	47.44751	50.76405	3.863849	0	49.83897	60.35894	0	0	26.24229	0	32.42982	35.5345	159.5382	28.47104	7.009781	16.31793	1.973387	0	67.85076	28.43277	33.40429	0	54.94675	0	28.96143	0.09663516	60055	43.52891	2.098003	63.42325	0	70.39213	0	51.79523	17.57707	0
2810422O20Rik	0	0	0	0	0	23.89983	0	0	0	0	41.73669	0	0	67.67962	0	0	33.62887	0	3.195207	29.93348	0	0	26.15059	0	31.97624	0	40.60763	17.52974	0.4404593	0	0	0	49.1563	0	0	10.86113	1.707862	0	0	0	0	0	0	0	0	0	0	0	0
F5	0.1306279	0	0.1764394	0.06976155	0	0	0	0	0	0	0	0	0	0.04125787	0	0	0	0	0	0	0	0	0	0	0	0	0.08242029	0.07569351	0	0.07458208	0.0941977	0	0	0	0	0	0	0	0.03842952	0	0	0	0	0.05281789	0	0.03255991	0	0	0
Slc19a2	87.38399	0.3488885	1.102142	0	0	0	0	28.50207	0	0	0	0	0	0	0	0	0	29.86628	0	0	0	0	0	4.834648	0	0	0	0	5.61133	3.72706	2.353652	0	24.16097	0	9.337163	0	0	0	3.520775	0	0	0	0	0	0	0	2.653723	95.81088	0.1574444
4930455F23Rik	0	0	1.650711	1.577141	0	0	0.9687924	0	0	22.07532	0	1.269425	8.054187	0	33.47153	0	0	0	0	0	11.66052	0	14.94836	0	0	0	0	0	7.395748	0	18.45639	0	4.197183	0.25661	0	0	48.55966	0	20.56157	0	2.652041	0	0	0	0	0	0	0	0
Blzf1	46.24826	0	0	27.75414	54.27155	22.16836	0	0	40.3419	0.4534135	0	17.62067	0	52.04609	0.2372248	0	33.25236	138.9984	0	38.88336	0	59.66195	49.94841	0	45.15827	0	7.269266	32.11065	16.02896	0.6672626	4.430936	16.25026	0	14.01534	12.7864	39.15364	1.558128	17.34151	4.632164	76.94902	10.32669	0	61.66149	0	1.450642	15.15158	2.893205	0.350762	0
Nme7	69.04517	54.57902	35.15734	4.682339	7.331453	23.36855	55.54713	46.62215	11.66444	8.381578	12.39558	53.35163	2.876531	0	20.50669	45.94417	31.38526	40.76099	8.49841	0	98.66316	38.40508	69.37592	32.8153	3.177127	0	69.49555	40.00884	13.18921	15.20738	0	51.59186	74.09801	25.99792	40.57435	58.07641	69.40507	39.64327	32.72561	0	83.87268	4.517425	5.644939	91.28618	53.05416	14.47824	0	0	0
Atp1b1	0.00E+00	0.00E+00	0.00E+00	0.00E+00	0.00E+00	0.00E+00	0.00E+00	1.46E+01	0.00E+00	0.00E+00	0.00E+00	0.00E+00	0.00E+00	0.00E+00	1.26E+00	0.00E+00	0.00E+00	0.00E+00	0.00E+00	0.00E+00	0.00E+00	1.82E+00	0.00E+00	0.00E+00	0.00E+00	0.00E+00	2.22E+00	0.00E+00	6.71E+00	0.00E+00	0.00E+00	0.00E+00	0.00E+00	0.00E+00	0.00E+00	3.72E+01	0.00E+00	0.00E+00	0.00E+00	0.00E+00	0.00E+00	0.00E+00	0.00E+00	1.58E-01	0.00E+00	0.00E+00	0.00E+00	0.00E+00	0.00E+00
Tbx19	0	0	0	0	0	0	0	0	0	0	0	0	0	0	0	0	0	0	0	0	0	0	0	0	8.083757	0	0	0	0	0	0	0	0	0	0	0	0	0	0	8.282895	0	0	0	0	0	0	0	0	0
Gm16550	36.5963	67.2739	98.86142	58.63253	170.3047	97.54077	0	41.9296	37.09531	0	45.99058	0	128.3255	34.67602	88.35644	0	0	64.81417	0	135.9764	173.3987	213.7381	160.4161	0	140.5316	0	115453	127.2363	25.16663	62.68405	26.39013	0	22.29092	38.15941	18.18611	0	97.58252	138.4339	107.6629	394.2495	127.6323	96.82711	251.8276	88.78376	90.85091	118.5845	325.6274	180.4705	116.5119
Sft2d2	0	12.7222	0	6.51946	0.1972552	0	0	18.35753	0.3437248	0	0	6.996599	0	4.284102	0	0	0	0	0	0	0	24.75618	6.582691	6.282231	0	0	0	5.9931	0	0	3.66796	10.58606	0	0.530377	0	5.39085	2.260496	0	0.09976035	0	0	0	0	0	0	8.410064	29.31053	0	14.96716
Tiprl	21.4038	43.90653	143.1053	121.4507	99.60483	169.7176	168.5166	134.2637	125.8348	97.82467	145.5863	94.87933	100.0704	187.2585	99477	35.89125	95.76708	151.6295	33.36738	154.0844	63384	111.8816	69.02572	29.73973	82.19723	8.636408	82.37946	22.94486	38.18244	10.99846	49.3907	104.4701	105.6007	80.06584	182.1478	99.81152	84.18171	98.16981	180.7181	32.28144	92.06502	0.7078817	110.4634	76.3749	152.0997	112.5695	5.441349	194.7735	3.736559
Gpr161	0	0	0.7026937	0	0	0	0	0	0	0	0	0	0	0	0	0	0	0	0	0	0	0	0	19.2762	0	0	0	0	0	0	0	0	0	0	0	0	0	0	0	0	0	0	0	0	0	0	0	0	0.3548057
Dcaf6	0	0.09466045	0	0	2.635975	0	0	0	0	0	4.804932	0.3652244	0.6620738	0.7156203	0.22793	1.893929	0.4597572	0	1.412873	0	0	0	1.152784	0	0	0	0	9.190361	0	0	0.8169325	0.5613667	0.1725093	0	1.970391	0	24.1661	0.2678349	0.1666406	6.712409	0.8779961	19.85763	0	0	0.7030948	0	0	7.245175	5.328141
Brp44	40.36039	262.3705	33.21033	53.71723	2.646052	36.37217	58.53974	182.5858	129.3302	4.384313	83.16961	69.20729	90.78839	37.19293	9.444087	51.22491	0	43.54581	11.34619	23.87729	181.4391	27.41479	25.19453	54.3507	36.48179	0	69.9093	61.79895	53.78883	21.05734	147.8537	62026	91.9	165.2106	3.332304	78.17572	51.54929	56.76701	38.13975	0	93.08222	1.142231	46.14326	69.27291	119.0275	255.1089	4.261847	75.4636	58.74831
Adcy10	9.550352	0	0	0	0	0	0	0	0	0	0	0	0	0	0	0	0	0	0	0	0	0	0	0	0	0	0	0	0	0	0	0	0	0	0	0	0	0	0	0	0	0	0	0	0	0	0	0	0
Mpzl1	9.46E+01	5.95E+01	6.89E+01	9.97E+01	6.59E+01	9.95E+01	8.65E+01	9.66E+01	1.17E+02	1.21E+00	9.07E+01	6.15E+01	0.00E+00	1.68E+01	8.36E+01	9.27E+01	3.91E+02	4.14E+01	1.24E+01	1.48E+02	1.97E+01	3.88E+00	8.43E+01	5.19E+01	1.74E+02	1.11E+00	6.23E+01	6.68E+01	5.64E+01	2.82E+01	6.25E+01	4.19E+01	9.35E+01	6.92E+01	1.01E+02	2.13E+02	1.05E+02	6.29E+01	7.71E+01	2.18E+02	6.83E+01	0.00E+00	2.22E+02	9.22E+01	6.82E+01	2.65E+01	6.57E+01	2.34E+02	1.71E+02
Rcsd1	0	23.8161	0	0	0	0	0	0	0	0	0	0	0	0	0	0	82.35071	0	0	0	0	0	0	0	0	0	0	0	0	0	0.5216654	0	0.4406345	0	0	0	0	0	0	0	0.5606586	0	0	0	0.4489725	0	0	0	0
Creg1	44.35472	0.1467794	17.49847	0	14.3056	16.38685	51.43125	33.08245	14.2446	111.3119	3.043557	39.07559	312.3443	0	0	0.981872	93.56739	3.11108	3.286177	15.5013	0	34.88206	0.5499982	8.135858	0	0	22.72116	0.5089454	26.27397	134.6453	207.1098	0	16.58445	0	16.3675	10.26708	7.611437	28.03287	0	14.19298	13.78429	0	4.029241	7.280268	0	9.085395	0	29.23622	0
Gm16565	0	0	0	0	0	0	0	0	0	0	0	0	0	0	0	0	0	0	0	0	2.238819	0	0	0	1.814582	0	11.03088	0	0	0	0	0	0	0	0	0	0	0	0	0	0	0	0	0	0	17.66643	0	0	0
Cd247	0	0	0	0	0	0	0	0	0	0	0	0	0	0	0	0	0	0	0	0	0	0	0	0	0	0	0	0	0	0	0	0	0	0	0	0	0	0	0	0	0	0	0	0	0	0	0	0	0
Cd247+ENSMUST00000162411	0	0	0	0	0	0	0	0	0	0	0	0	0	0	0	0	0	0	0	0	0	0	0	0	0	0	0	0	0	0	0	0	0	0	0	0	0	0	0	66.43192	0	0	0	2.493377	0	0	2.612807	0	0
Pou2f1	0.7910762	0.8887794	0	5.488046	2.300859	29.51872	9.129954	12.86817	0	8.237252	13.91768	0.7341718	0	3.419518	22.27961	0	2.50524	0	29.13705	0	55.28649	1.996809	6.214179	0	5.470738	1.523426	11.8986	0.4583986	14.04924	0.8491067	0	2.258891	6.029638	7.129945	11.76387	3.220893	13.91439	3.902726	0	34.08884	0.8096414	0	11.75295	39.71797	12.67935	27.23987	28.83226	0	0
Gpa33	0	0	0	0	0	0	0	0	0	0	0	0	0	0	0	0	0	0	0	0	0	0	0	0	0	0	0	0	0	0	0	0	0	0	0	0	0	0	0	0	0	0	0	0	0	11.2805	0	0	0
Ildr2	0	0	2.404191	0	19.5008	0	0	0.07283411	0	0.7408241	14.22011	0	0	7.870607	10.74361	0	3.61182	0	130.5103	0	0	0	11783	0	0	0	0.4813165	1.768134	0	14.58146	0	0.2520033	0.1548824	1.060561	0	0	0	0	0	10.95734	0.09853536	0	1.166504	0	0	0	0.3232192	14.18531	23.3298
Tada1	6.474216	200.6261	24.22868	2.336505	57.51676	64.13543	83.5314	100.3789	118.8511	1.911972	132.7808	31.03037	65.20056	92.70736	92.07416	39.61667	39.41724	0	15.27797	82.49897	76.70028	47.01635	22.19137	65.85588	31.9232	7.510667	87.2312	35.99959	18.05201	7.306522	0	104.9293	133.5104	115.4175	90.66196	11.12845	123.0761	36.20259	39.77169	102.7489	140.0385	0	72.25429	28.83495	45.6171	28.35352	139.5437	0	17.60118
Pogk	8.971853	0	13.7708	0	0	7.246315	8.026961	0	0	0.4663105	0	2.27887	0	11.80888	2.516204	0	0	0	69.84843	0.2525425	0	14.14894	6.809904	10.07356	0	0	0	0	9.161197	1.086588	1.541471	0	13.00227	0	0	5.428232	9.424241	8.998737	0.1883477	4.138249	13.44485	0	4.36527	0	0.6749324	11.04595	0.1727921	7.41195	64.89153
Gm16418	320.4949	256.7713	477.4557	483.2742	334481	301.4897	306.1384	440.1019	315.3102	611.0489	533.0726	474.0725	198.3213	205.4292	383101	263.4442	229.5304	333.8912	164.5855	323974	133.9899	253.2473	265.6241	414.7541	307.6999	0	267.6412	551.6788	570.4437	204.5146	339.8729	252.2324	155.0232	452.1312	295.1109	59.9419	163.3768	414.5152	296.7255	182.7884	580.7913	342.9294	367.5665	407.8224	497.2711	610.8897	101.8467	159.7916	43.65185
Gm4954	0	0.3896393	0.7873099	0	0	0	1.147302	0	0	0	0	0.7516645	0	0.7364053	0	0	0	2.064661	0	0	0	0	0	0	0	0	0	0.3377604	0.8016854	0	0	0	0	0	0	0	0	0	0.6859224	0	0	0.7711091	0	0	0	0	0	0	0
Gm6286	0	0	0	0	0	0	0	2.009783	0	0	0	0	0	0	0	0	0	0	0	0	0	0	0	0	0	0	0	0	0	0	0	0	0	0	0	0	0	0	0	0	0	0	0	0	0	0	0	0	0
Gm16701	0	0	0	0	0	0	0	0	0	0	0	0	0	0	0	0	0	0	0	0	0	0	0	0	0	0	0	0	0	0	0	0	0	0	0	0	0	0	0	0	0	0	0	0	0	0	0	0	0
Fam78b	0	0	6.317456	0	0	0	0	0	0	0	0	0	0	0	0	6.428974	0	0	0	0	0	0	0	0	0	0	0	5.41783	0	0	0	0	0	0	0	0	0	0	0	0	0	0	0	0	0	0	16.70325	0	0
Uck2	0	31.86139	74.5447	32.15332	0	0	19.75087	0	30.51389	0	25.22064	25.87989	29.32169	47.53971	0	0	8.144627	35.54325	0	0	0	82.04785	15.70895	0	0	0	0	29.07282	48.3037	5.729187	0	29.83393	0	52.31532	0	0	66.89124	14.23413	14.76024	0	38.88438	0	115.0825	89.26109	0	17.50813	0	0	0
Uck2+NM_030724+ENSMUST00000027839	0	35.16247	101.9717	108.2616	77.08335	113993	80.0422	149.5685	56.14464	77.8989	155.5162	146.9338	46.9806	137.0758	108.0558	109.7321	15.6498	54.63674	59.46062	16.93319	141.1877	58.14768	75.07114	155.8711	102.3173	1.876122	121.2906	78.58155	112.3423	6.404981	90.50169	113.2614	57.48052	65.43149	78.04586	77.28046	71.97719	120.3431	160.4057	131.0326	158.6693	1.855065	19.29858	104.0424	208.6764	107828	17.82441	97.81399	206.3768
Tmco1	86.93805	14.45782	40.24038	62.28291	42.92445	77.99273	27.33751	32.61548	26.65199	4.015533	17.72064	60.02036	6.691822	8.237624	45.99012	46461	49.13703	58.20905	63.99744	23.83294	27.1268	79.01171	16.66413	54997	51.30182	124.8276	30.63795	55.78335	21.87284	13.68053	9.4803	18.28269	40.16773	29.84862	37.61809	45.39567	24.87789	18.14763	27.69733	17.36095	55.21742	8.976474	24.31873	19.54816	30.00495	21.19423	0	26.33783	0
Aldh9a1	62.25764	0.1651463	42.4907	25.15632	44.26315	53.55619	31.44592	0.1887054	53.75744	73.4169	72.85765	72.85057	91.05768	21.64039	0.5302011	34.98331	25.8009	67.09056	0	63.03246	81.16016	43.86422	29.7034	45.00676	6.325095	0	45.72479	25.57751	26.73011	27.27077	64.13557	0	43.94058	15.62812	44.36113	1.396458	47.43069	71.64799	49.61692	34.06717	31.91182	0	40.0453	0	35.9812	0	105.3063	95435	1.14407
Mgst3	2.939231	0.982382	0	19.62112	76.08397	7.833983	36.15808	0	2.979309	1492.142	0	1.895142	1610.384	18.10252	0	0	71.57011	10.41109	7.331366	0	6.963256	188.8301	32.66968	54.45259	22.57511	0	54.70838	111.5572	7.074401	1622.777	2616.551	0	24.16898	0	8.763698	71.6471	0	0	21.18501	259.6459	16.51515	0	40.45104	4.753776	1.824172	38.09643	0	0	0
Lmx1a	0	0	0	0	0.3456637	0	0	122.0682	0	15.14838	0	0	0	0	0	0	0	0	0	0	0	1.388222	0	1.376098	1.141013	78.70844	0	0	0	25.10641	0	1.177821	0	0	0	32.11897	3.961222	0	0	0	0	0	0	0	0	0	0	2.747227	11.17914
Pbx1	20.32242	0	22.31533	11.20637	3.932064	9.618291	20.40034	40.32026	7.553162	24.96598	4.256532	8.036743	4.117297	30.72413	33.30346	0	6.652982	35.27234	0.6758736	3.020381	0.6419378	17.56637	16.27025	16.31483	5.20296	0	1.367736	26.15521	4.285781	7.580693	0	16.24667	4.645822	11.1603	0	16.65633	0.1806297	12.68425	16.38155	8.173465	17.11523	0	26.7256	6.299806	8.912965	8.814998	5.439251	101.4391	43.4493
Gm5265	8.369558	0	0	0	0	0	0	0	0	0	0	0	0	0	0	0	0	0	0	0	0	0	0	0	0	0	0	0	0	0	0	0	0	0	0	0	0	0	0	0	1.621636	0	0	3.384134	0	2.08617	0	0	0
Nuf2	30.26844	128.5304	67.70634	81.24256	212.8871	49.18745	30.16025	71.00411	172.1685	49.93155	116.2731	14.72393	77.36249	0	78.03776	0	119.8952	103.3528	7.767217	39.86658	0	114.7743	90.28952	25.66847	94.05273	0	70.46415	26.18546	54.87967	34.07684	11.50954	5.435738	23.39296	30.0345	70.03945	89.10766	31.82911	73.11065	0	103.7944	80.6732	0	79.20662	52.63676	62.19931	41.8064	19.22249	54.72712	0
Rgs5	0	0	0	0	0	0	0	0	0	0	0	0	0	0	0	0	0	0	0	0	0	0	0	0	0	0	0	0	0	0	0	0	0	0	0	0	0	0	0	0	0	0	0	0	0	0	0	0	0
Rgs4	0	0	0	0	0	0	0	0	0	0	0	0	0	0	0	0	0	0	0	0	0	0	0	0	0	0	0	1.680014	0	0	0	0	0	0	0	0	0	0	0	0	0.5719308	0	0	0	0	0	0	0	0
1700084C01Rik	0	0	0	0	0	0	0	0	0	0	0	0	0	0	0	0	0	0	0	0	0	0	0	0	0	0	0	17.10416	0	0	0	0	0	0	0	0	0	0	0	0	0	0	0	0	0	0	0	0	0
Hsd17b7	42.62792	0.3850695	0	1.055874	2.620144	10.91395	0	0	35.03447	10.20834	2.446305	7.12861	0	22.56082	5.272697	0	0.1661804	0	0	6.84655	0	0	31383	0	18.87038	0	8.784361	10.01397	0.2815924	49.99247	0	23.97765	0.2494158	0	12.61616	8.679608	0	24.97907	1.084188	0	0	0	17.86009	1.821255	8.2594	0	65.16856	0	0.1185151
3110045C21Rik	0.8930192	0	12.06203	0	0	0	0	0	7.241568	13.65917	0	0	0	45.12858	23.35737	0	0	12.65271	0	0	0	0	0	0	0	0	0	0	20.87986	0	0	0	0	0	0	0	32.14618	0	0	0	0	0	0	0	0	0	0	0	0
Ddr2	1.260934	0	7.122249	6.12181	0.1333611	7.943684	8.348204	0	8.249732	0	0	4.083713	0	10.46329	2.536951	6.022876	4.599591	6.494101	0	12.88401	9.504875	0	4.905398	7.719488	3.840441	0	0	7.57229	2.20722	0	0	7.611483	0	0.3475826	3.975643	0	29.64874	5.908014	11.33099	0	0	0	0	7.230516	3.486004	0	0	0	0
Uap1	33.92732	10.43324	28.98614	13.75283	184.4318	25.05811	82.7275	16.50875	33.14693	9.120565	39.58585	21.12999	7.53495	37.8277	0.3289662	33.49744	3.215149	81.08159	8.156666	5.695462	55.55449	0	10.75062	120.2182	18.83731	0	138.9755	4.737227	20.23913	14.23639	0	23.09092	28.88154	53.94055	56.66783	45.05488	65.28258	18.16832	24.86529	32.58646	22.65105	0	58.13103	41.81548	8.19474	13.92891	0	0	3.785838
Uhmk1	32.75742	0	0	9.086048	38.94751	0	0	1.236495	13.38459	5.548621	9.094871	4.748168	6.158752	0	0	0	0.1030545	0	0	10.14273	0	0.2966162	6.479783	0	0	0	3.044191	16.18585	0.8731282	11.16373	39.49018	0	11.44571	10.19401	7.823737	22.21178	7.278859	7.324285	7.171669	16.96077	0.0984013	0	6.9895	0.3080253	3.939963	0	0.1613897	0	0
4930500M09Rik	0	0	0	0	0	0	0	0	0	0	0	0	0	0	0	0	0	0	0	0	0	22.15567	0	0	0	0	0	0	0	0	0	0	0	0	0	0	0	0	0	0	0	0	0	0	0	0	0	0	0
Gm7694	0	0	0	16.02742	1.662623	0	0	18.54028	0	0	0	0	0	0	0	0	0	0	0	0	0	0	0	0	0	0	0	0	0	0	0	0	0	0	0	0	0	0	0	0	12.24508	0	0	0	0	0	0	0	0.1475128
Nos1ap	0.00E+00	0.00E+00	0.00E+00	3.15E+01	2.83E+00	0.00E+00	0.00E+00	2.60E+01	0.00E+00	0.00E+00	0.00E+00	0.00E+00	0.00E+00	0.00E+00	0.00E+00	0.00E+00	0.00E+00	0.00E+00	0.00E+00	0.00E+00	0.00E+00	6.92E-01	0.00E+00	0.00E+00	0.00E+00	0.00E+00	0.00E+00	0.00E+00	0.00E+00	0.00E+00	0.00E+00	0.00E+00	0.00E+00	0.00E+00	0.00E+00	0.00E+00	0.00E+00	0.00E+00	0.00E+00	0.00E+00	2.65E+01	0.00E+00	0.00E+00	0.00E+00	0.00E+00	0.00E+00	0.00E+00	0.00E+00	0.00E+00
Olfml2b	0	0	0	9.017475	0	0	0	0	0	0	0	0	0	19.04661	0	0	0	0	0	0	0	0	0	0	0	0	0	0	0	0	0	0	6.978967	0	0	0	0	0	0	0	0	0	2.766442	0	0	0	1.149804	0	0
Atf6	0	0	0	0	0	0	5.537812	0	0.2534987	0	0.1571432	0	4.457778	0	0.1006338	1.397882	11.57033	0	4.366598	0	0	0	6.38167	0	0	0	0	0.1449161	1.203871	7.996143	0	0	3.503585	4.041942	0.9320898	0	0	0.05912611	0	0	1.066025	0	0.5736392	0	0	8.851758	0	4.856054	0
Gm9929	0	0.8362099	0.8448279	0	31.29007	0	0	0	0	3.644537	0	0	0	0	0	0	1.523023	0	0	0	0	0	0	0	0	0	0	0	0	0	3.608302	0	0	0	0	0	0	0	0	0	0	0	0	0	0	0.311807	0	0	0
Dusp12	88.79353	157.65	199.8309	79.09018	128.7708	197.5756	50.91215	93.31137	72.39259	103546	28.04425	103.0858	35.60715	33.9968	76.32748	121.0202	72.86343	62.94513	108.9133	130.9696	64.95369	158.7702	32.4298	101.0073	81.89302	0	17.9398	31.77444	25.83753	26.0899	24.89687	73.46476	138.6645	1.815414	89.82224	47.88655	109.6607	140.2038	94.65896	181.5948	23.58422	0	95.49707	111228	90.82652	67.58029	0	0	0
Dusp12+ENSMUST00000172042	0	9.64654	0	0	33.57812	0	0	0	0	0	0	0	0	0	0	0	0	0	0	0	0	0	0	0	0	0	0	0	0	0	20.81284	0	0	0	0	0	0	0	0	0	0	0	0	0	0	0	0	0	0
Gm2962	457.6297	341.8973	272.7007	376.1784	172.2493	251.1206	163.3719	88.67203	113.6936	166.6587	242.4455	112.8201	138.9679	324.5042	106.5162	135.4205	300431	143.0274	89.52725	112.5237	159.4351	241.0719	386.3043	259.7461	77.53411	792355	195.3266	483.5593	197.4613	253.5992	142.3545	177.8561	404.4516	271.3354	167216	199.7103	167.4854	207.9005	219.1044	106.3336	266.0028	225542	113.2013	150.5696	147.5781	335.4923	37.06919	221.2499	146.7348
Fcgr2b	0	0	0	0	0	0	0	0	0	0	0	0	0	0	0	0	0	0	0	0	0	0	0	0	5.261025	0	0	0	0	0	0	0	0	0	0	0	0	0	0	0	0	0	0	0	0	0	0	0	0
1700009P17Rik	0	0	0	0	0	0	0	0	0	0	0	0	0	0	0	0	0	0	0	0	0	0	0	0	0	0	0	0	0	0	0	0	0	0	0	0	0	0	0	0	0	0	0	0	0	0	0	0	0
Sdhc	1.91E+02	2.15E+02	2.12E+02	8.99E+01	3.42E+02	1.27E+02	1.47E+02	1.55E+02	1.57E+02	2.11E+02	1.40E+02	1.63E+02	1.28E+02	1.23E+02	2.16E+02	1.50E+02	2.06E+02	1.72E+02	3.28E+02	1.31E+02	1.63E+02	1.69E+02	2.33E+02	1.30E+02	2.17E+02	2.12E+00	2.04E+02	2.08E+02	1.48E+02	6.87E+01	1.21E+02	1.85E+02	1.93E+02	1.95E+02	1.38E+02	2.04E+02	8.97E+01	2.28E+02	1.79E+02	3.14E+02	1.75E+02	3.49E+02	7.35E+01	7.55E+01	2.17E+02	2.08E+02	2.60E+02	1.15E+02	7.32E+01
Pcp4l1	0	0	0	0	0	0	0	42.9379	0	0	0	0	0	0	0	0	0	0	0	0	0	0	0	0	2.275428	0	0	0	0	0	0	0	0	0	0	36.42184	1.579907	0	0	2.553235	0	0	0	0	0	0	0	0	0
Nr1i3	2.490209	1.66461	0	0.6649453	0	1.659299	2.450741	0.3566393	0.6310411	0.4534397	1.173542	0	2.910653	0	1.503062	0	1.768563	0	0	0	0	0	0	1.441686	3.58619	0	0	0.721487	0	0	1.346795	1.233959	3.033588	2272	0.9281102	1.319602	0.8300048	1.177473	4.945025	1.341343	0	0	0	1.762053	0	2.327632	4.748023	6.331968	2.702761
Tomm40l	23.56645	24.84788	18.4087	12.21137	0	79.76525	18.12479	0	12.86266	30.07921	14.01276	10.78154	41.3056	0	24.80159	0	21.85487	0	0	0	0	0	0	18.65613	45.98311	0	5.718987	9.74918	0	0	35.54915	36.83897	63.24568	18.77635	15.6239	103.6731	9.667534	31.45236	66.18901	29.24615	0	0	7.783762	27.94254	8.869442	41.45007	89.10046	121.9179	60.5201
Fcer1g	0	0	0	0	0	0	0	1.799695	27.3141	17.85899	1.78231	0	0	0	0	0	0	0	0	0	10.07979	4.969898	0	0	0	0	0	0	0	0	0	2.8111	0	0	1.409561	9.018614	3.781693	0	0	13.53753	0	0	0	0	0	0	0	0	0
Ndufs2	23.81592	329.8	320.5302	405.7423	64.36962	113.9356	191.5748	237.8415	160.9539	126031	268.2458	283128	131.7058	260.9891	181606	278.0239	288.5013	262.8333	127.5457	338.3034	446.0213	318.8699	274.5389	267.7811	198.1878	652.2674	328.7012	176.2327	161.4363	116.1177	119.3465	165.8514	77.86555	98.76064	287.7139	169.9722	219.8397	316.4908	339.1584	43.41908	308.6104	422.0209	312.3924	342.2627	264.7037	246.5124	212.3516	435.7355	187.0153
Adamts4	0	0	0	0.1357234	0	0	0	0	0	0	0	0	0	0	0	0	0	0	0	0	0	0	1.273144	11.77063	17.59938	0	0	0	0.341356	0	0	27.20773	0	0	0	0	0	8.291615	0	0	0	0	0	0	8.728967	0	0	0	0
B4galt3	11.99488	106.6475	6.075568	20.21528	24.25828	17.10924	5.902388	4.294666	30.57043	21.33648	5.65274	13.04	57.3447	20.16694	28.98348	37.12086	72.67809	10.62182	0	12.85752	50.7167	21.01658	23.06932	17.16852	69.3402	136.8752	27.34456	20.94282	48.83288	19.57709	16.03849	35.2522	12.41828	93.57236	4.605221	12.37482	12.89521	24.97688	18.46029	71.07106	54.45089	13.88462	26.25146	24.24997	68.12452	65.88634	0	0	143.7952
Ppox	1.024938	0.2584859	23.18846	1.642097	92.11395	15.02482	36.6082	37.1374	11.19445	55.61571	49.58105	1.321708	162.4189	0	0.518667	2.291574	0.2092404	0	7.16218	0	0	0	25.51217	0	42.31284	0	15.52054	1.187819	41.23265	39.50025	40.28082	3.55517	1.248585	23.51173	21.90123	20.63897	0	0.4846328	0.6030543	0	26.91116	0	0	0	0.3807854	0	175.4165	0.5979805	0.3730606
Usp21	1.02E+02	5.15E+01	1.12E+02	1.13E+01	1.23E+01	1.74E+01	6.97E+01	0.00E+00	4.62E+01	7.13E+00	1.30E+02	1.29E+02	1.63E+01	9.66E+01	5.74E+01	1.85E+01	3.05E+01	2.85E+02	3.57E+01	9.67E+01	1.83E+01	3.50E+01	3.33E+01	0.00E+00	4.07E+01	2.55E+00	7.74E+01	6.43E+01	9.13E+01	3.53E+00	3.06E+01	1.64E+02	4.23E+01	8.85E+01	3.46E+01	6.02E+01	5.42E+01	9.20E+01	5.86E+01	1.11E+01	5.92E+01	1.02E+01	6.75E+01	5.78E+01	2.31E+01	1.19E+01	0.00E+00	7.73E+00	1.36E+02
Ufc1	62.84152	281.3236	133.8083	99.33773	153.5357	51.70515	36.70447	66.96298	99.40334	49.10488	225.9054	94.33328	68.42561	174167	152.8598	179.6728	92.1809	188571	5.093141	137.1823	107.7896	196.9198	143.1765	33.41521	101.7374	17.35832	153.05	41.68762	173.8718	130.2358	81.75551	26.85826	70.28138	89.99726	37.55621	137.2983	123.5478	83.45798	84.27958	54.22975	174.1146	514.7148	19.98336	21.91964	169.1933	73.69675	0	0	1.360837
Rpl27-ps1	0	0	0	0	7.09603	0	0	0	0	0	0	0	0	0	0	0	0	0	0	0	0	0	3.819432	0	0	0	0	0	0	10.44734	0	0	0	0	0	0	16.26375	0	0	0	4.727121	0	0	0	0	1.520314	7.753034	0	0
Dedd	37.52549	58.4821	0	18.73312	0	41.55243	13.7245	0	47.40789	55.81163	51.44541	17.55645	41.92985	32.83645	34.31812	38.74098	38.87209	34.5136	0	18.39467	25.2112	40.72391	39.41519	9.025732	0	0	0	0	28.63578	0	5.621107	27.04697	24.12386	21.3427	18.77706	23.20332	0	38.82037	41.86541	15.02342	35.49103	0	15.64979	5.638711	18.43527	31.37821	0	0	0
Nit1	0	0.3422527	0	0	52.23877	25.52201	2.857446	109.1597	0	44.87671	0.4289539	50.27199	15.69813	17.77228	26.58004	40.45021	27.82528	32.37615	0	50.94246	86.54814	0	76.85704	18.05923	18.76335	0	18.07605	10.40627	0	5.936651	0	3.434919	42.33248	65.50345	7.511519	0	0	11.23868	0	93.98635	0	0	88.24377	18.01922	8.890116	34.71687	6.861339	126.6406	0
Pfdn2	50.10176	70.74981	83.09446	92.45287	79.6252	92.33821	21.69699	0	71.03099	59.00985	79.89362	105.6551	50.8557	137.2557	125025	125.9019	116.6033	20.65952	12.27044	190748	48.49889	73.60563	85.21736	59.06509	137.2769	0	118.2944	121.8454	107.8869	147.6846	39.38591	55.26816	208.4671	91.51818	116.1956	43.0253	56.00797	34.33309	126.6069	158.7782	185.6935	418.7069	79.46526	89.80253	72.62961	126.0584	160.7828	0	153.9507
Klhdc9	0	0	0	0	0	0	0	0	0	0	0	0	0	0	0	0	0	0	0	0	0	0	0	0	0	0	0	0	0	0	0	0	0	0	0	0	0	0	0	1.965467	0	0	0	0	0	0	0	0	0
Pvrl4	0	0	0	0	0.3614098	0	0	0	0	0	0	0	0	0	0	0.6945554	0	0	0	0	0	0	0.1945285	0	31.01773	0	0	0	0	0	0	0	0	12.95671	0	0	0	0	0.1827803	0	18.45707	0	0	0	0	0	0	0	0
Arhgap30	0	0	0	0	0	0	0	0.1192776	0	0	0	0	0	0	0	0	0	0	0	0	0	0	0	0	0	0	0	0.2413005	0	0	0	0	0	0	0	0	0	0	0	0	0	0	0	0	0	0	0.2646617	0	0
Usf1	0	53.70914	48.51229	61.40455	8.099052	35.25987	48.15027	62.5229	56.10564	12.04441	31.61052	71.2793	9.019928	29.1704	59.44359	88.73386	46.99509	45.1941	36.37158	80.48719	0	104.8834	39.86715	54.49324	56.09608	21.46028	70.87269	35.52401	74.99921	32.88566	17.87575	8.740479	73.31276	25.09815	46.01847	12.3634	29.3958	34.26878	23.99999	119.39	34.3896	0	35.40163	52.82188	101.9276	58.76738	2.780276	328.4614	40.0365
Tstd1	0	0	0	0	0	0	0	0	0	0	0	0	0	0	0	0	0	0	0	0	0	0	0	0	0	0	0	0	0	0	0	0	0	0	0	0	0	0	0	0	0	0	0	0	0	0	0	0	0
F11r	0	0	0	1.470137	27.21657	0	0.7518749	65.97733	0	1.669356	30.00306	0	0	0	17.67671	0	148.6686	0	0	0	34.70301	0	20.11989	10.61525	148.4567	0	140.2662	0.4426971	0.525378	3.01668	0	0	2.326723	76.1909	0	0	12.22278	0	0	1.646068	101.3491	0	21.02858	0	0.4741503	6.284129	0	0	0
B930036N10Rik	0	0	0	0	0	0	0	0	0	0	0	0	0	0	0	0	0	0	0	0	0	0	0	0	0	0	0	0	9.07066	0	0	0	0	9.455578	0	0	0	0	0	0	0	0	0	0	10.23277	0	0	0	0
Cd244	0	0.0829097	0	0	0	0	0	0	0	0	0	0	0	0	0	0	0	0	0	0	1.17535	0	0.1553357	0	0	0	0	0	0.3411745	0.2832612	0	0	0	0	0	0	0	0	0	0	0	0	0	0	0	0	0	0	0.1435916
Gm15431	794.2176	627.1307	388.8725	615.0178	565.9461	264.6053	195.4075	545.9769	342.1451	231.3893	548.9514	320.0572	150.8508	294.7462	287.6284	244.1623	193.3916	421.9816	198.1029	350.4284	470.3902	463.8571	522.2057	367.8446	381.2552	53.13019	451.0038	448.7111	232122	544.1509	128.8624	472.2648	701.4526	527.9395	355.2095	547.1292	555.9089	300.4311	379.6836	171.1211	761.7203	525.3386	136.6299	449.5858	332.7173	648.3329	441.6755	189.71	281.5893
Slamf1	0	0	0	0	0	0	0	0	0	0	0	0	0	0	0	0	0	0	0	0	0	0	0	0	0	0	0	0	0	0	0	0	0	0	0	0	0	0	0.1647902	0	0	0	0	0	0	0	0	0	0
Cd84	0	0	0	0	0	0	0	0	0	0	0	0	0	0	0	0	0	0	0	0	0	0	0	0	0	0	0	0	0	0	0	0	0	0	0	0	0	0	0	0	0	0	0	0	0	0	0	0	0
Vangl2	7.118258	0.5523526	14.22227	57.55587	37.4492	0.8773509	0	30.57197	15.45553	1.558409	2.854062	2.54691	2.773365	0.5198346	21.76657	19.13525	16.25502	0	10.2996	0	2.339507	0	24.40453	2.286865	30.92216	0	12.29293	11.48505	16.18571	11.08855	0.2373716	1.631132	10.82702	7.104236	0.1635787	49.8897	9.909376	7.704507	32.43465	15.24849	2.168473	0	17.74341	0.1330973	17.93904	20.6877	71.38281	131.8493	37.88513
Nhlh1	0	0	0	0	0	0	0	0	0	0	0	0	0	0	0	0	0	0	0	0	0	0	0	0	0	0	0	0	0	0	0	0	0	0	0	0	0	0	0	0	0	0	0	0	0	0	0	0	0
Ncstn	3.61E+00	4.58E+01	6.83E+00	1.54E+01	5.57E+01	1.84E+00	1.39E+01	1.28E+02	1.76E+01	1.00E+00	7.72E+00	2.74E+01	1.92E+01	1.90E+01	1.56E+02	5.40E+01	1.11E+01	2.63E+01	9.02E+00	3.76E+01	0.00E+00	7.20E+01	6.22E+01	7.75E+01	2.05E+01	2.25E+02	3.67E+01	7.90E+01	0.00E+00	1.03E+01	1.81E+00	4.68E+01	1.53E+00	3.16E+01	3.50E+01	2.99E+01	1.40E+01	8.89E+00	6.38E-01	9.29E+01	4.80E+01	0.00E+00	5.14E+01	1.39E+01	3.38E+01	2.52E+00	5.50E+01	2.21E+02	0.00E+00
Copa	29.93341	0.07278757	6.704671	30.35389	47.20936	18.42771	25.54085	81.58492	17.1313	45.58807	41.4532	21.79428	8.145395	103.5101	46.00079	43.62515	34.56172	8.372617	27.81909	42.81533	68.07735	1.017525	36.70471	52.23319	58.06891	192.8877	40.27726	48.52499	55.08577	20.88889	22.81243	99.7822	32.24235	37.17241	8.696807	51.63806	56.10676	23.80365	9.843327	79.60038	22.30033	0	51.60851	8.62942	38.33809	16.73055	318.6073	189.8441	1.255353
Pex19	8.885178	68.92627	30.5751	46.79591	238.6187	13.99319	48.39713	121.4333	93.89195	26.42381	205.9833	49.10185	100.8472	32.92495	1.376369	67.51168	4.987402	78.51137	13.85152	70.92846	13.99262	22.74521	108.8897	37.20181	83.8498	0	74.22086	65.39808	93.78241	1.779013	29.99301	3.251941	146079	61.67313	14.03091	96.04671	122.6654	71.58648	79.8015	30.95077	80.56006	2.938569	45.78087	51.65515	35.43194	46.69402	2.823527	0	210.9761
Gm10171	0	0	0	0	0	0	0	0	0	0	0	0	0	0	0	0	0	0	0	0	0	0	0	0	0	0	0	0	0	0	0	0	0	0	0	0	0	0	0	0	0	0	0	0	0	0	0	0	0
Dcaf8	25.92931	0	20.71058	4.793362	10.44214	40.53558	19.87487	45.56189	24.51383	11.07723	37.91182	17.68309	26.66449	53941	36.79633	49.96499	9.273788	8.831212	60.3511	17.36941	0	13.34612	24.27732	0	12.44707	0	57.89001	0	12.4791	19.21719	11.68625	25.97712	33.40958	27.55674	12.76137	33.82241	16.62005	22.15093	18.63032	42.97457	12.3322	0	23.44695	14.8568	17.79457	10.44033	0.8543134	90.59926	99.20435
Pea15a	205.7432	165.0428	86.21102	14.1126	408.4523	31.19174	91.39569	848612	42.85769	19.24734	140902	87.14048	37.85436	30.16618	202.0087	88.62467	368.6533	0	87.57156	17.29223	37.56271	283.9811	262.4561	1.796257	166722	4.151121	183.4078	138.0324	44.83193	74.14569	5.034084	25.44091	76.88766	117.0654	22.32433	439.8254	25.16539	50.02786	51.19869	53.47952	52.22494	0	71.00478	48.61521	19.91008	64.66111	188585	0	209.9175
Casq1	0	0	0	0	0	0	0	0	0	0	0	0	0	0	0	0	0	0	0	0	0	0	0	0	0	0	0	0	0	0	0	0	0	0	0	0	0	0	0	0	0	0	0	0	0	0	0	0	0
Gm17224	0	0	0	0	0	0	0	0	0	0	0	0	0	0	0	0	0	0	0	0	0	0	0	0	0	0	0	0	0	0	0	0	0	0	0	0	0	0	0	0	0	0	0	0	0	0	0	0	0
Atp1a4	0	0	0	0	0	0	0	0	0	0	0	0	0	0	0	0	0	0	0	0	0	0	0	0	0	0	0	0	0	0	0	0	0	0	0	0	0	0	0	0	0	0	0	0	0	0	0	0	0
Igsf8	9.10E-01	0.00E+00	2.55E+01	7.29E+00	1.16E+01	0.00E+00	0.00E+00	3.20E+01	1.25E+01	6.33E+00	1.39E+01	0.00E+00	0.00E+00	5.73E-01	3.06E+01	0.00E+00	0.00E+00	0.00E+00	2.95E+01	0.00E+00	0.00E+00	2.84E+01	1.63E+01	0.00E+00	0.00E+00	1.42E+02	7.12E+00	6.03E+01	7.17E+00	0.00E+00	2.00E+01	0.00E+00	1.66E+00	3.08E+01	0.00E+00	3.86E+00	0.00E+00	6.46E-01	0.00E+00	3.04E+01	1.52E+01	0.00E+00	0.00E+00	0.00E+00	0.00E+00	0.00E+00	1.33E+01	3.52E+01	5.27E-01
Atp1a2	0	0	0	0	0	0	0	0	0	0	0	0	0	0	0	0	0	0	0	0	0	0	0	0	0	0	0	0	0	0	0	0	0	0	0	0	0	0	0	0	0	0	0	0	0	0	0	0	0
Kcnj9	0	0	0	0	0	0	0	0	0	0	0	0	0	0	0	0	0	0	0	0	0	0	0	0	0	0	0	0	0	0	0	0	0	0	0	0	0	0	0	0	0	0	0	0	0	0	0	0	0
Kcnj10	0	0	0	0	0	0	0	0	0	0	0	0	0	0	0	0	0	0	0	0	0	0	0	0	0	0	0	0	0	0	0	0	0	0	0	0	0	0	0	0	0	0	0	0	0	0	0	0	0
Pigm	5.466789	0.0830532	9.901279	3.45035	0	13.90842	0	0	6.045089	4.524738	10.14903	11.37564	0.1452226	10.2029	24.19774	17.22296	10.99216	6.601363	0	8.078745	9.419076	36.57252	3.656708	13.8107	13.35992	0	6.114662	25.34224	8.544125	1.844385	2.329471	9.358109	9.989515	3.368352	11.1136	31.60297	16.56473	16.44951	0.07310357	21.95116	5.873815	0	0.5699733	4.320392	2.775967	6.06992	0	0	0
Igsf9	3.45E+00	4.57E-01	1.58E+01	5.15E+00	6.94E-01	2.55E+00	3.17E+00	4.10E-01	1.07E+01	4.87E+00	7.69E+01	7.39E+00	1.38E+00	1.12E+01	2.26E+01	0.00E+00	6.43E+00	3.76E+01	3.57E+00	1.31E+00	2.09E+01	2.75E+00	5.20E+01	0.00E+00	4.85E+01	6.39E-01	5.51E+00	1.82E+01	6.21E+01	6.90E+00	9.94E-01	5.47E+00	1.11E+01	3.27E+01	5.25E+00	1.95E+00	9.19E+00	9.03E-01	1.04E+01	1.68E+01	4.57E+01	1.52E+00	3.29E+00	1.52E+01	3.04E+00	0.00E+00	1.41E+02	1.25E+02	0.00E+00
Tagln2	56.57858	0	20.71649	361.1318	222452	454.2165	15.06024	59.55212	190.7062	95.25369	23.12967	420.6238	42.22838	30.35735	107.6826	235.4718	309011	3.002291	0	36.72553	13.41869	65.61496	58.26656	15.78588	88.6511	10.94427	78.70879	150.9128	353.9231	59.54756	112.0761	6.755676	150305	15.28188	288.6121	11.55928	115.4204	69.94376	294.7951	29.37432	53.1473	473.8888	103196	229.3202	242.4156	117.9047	0	0	152.1368
Ccdc19	0	0	0	0	0	0	0	0	8.223609	0	0	0	0	0	0	0	35.21765	0	0	0	0	0	0	0	0	0	0	0	0	0	0	0	13.34316	0	0	0	0	0	0	0	0	0	0	11.82401	9.495882	0	0	0	0
Vsig8	0	0	0	0	0	0	0	0	0	0	0	0	0	0	0	0	0	0	0	0	0	0	0	0	0	0	0	0	0.8881538	0	0	0	0	0	0	0	0	0	0	0	0	0	0	0	0	0	0	0	0
Dusp23	0	0	0	0.7034249	0	14.04257	0	0	0	0	0	11.88977	0	0	0	0	13.6309	13.99657	0	0	0	0	0	0	0	0	0	2.289715	11.77522	0	0	0	0	0	15.05455	0	1.756072	6.850867	0	0	13.01543	0	3.02122	6.923504	18.80172	0	0	0	0
Darc	0	0	0	0	0	0	0	0	0	0	0	0	0	0	0	0	39.90023	0	0	0	0	0	0	0	0	0	0	0	0	0.9202322	0	0	0	0	0	0	0	0	0	0	0	0	0	0	0	0	0	0	0
Cadm3	0	0	0	0	0.2610465	0	0	0	0	0	0	0	0	0.4682227	0	0	0	0	0	0.688522	0	0	0	0	0	11.90521	5.375984	16.8639	1.394101	0.8464089	0	0	5.237175	0	0	0	0	0	0	0	0	0	2.81743	0	0	2.237153	0	0	15.53172
Aim2	0	0	0	0	0	0	0	0	0	0	0	0	0	0	0	0	0	0	0	0	0	0	0	0	0	0	0	0	0	0	0	0	0	0	0	0	0	0	0	0	0	0	0	0	0	0	0	0	0
Ifi203	0	0	0	0	0	0	0	0.2178494	0	0	0	0	0	0	0	0	0	0	0	0	0	0	0	0	0	0	0	0	0	0	0	0	0	0	0	0	0	0	0	0	0	0	0	0	0	0	0	0	0
Spna1	0	0	1.049778	0	0	0	0	0	0	19.1234	0	0.2863569	36.53193	0	0	0	0	11.99506	0	0	0	0	0	0	0	0	0	0	0	33.59805	14.33168	0	0	0	0	0	0	1.259988	0	0	0	0	0	0	0	0	0	0	0
Fmn2	0	0	0	0	0	0	0	0	0	0	0	0	0	0	0	0	0	0	0	0	0	0	0	0	0	0	0	9.93788	0	1.129841	0	0	0	0	0	0	0	0	0	0	0	0	0	0	0.3730593	0	0	0.5557968	0
Rgs7	0	0	0	0	0	0	0	0	0	0	0	0	0	0	0	0	0	0	0	0	0	0	0	0	0	0	0	0	0	0	0	0	0	0	0	0	0	0	0	0	0	0	0	0	0	0	0	0	0
Fh1	1.143634	60.46173	204477	167044	105.7752	132.5945	91.16622	206.9035	115.3432	69.13677	125.0369	134829	127.9118	236.5693	66.26733	195.6073	244.6836	129.1345	73.2928	168.8468	139.5318	41.87137	114583	306.3197	108.6998	4.322197	156.2285	276.9301	186.4763	54.71812	122604	252.0214	132.4459	118.3538	167.4747	115.1457	218.1005	207.7464	166.1337	217.9722	116.2744	518.4817	82.63093	239462	157.7208	166.5324	133.7398	0.3524814	1.039543
Kmo	0	0	0	0	0	0	0	0	0	0	0	0	0	0	0	0	0	0	0	0	0	0	0	0	0	0	0	0	0.7065778	0	0	0	0	0	0.3034985	0	0	0	0	0	0	0	4.124344	0	0	0	0	0	0
Opn3	0	0	0	5.215568	0.8132528	0	0	0	17.00549	23.42059	0	10.4949	17.97519	3.77001	38.2547	34.38391	0	0	0	0	0	0	65.6599	0	36.24066	0	0	23.49345	40.37973	0.6195516	0	0	22.56643	62.3199	0	29.6342	37.27872	0	0	0	35.2144	0	19.24076	52.57196	12.14748	0	0	0	0
Chml	0	16.98247	7.7286	0	0	0	0	0	0	0	0	7.280307	0	0	0	0	0	0	1.522373	0	0	3.564631	0	0	0	0	0	0	2.51831	0	0.6601848	0	0	0	0.15165	2.58742	0	0	0	0	0	0	4.588499	0	0	12.32259	0	0	0
Exo1	60.84651	29.9387	34.45382	19.0987	34.01416	9.034834	5.170882	13.78742	6.700198	2.83931	16.40075	38.79516	4.457366	48.92809	16.30005	14.02101	43.54033	16.20943	0.8455171	0	0	46.7227	7.588572	19.23234	31.8936	0.4535268	45.55636	40.36507	23.77712	17.6121	7.455476	39.47334	54.61195	41.08929	8.254101	24.7889	9.716604	25.16438	17.45172	12.41607	3.940699	0	21.38202	19.73689	10.09821	9.75889	53.75235	10.55216	27.81409
Pld5	0	0	0	0	0	0	0	0	0	0	0	0	0	0	0	0	0	0	0	0	0	0	0	0	0	0	0	0	0	0	0	0	0	0	0	18.89286	0	0	0	0	0	0	0	0	0	0	0	0	0
B020018G12Rik	50.67971	60.45374	51.93002	129.7272	38.62951	51.2363	41.27709	43.54907	53.14216	28.00287	86.74908	64.2272	20.42635	49.67633	91.41748	111357	43.26261	37.1407	21.79502	63.30922	57.96193	69.40484	52.52791	44.51678	97.31289	37.41002	48.51622	78.98661	93.73865	31.92895	44.1071	57.15377	73.44733	86.55541	59.9222	37.04275	51.25823	38011	77.11811	22.59183	81.94119	17.33912	56.11888	45.9298	77.00636	110.6413	59.97712	35.01051	11.63334
Cep170	10.23725	0	5.587661	3.309082	7.898001	1.43608	8.219074	0	16.17802	3.72818	11.41937	17.96401	6.807883	8.083398	0.108405	1.541543	24.31929	0	37.63039	9.133949	0	0	0	0	8.0181	0.3604386	12.23856	9.190427	2.593675	0.3076296	0.7770766	0	0	0.2809079	6.31343	13.70496	5.836195	4.522132	0	0	17.40278	0.08909827	13.33302	7.482217	9.906159	16.88098	87.05307	6.79257	0
7SK+ENSMUST00000122800	0	0	0	0	0	0	0	0	0	0	0	0	0	0	0	0	0	0	0	0	0	0	0	0	0	0	0	13.03023	0	0	0	0	0	0	0	0	0	0	0	0	0	0	0	0	0	0	0	0	0
Sdccag8	0	35.52696	20.4662	0	0.8747049	6.870967	0	0	9.332385	0	7.469784	0	0	0	22.72224	13.94964	0	0	0	23.26194	0	0	0	35.98301	0	175.4093	16.96258	3.432151	5.318363	15.26681	0	0.4967167	31.48809	10.5601	5.315091	0	0	13.89947	8.915311	19.21019	22.69074	0	0	0	4.425381	0	0.9642683	0	0
Akt3	0.00E+00	2.13E-01	0.00E+00	0.00E+00	1.03E+01	1.70E+00	1.16E+00	1.13E+00	0.00E+00	0.00E+00	8.67E+00	0.00E+00	0.00E+00	6.91E+00	0.00E+00	0.00E+00	8.16E+00	2.50E+01	8.95E+01	0.00E+00	0.00E+00	0.00E+00	0.00E+00	0.00E+00	7.57E-01	1.71E+00	4.03E-01	1.85E+01	8.13E+00	0.00E+00	0.00E+00	0.00E+00	2.40E-01	0.00E+00	6.37E+00	8.36E-01	0.00E+00	0.00E+00	1.88E-01	4.25E+00	2.47E-01	0.00E+00	3.39E+01	0.00E+00	0.00E+00	0.00E+00	0.00E+00	5.47E-01	0.00E+00
Gm17407	0	0	0	0	0	0	0	0	0	0	0	0	0	0	0	0	0	0	0	0	0	0	0	0	0	0	0	0	0	0	0	0	0	0	0	0	0	1.809918	0	0	0	0	0	0	0	0	0	0	0
Zfp238	10.15964	7.640253	0.5717773	0	0	0	0	0	1.287272	0	0	1.364725	1.236978	0	0	0	0	0	0	0	0	2.970877	0.2650819	0	0	0	0	0	2.037761	3.142022	1.831567	0	0.5156893	0	0	0	0	0.4003249	0	0	0	0	1.941968	0.5134919	0	3.693028	1.076175	0	0
Adss	18.74497	2.499493	74.55715	135.2428	119.3157	100.6124	39.42783	191.7128	63.70781	36.40805	63.2201	88.86975	61.86311	69.22532	31.35453	76.83565	48.17969	65.09497	49.50621	114.1381	83.59198	39.49819	52.82143	97.88304	7.057501	1.539301	30.37975	47.93808	110.0928	22.87387	25.70933	58.28134	62.23724	69.92899	113.7903	179.9673	160.3166	52.48521	103735	33.26044	63.65423	0	96.10907	93.18098	51.55316	95.73666	30.36783	0	81.69894
Gm16585	0	0.6678936	0	2.134375	0	0	3.933256	0	0	0	0	0	0	0	0	4.467834	1.621949	0	0	0	0	0	0	0	7.674088	0	0	2.315865	8.245172	0	2.882006	0	0	0	1.986063	0	0	0	2.351525	0	1.548714	0	0	0	2.480405	0.9961799	0	8.622586	0
Pppde1	1.651951	43.34245	24.04147	16.84222	21.62117	43.30151	21135	0	22.52215	1.208037	45.54599	6.657101	25.55176	68.48055	1.3348	45.67175	33.16026	35.54325	0	25.70266	13.58423	6.753671	21.61851	11.61875	18.23901	1.105093	13.56359	20.90474	23.61938	13.63743	9.992576	9.944644	55.29929	30.26815	35.97413	0	7.708502	30.66203	39.64178	36.43806	13.60953	0	28.49662	29.65709	32.03902	1.429235	0	1.022387	0
B230369F24Rik	0	8.664063	0	0.389966	0	0	0.7186348	0	0	0	0	0	0	0	0	0	0	0	0	0	0	0	0	0	0	0	0	0	6.025814	0	0	0	0	0	0	0	0	0	5.907561	0	0	0	0	0.2952512	0	0	0	0	0
Fam36a	181.4567	168.9492	140.0537	249.1883	180.9488	0	204.0923	155.9257	105.1034	37.76145	39.75372	100.2846	60.59678	65.49916	10.43097	57.95773	42.06965	91.82008	0	72.23745	0	0	137977	120.0604	199.0999	762.8104	130.8468	60.08383	142.6109	29.59311	149.5441	51.38067	78.94702	27.02959	0	0	0	24.51434	99.13962	446.8161	130.5867	0	594593	73.36992	225.2346	161.5333	0	31.95832	27.46738
Gm16586	0	0.2985702	7.64173	22.26315	23.55683	15.87294	0	26.26955	17.50605	7.373966	0	16.89543	0	13731	13.65945	0.6657557	0	0	0	26.55314	0	0	16.40869	26.20336	44.59737	0	0.7515132	0.6901781	24.16286	0	0	41.90459	50.78404	11.48801	17.16481	1.262337	11.11581	0	4.380033	16.68076	1.384651	0	5.464032	0.4815967	0	1.929741	1.513994	131.6063	71.01436
Hnrnpu	3.57E+02	2.69E+02	4.07E+02	2.77E+02	2.25E+02	3.85E+02	3.24E+02	3.66E+02	3.81E+02	2.03E+02	3.58E+02	3.65E+02	1.46E+02	4.16E+02	2.77E+02	3.72E+02	1.14E+02	2.50E+02	1.20E+02	3.80E+02	2.45E+02	2.44E+02	2.98E+02	2.83E+02	2.72E+02	5.73E+02	2.84E+02	3.64E+02	4.21E+02	2.67E+02	2.13E+02	4.51E+02	4.22E+02	3.52E+02	3.44E+02	2.64E+02	3.80E+02	2.63E+02	4.74E+02	3.00E+02	1.84E+02	4.36E+01	4.23E+02	3.75E+02	2.38E+02	2.74E+02	1.97E+02	5.45E+02	2.69E+02
Efcab2	16.92723	0	0	0	4.495178	3.92317	0	10.01325	4.849013	5.628481	0	0	10.10766	0	12.88241	0	0	0	7.342929	3.759993	0	0	14.97802	0	0	0	16.71702	0	0	0.4202006	8.491462	0	0	0	0	8.580011	0.4906061	5.393928	6.711951	4.757111	0	0	0	0	0	14.12525	31807	0	17.04075
Kif26b	0	0	0	0	0	0	0	0	0	0	0	0	0	0	0	2.163886	0	0	0	0	0	0	0	8.142244	0	0	0	0	0	0	0	0	0	0	0	0	0	0	0	0	0	0	0	0	0	0	0	0	0
Smyd3	0	15.20537	0	0.329109	0.8550984	0	10.37199	0	26.16895	13.40552	0	7.927848	2.493014	9.114228	0	8.41548	25.66247	0	0	0	0	0	0	0	13.49104	0	10.7661	0	8.899526	0	2.265182	0	5.104412	41.72321	0	3.723199	0	29.88342	10.39856	10.27232	7.876205	0	24.74939	0	0	0	0	0	45.77909
Gm5561	0	1.232831	0	0	0	0	0	2.113053	0	0	0	0	0	0	0	0	0	0	0	0	0	0	0	0	0	4.935017	0	8.549477	2.536558	0	0	0	4.493427	0	0	0	4.917696	10.46462	2.17028	0	0	0	0	2.982854	0	1.838798	0	0	0
Tfb2m	2.827896	17.72195	12.12003	20.38813	1.644989	0	37.52335	0	0	19.1856	0	8.205102	6.992096	0	15.93094	9.483992	10.90269	20.03347	0	0	0	41.92555	0	19.64625	0	0	16.05847	13.8655	26.19377	0	4.313771	1.401291	0	0	9.134385	0	26.39164	1.337146	0	6.092947	39.40783	0	22.70264	7.256365	0	26.43273	0	1.843749	0
Cnst	0	20.17612	0	5.921305	0.7166287	0	0	0	0	0.2991006	0	0.2647778	0.2399927	7.198422	0.4957292	0	0	12.36389	0	19.45404	9.728641	16.78867	0.3857248	0	16.55881	80.7649	0	11.88854	4.235968	0.4689236	0	0.8139511	8.504391	21.73071	0	0	15.60354	0.194173	0	0	0.1945788	0	0	8.468154	0	0.1023578	0	0	0
Sccpdh	6.24E+01	8.68E+00	3.72E+01	8.50E+01	8.81E+01	1.18E+02	6.69E+01	6.52E+01	5.13E+01	1.01E+00	1.05E+02	3.43E-01	2.57E+00	4.24E+01	1.23E+02	5.85E+01	1.38E+02	2.58E+01	3.51E+01	7.65E+01	6.03E+00	3.05E+01	2.70E+01	1.02E+02	6.11E+01	3.54E+02	7.69E+01	5.04E+01	6.34E+01	0.00E+00	1.33E+01	2.02E+02	7.36E+01	7.07E+01	4.82E+01	1.24E+02	8.69E+01	4.91E+01	0.00E+00	0.00E+00	1.70E+02	6.83E+02	3.94E+01	2.65E+01	9.14E+01	4.07E+01	0.00E+00	0.00E+00	2.86E+01
Gm1305	0	0	0	0	0	0	0	0	0	0	0	0	0	0	0	0	0	0	0	0	0	0	0	0	0	0	0	0	0	0	0	0	0	0	0	0	0	0	0	0	0	0	0	0	0	0	0	0	0
Ahctf1	1.60E+02	2.88E-01	6.51E+01	2.84E+01	1.27E+00	3.82E+01	3.69E+01	6.62E+00	4.88E+01	2.25E+01	2.90E+01	2.28E+01	2.19E+01	7.15E+01	1.46E+00	3.98E+01	2.70E+01	4.54E+01	2.61E+02	5.39E+01	7.19E+01	1.25E+02	5.83E+00	4.08E+01	8.03E+01	3.07E-01	2.76E+01	0.00E+00	3.48E+01	7.56E+01	1.78E+01	7.04E+01	2.80E-01	9.81E+01	4.63E+01	5.44E+01	8.27E+00	2.34E+01	0.00E+00	5.13E+01	2.51E+01	0.00E+00	2.01E+01	6.27E+00	3.68E+01	1.30E+01	1.79E+00	0.00E+00	1.30E+02
Cdc42bpa	59.21911	0	14.01582	0	9.515392	5.392438	0	0	0.7372802	5.463738	4.676979	1.12016	21.08343	6.908043	0.9638667	0	18.59964	0	0	0	0	0	0	5.211494	0	174.3267	16.5658	0	0	3.792036	6.633637	0	2.723484	0	0	2.707902	1.000117	2.76751	0	17.59173	0	0	3.099364	0	2.477696	0	9.643481	0.1156019	0
Adck3	0	0	0.7176845	0	0	0	0	0	0	0	0	0	0	0	0	2.85038	0	0	0	0	0	0	0	0	0	0	0	44.9226	0	0	0	0	0	0	0	0	0	0	0	0	0	0	0	0	0	0	0	0	0
Psen2	0	0	7.22609	0	26.7281	0	0	37.16784	7.695706	15.6678	67.35125	0	0	0	0	0	0	0	0	1.746695	0	0	0	0	0	0	22.54284	0	0	0	0	0	4.344835	0	0	0	15.18318	3.372856	0	0	0	0	20.6485	0	0	0	0	23.06953	0
Gm5069	3.929287	0.6566448	1.326824	1.049214	0	0	1.933506	1.125479	0	1.43096	1.234484	0	0	1.241037	3.952788	0	32.29131	0	0	1.824946	0	2.294872	1.845389	4.549657	3.77242	0	3.718803	1.13843	2.702102	0	1.416733	1.947057	2.393341	3.072837	1.952613	4.164385	2.61932	4.644822	2.8899	0	0	1.299522	0	1.588762	2.43863	2.938206	0	0.6055259	1.137246
Itpkb	0	0	0	0.1616007	0	0.8065142	0	0	0.6134439	0	0	0	0	0	0	0	5.280539	0	0	1.967557	0	0	0	0	0	0	0	0	0	0	0	0	0	0	0	0	0	0	0	0	0	0	0	0	0	0	0	0	0
6330403A02Rik	0	0	0	0	0	0	0	0	0	0	0	0	0	0	0	0	0	0	0	0	0	0	0	0	0	0	0	0	0	0	0	0	0	0	0	0	0	0	0	0	0.3334996	0	0	0	5.430318	0	0	0	0
Parp1	77.78746	62.00009	79.1489	45.22449	78.75929	74.76171	102.9796	51.83938	36.59114	36.77448	77.85702	65.26623	24.95775	83.76433	96.1852	59.16959	79.0734	76.02874	449.0795	77.03312	83.20963	59.2612	4.276645	70.04046	67.4421	221.0788	89.56167	80.98663	123.2843	23.81371	43.44439	72.03499	102.1262	125.6388	89.42888	125.4946	135.2791	42.56546	59.6765	114.0397	26.08689	0.3226727	34.1277	73.37539	70.32619	72.5766	498.5739	309.3874	327.1208
Lin9	0	0	27.31267	0.3389163	0.1845788	0	18.7368	0	12.22216	6.702304	6.380196	10.22964	6.11957	15.03296	0	0	28.64535	38.77611	0	0	0	8.895458	13.41217	29.93066	1.378749	0	4.404567	15.26101	0	0	0	5.283093	19.97062	11.72272	0	26.23095	0	0.7413611	0	0	0	0	0	0	1.575449	17.00466	0.4563569	21.90953	0
Acbd3	0	0	7.628284	13.93156	0.6257594	1.433596	6.616824	0.1540641	19.35477	15.2787	10.64609	16.82006	0	18.17743	0	0.6012905	0	0	24.14914	22.73293	0	3.141396	0	11.21025	2.06559	0	7.805558	0	11.28147	0.3070976	0	31.98335	4.259043	17.24596	8.285946	41.04379	25.81578	10.30026	6.329463	18.54222	11.98468	0	6.168687	2.501041	20.36291	20.24427	0	0	0
H3f3a	424.1844	399.9831	392.2483	557.6239	554.2347	539.2027	449.5739	454.2249	542.4216	404.0211	446.9609	403.9435	327.9929	575.0643	716.8919	393.9504	246.3038	219.5977	406.9421	387.9604	757.5585	686.0545	521.0317	513825	1115.238	174.6237	679.3968	442.4355	619.3104	216.1065	357.6509	394.5173	528.6687	1095.549	512.3902	636306	452.4281	256.1148	603.8438	520244	490.5957	448.9257	329313	493.4327	579.1743	569.3203	248.8561	458.5907	555.3018
Gm17275	0	0	0	7.082193	0	0	0	0	6.472157	0	0	0	0	0	0.3952789	0	0	0	0	15.51204	0	0	0.4613472	0	0	0	0	0	0	0	0	0	16.75339	0	7.078225	4.164385	0	12.54102	0	0	2.474275	0	0	10.12836	0.3048287	0	0	0	10.66168
BC031781	4.73E+01	1.68E+01	1.16E+01	1.85E+01	7.73E+00	3.31E+01	4.77E+01	1.64E+01	5.39E+01	3.44E+00	3.77E+01	4.78E+01	3.45E-01	2.75E+01	1.84E+01	2.84E+01	2.15E+01	6.28E+00	2.21E+00	3.26E+01	0.00E+00	1.10E+01	1.66E+01	1.50E+01	4.54E+00	7.90E+01	2.07E+01	4.45E+00	2.64E+01	4.22E+01	1.90E+01	3.80E+01	1.08E+01	2.02E+01	3.49E+01	1.25E+01	4.88E+01	2.79E+01	1.36E+01	7.51E+01	0.00E+00	5.10E+01	5.62E+01	1.98E+01	3.06E+01	2.36E+01	5.01E+01	2.43E+01	0.00E+00
Pycr2	0	23.56408	105.5013	78.11544	52.75309	42.10459	185.9863	33.68498	59.89905	208.2558	99.62943	38.4791	302269	128.6165	18.59917	37.2819	30.63044	53.88313	20.4313	61.95662	99.79939	18.4525	58.25412	90.77921	26.96275	1.565592	72.3554	40.34469	164.9637	123.5996	132.0582	74.79994	145.7575	93.34103	51.75344	97974	49.92309	78.01554	69.0224	2.521219	83.43443	0	177.1477	90.60675	55.9203	95.5224	0	0	269.5878
Tmem63a	0.00E+00	0.00E+00	0.00E+00	0.00E+00	3.98E+01	0.00E+00	0.00E+00	0.00E+00	0.00E+00	0.00E+00	0.00E+00	0.00E+00	0.00E+00	0.00E+00	0.00E+00	0.00E+00	0.00E+00	0.00E+00	0.00E+00	0.00E+00	0.00E+00	0.00E+00	0.00E+00	0.00E+00	0.00E+00	0.00E+00	0.00E+00	0.00E+00	0.00E+00	0.00E+00	0.00E+00	0.00E+00	0.00E+00	0.00E+00	0.00E+00	0.00E+00	0.00E+00	0.00E+00	0.00E+00	0.00E+00	0.00E+00	0.00E+00	0.00E+00	0.00E+00	0.00E+00	0.00E+00	1.95E-01	0.00E+00	0.00E+00
2210411M09Rik	0	0	0	0	1.116968	0	0	0	0	0	0	0	0	0	0	0	0	0	0	0	0	0	0	0	0	0	0	0	0	0	0	0	0	0	0	0	0	0	0	0	0	0	0	0	0	0	0	0	0
Ephx1	0	0	0	0	0	0	0	0	0	0	0	0	0	0	0	0	0	0	0	0	0	0	0	0	0	0	0	0	0	0	0	0	0	0	0	0	0	0	0	0	0	0	0	0	0	0	0	0	0
Nvl	33.85158	0.2038603	18.33056	29.47913	0	20321	13.80624	18.25685	18.23853	6.885912	9.389743	29.6921	20.49644	78.59899	9.9401	17.72825	43.8133	51.31122	1.521378	7.365386	11.55992	22.79873	13.94093	8.474852	14.05411	0	42.52521	24.21025	49.49438	11.14383	5.717862	26.89929	11.14546	12.8788	10.60856	5.171458	42.28576	25.52376	26.73629	45.99578	12.17234	0	11.89186	34.52702	9.65291	10.71821	0	2.725856	7.590929
Cnih4	3.72E+02	2.54E+02	2.39E+02	4.27E+02	1.17E+00	5.23E+01	1.46E+01	3.04E+02	3.52E+02	1.34E+01	1.50E+02	1.19E+02	7.08E+01	2.13E+02	1.16E+01	1.13E+02	1.23E+02	1.28E+01	6.86E+01	3.88E+02	1.23E+01	5.73E+00	1.07E+02	3.01E+01	2.10E+01	2.31E+02	4.09E+01	3.19E+02	2.94E+02	2.56E+02	1.27E+02	2.09E+02	2.44E+02	1.55E+01	9.11E+01	1.28E+01	1.87E+02	2.45E+02	5.64E+01	2.36E+01	1.40E+02	6.22E+02	4.89E+01	2.18E+02	2.09E+02	3.80E+02	7.67E-01	2.36E+02	2.25E+00
Wdr26	36.81976	30.25174	94.80691	3.745432	36.10824	69.87641	5.751779	0	46.87059	116.4353	7.987325	7.470018	26.55617	37.96579	1.175873	16.49713	4.998086	0.5175391	0	0	21.17406	13.99488	0	16.24114	5.561473	3.985988	50.42523	17.04495	6.531031	211.8187	8.850425	57.58094	0.3559847	32.34751	19.02819	16.10463	22.20701	4.076128	29.15971	34.31397	5.661888	0.09664519	3.351393	3.072054	26.5693	14.31266	0.9204059	31.93905	0
Rpl35a-ps2	0	0	0	0	0	0	0	0	0	0	0	0	0	0	19.76394	0	0	0	0	0	0	57.3718	0	0	0	0	0	0	0	0	0	0	0	0	0	0	0	0	14.4495	0	0	0	0	0	0	0	0	0	0
Cnih3	0	0	0	0	0	0	0	0	0	0	0	0	0	0	0	0	0	0	0	0	0	0	0	0	0	0	0	0	0	0	0	0	0	0	0	0	2.74209	0	10.48909	0	0	0	0	0	0	0	0	0	0
Lbr	97.2363	65.74538	46.14554	23.15745	33.6317	86.15506	48.6235	62.40289	66.59607	78.86198	83.06085	57.61209	71.57102	51.71132	68.1024	42.89296	58.97916	60.50661	47.19657	61.02853	32.37492	35.60897	22.62779	58.42421	131.2007	1.406431	96.67039	61.9789	22.04827	49.35133	36.95436	46.8807	36.97682	37.81554	63.46956	47.3492	83.03857	58.27938	56.28427	76.44066	0.8146996	138.3692	81.98048	29.22163	45.1792	82.73272	66.14205	141.18	147.7883
5S_rRNA+ENSMUST00000158804	0	0	0	0	0	0	0	0	0	0	0	0	0	0	22.65985	0	0	0	0	0	0	0	0	0	0	0	0	0	0	0	0	0	0	0	0	0	0	7.607721	0	0	0	0	0	0	0	0	0	0	0
Enah	0	6.680415	27.7418	15.31201	17.15939	28.6571	6.24034	0	7.824536	0	6.755927	17.24243	0	4.092488	5.384498	27.12113	0.2237667	0	6.188885	7.682564	0	6.440557	0.5179082	9.576458	32.82061	172.9909	4.174728	4.313256	7.393861	25.65694	2.385637	14.4807	4.701837	5.893008	32.60605	16.36228	33.81515	8.342842	15.89658	5.939948	0	0	5.05887	9.920962	13.00362	0	3.854758	0	3.750223
Srp9	46.86404	25.87869	107.3337	52.2316	133.9337	97.75374	83.21885	112.64	6.196051	23.74519	0	141.2305	11.90794	54.70181	79.9404	41.00066	103.3639	191.2584	15247	136.2732	48.27148	95.20212	48.80408	9.437062	8.231272	0	41.1396	58.44399	63.05396	9.306802	6.182514	92.88906	88.11728	6.70481	69.86562	82.0602	179.2919	53.95296	65.93767	26.34069	66.71898	0	32.71559	79.09121	121399	66.53198	95.82953	0	7.076747
Degs1	160.43	0.3126877	82.36183	45.82198	0.5442062	147.1177	108.0489	215.1287	30.34561	124.1274	37.06448	78.32791	102.1253	52.29162	95.1765	123.7568	173.7487	31.48114	42.00372	182.0156	229.7533	65.56771	43.11183	54.16253	34.13138	0	141.38	24.93702	62.1167	43.26609	87.94681	76.49144	31.62626	0.4877514	119604	116.3578	115.0882	113.3428	71.46127	6.047129	0	0	115.4702	139.4688	84.88882	118.8859	30.81831	29.74943	90.60455
Fbxo28	0	20.02981	1.282804	0.9129633	23.97672	7.087738	14.58099	24.70074	10.78203	6.36403	5.490225	6.001154	2.331173	0	12.45856	6.794962	0.925036	1.009217	0	22.05499	0.8999934	13.09053	14.63014	0	13.13014	0.5082676	18.21681	18.60116	7.837361	7.808394	10.54692	13.9302	1.851149	11.19035	0	23.75471	0	2.335174	16.37296	0	11.33528	0	45.31154	0	4.008129	10.8421	0	0	0
Gm10517	0	0	12.54212	0	0	0	0	0	0	0	8.751938	0	0	0	0	0	0	0	0	0	0	5.423205	0	0	0	0	0	0	0	0	0	0	0	0	0	0	0	0	0	0	0	0	0	0	2.881465	0	0	0	0
Trp53bp2	2.995845	0.1430435	6.21426	0	2.240595	16.54011	11.37226	0	7.591738	0.3117203	11.16018	0.2759493	0	10.07044	0	0	0	19.32832	0	0	0	0.4999148	0	0	0	4.008216	9.721247	13.26777	8.829386	13.80601	0	15.69343	9.123892	17.40405	22.33125	0	10.27067	21.95666	24.8037	0	0.9950693	0	10.79839	6.748869	12.0855	0	57.39307	69.25156	0
Capn2	7.414418	0.0563211	38.84232	10.86851	48.10245	9.433462	20.89946	16.60376	15.03104	0.4296498	0	18.25661	0	0	17.3278	16.8158	14.96228	30.44089	0	10.13698	47.51475	19.29317	24.19496	38.93235	0	0.9018124	1.275862	16.91994	6.490509	0	5.529916	40.68772	0	25.06472	15.57542	33.75994	29.49219	38.49154	56.66084	18.42904	0	0.4458453	0	11.92576	8.786465	39.17221	73.2825	51907	67.41862
Capn8	0	0	0	0	0	0	0	0	0	0	0	0	0	0	0	0	0	0	0	0	0	0	0	0	0	0	0	0	0	0	0	0	0	0	0	0	0	0	0	0	0	0	0	0	0	0	0	0	0
Susd4	4.993743	0	6.323494	0	0	0	0	39.40558	0	0	0	0	0	0	0	0	19.5411	0	0	0	0	0.72914	0	0	51.95188	0	21.26807	0	0.8141694	0	0	0	0.7604261	45.66472	0	0	0	0	0	0	0	0	0	0	14.9152	0	0	0	0
Dusp10	0	5.524539	0	0	0	0	0	0	0	0	7.789548	0	0	0	0	0	0	0	0	0	0	0	0	0	0	0	0	0	0	0	0	0	0	0	0	11.67872	0	0	0	11.87113	0	0	0	0	0	15.62164	0	0	29.00291
1700056E22Rik	0	0	0	0	0	0	0	20.67523	0	0	0	0	0	0	0	0	0	0	0	0	0	0	0	0	0	0	0	0	0	0	0	0	0	0	0	0	0	0	0	0	0	0	0	0	0	0	0	0	0
Rpl21-ps1	0	0.968653	0	0	0	0	0	0	0	0	0	0	0	0	0	0	0	0	0	0	0	0	0	0	0	0	0	0	0	0	0	0	0	0	0	0	0	0	0	0	0	0	0	0	0	0	0	0	0
Hlx	0	0	0	0	0	0	0	0	0	0	0	0	0	0	0	0	0	0	0	0	0	0	0	0	0	0	0	0	0	0	0	0	0	0	0	0	0	0	0	0	0.1587466	0	0	0	0	0	0	0	0
Mosc2	9.91E+00	1.68E+00	0.00E+00	1.56E+00	1.17E+01	0.00E+00	0.00E+00	6.04E+01	2.69E+01	4.78E+01	1.78E+01	2.90E+01	7.78E+01	8.31E+01	7.26E+00	0.00E+00	2.70E+02	1.43E+02	3.84E+01	0.00E+00	3.32E+01	2.01E+02	6.31E+01	0.00E+00	2.19E+01	9.16E+00	1.78E+02	3.61E+01	0.00E+00	5.03E+01	7.19E+01	1.19E+01	2.79E+02	0.00E+00	5.78E+01	0.00E+00	0.00E+00	1.11E+00	8.30E+01	0.00E+00	8.91E+01	0.00E+00	3.56E+01	1.26E+01	8.77E+00	0.00E+00	8.73E+01	0.00E+00	0.00E+00
Mir1981	0	0	0	0	0	0	0	3.25976	11.53564	33.15623	0	0	6.650995	7.18891	0	0	41.56727	0	28.38668	0	0	66.46727	7.126477	0	43.70474	0	28.72238	6.594533	0	6.49773	0	0	20.79578	0	16.96629	0	0	0	10.04413	0	0	0	0	0	0	0	21.69897	0	0
Mark1	1.235761	1.789795	10.43216	10.00933	0	4.391595	0	0	8.559512	0.3000248	0	24.96601	0	0	0	0	0	16.04977	1.027459	0	0.9758701	0	2.192527	0	9.491411	0	0	0	0	7.761145	0	0	7.777962	0	0	0	9.885318	0	0.727099	0	0	1.226099	0	0	0	0	27.22716	0	6.557171
Rab3gap2	0	0	0	5.117214	0.4371623	6.009156	0	0	5.713291	5.473776	0	7.631885	20.31326	5.993431	0	7.561226	0.07624827	0	0	0	11.57272	17.33744	0.7059067	0	6.493697	0	0	4.681386	0	0.2145417	13.81936	4.096385	2.860975	17.63154	1.027019	8.363144	0	0	0.552729	7.286512	0	0	0.8619024	3.570477	7.22948	7.352417	0	0	0
Iars2	13.25423	0.5144771	0	11.12319	0	29.55909	25.28969	0.8818055	0	37.82712	18.18627	10.98514	12.48849	29.65646	19.70093	57.49185	13.72193	34.01335	1.414161	1.758825	18.23339	40.50432	23.71369	23.80328	21.29504	0	66.10522	5.96509	19.90353	82.76314	72.15812	55.98649	49.26294	12.26196	27.86004	0	29.57175	17.90613	33975	51.86952	16.98064	0	1.79741	19.74402	28091	14.96782	0	0.3579329	8.221758
Bpnt1	0	0.1503163	22.29344	15.61179	0	14.38433	0	49.57594	41.80153	22.0937	0.5651854	27.03657	10.94938	10.98433	0	53.85747	0	107.4453	0	8.355174	0	54.10921	49.72199	41.65951	22.27026	2.387303	0	61.51987	8.041195	29.5442	14.15379	93.72306	91.29476	30.23385	39.45829	13.3461	18.35728	95.33876	23.62203	0	53.93257	0	66.47623	41.48477	28.23892	20.45883	144.0241	0	0
Eprs	13.66136	131.0328	76.79851	77.37681	83.49759	83.08061	84.6457	110.7784	95.76328	51.71372	81.12596	93.41974	104.3538	97.11432	134.3337	66.89636	92.53388	48.7309	52.31345	156.3903	72.47888	121.8175	42.17125	129.6652	142.3575	55.34851	70.53586	45.04429	89.05097	47.67865	53.55837	149.8832	55.78706	78.74805	107.1874	60.76996	81.83351	82.79277	134.0437	74.20833	84.70222	328.6183	103.2753	114.5219	56.24561	58.0321	271.9667	141.4996	60.98041
9630028B13Rik	0	0	0	0	0	0	0	0	0	0	0	0	0	0	0	0	0	0	0	0	0	0	0	0	0	0	0	0	0	0	0	0	0	0	0	0	0	0	0	0	0	0	0	0	0	0	0	0	0
Gm2061	0	0	0	0	0	0	0	0	0	0	0	0	0	0	0	0	0	0	0	0	0	0	0	0	0	0	0	0	0	12.05462	0	0	0	0	0	0	0	0	0	0	0	0	0	0	0	0	0	0	0
Slc30a10	0.00E+00	0.00E+00	0.00E+00	1.88E-01	0.00E+00	0.00E+00	0.00E+00	0.00E+00	0.00E+00	1.14E+01	0.00E+00	0.00E+00	2.44E+01	0.00E+00	0.00E+00	0.00E+00	0.00E+00	0.00E+00	0.00E+00	0.00E+00	0.00E+00	0.00E+00	0.00E+00	0.00E+00	0.00E+00	0.00E+00	0.00E+00	0.00E+00	0.00E+00	4.04E+01	1.21E+01	0.00E+00	0.00E+00	0.00E+00	0.00E+00	0.00E+00	0.00E+00	0.00E+00	0.00E+00	7.59E-01	0.00E+00	0.00E+00	0.00E+00	0.00E+00	0.00E+00	0.00E+00	0.00E+00	0.00E+00	0.00E+00
Lyplal1	0	196.3012	0	59.4133	67.1243	20.50397	35.52526	61.18943	32.9906	12.93036	51.31289	32.43192	22.47934	8.597543	0	33.0767	0.2401555	0	0	46.72301	50.46925	0	7.781759	0	39.76948	0	0	16.45923	30.92767	27.02927	0	17.59389	0	27.45808	32.05344	0	37.08074	12.31158	22.97992	48.44994	4.815549	0	31.21896	0	0	115.6402	0	0	0
Tgfb2	0	0	0	0	0	2.561929	0	0	0	0	0	0	0	0	0	0	0	0	0	0	0	0	0	0	0	0	6.480032	0	0	0	0	0	0	0	0	0	0	0	0	0	6.275816	0	0	0	0	0	0	12.41809	85.28741
Rrp15	103.3415	75.18592	183.5605	158.3127	166.4506	75.81709	140.0227	139.3462	246.5195	107.6762	180.7967	84.01422	24.13201	97.93257	162.4593	168.8252	36.37052	75.83959	75.32422	261.3686	57.24545	100.3155	102.5223	111.9147	62.56333	2.126481	33.77314	146.4659	136.6919	49.42198	57.30654	99.42689	259.5646	96.55082	186.8352	49.92211	186.8319	228.5706	176.5608	226.0152	195.8884	318.5646	155.4183	122.4892	234.3089	193.9567	81.89062	26.39625	45.5644
D1Pas1	0	0.1942131	0.3924294	0.3103216	0.3380114	0	0.5718651	0	0	0	0	0	0	0	0	0	0	0	0	0	0	0	0	0	0	0	0	0	0	0	0	0	0	0	0	0	0	0.549512	0	0	0	0	0	0	0	0	0	0	0
Spata17	0	0	0	0	0	0	0	0	0	0	0	0	0	0	0	0	0	0	0	0	0	0	0	0	0	0	0	0	0	0	0	0	0	0	0	18.21719	0	0	0	0	0	0	0	0	0	0	0	0	0
Gpatch2	1.200779	32.42092	0	0	0	8.390175	10.59031	4.585909	14.8539	0.382133	0	0	0	13.35738	14.01235	14.73756	1.570822	0	10.17301	0	0	0	0	0	26.78403	0	18.26619	7.224424	0	0	6.19638	0	0	21.28448	3.334755	0	0	14.6825	1.884043	0	44.26178	0	2.406831	11.77858	7.700798	20.56925	40.6611	408.8003	166.4277
Esrrg	0	0	0	0	0	0	0	0	0	0	0	0	0	0	0	0	0	0	0	0	0	0	0	0	0	0	0	0	0	0	0	0	0.2481436	0	0	0	0	0	0	0	0	0	0	0	0	0	0	0	0
Ush2a	0	0	0	0	0	0	0	0	0	0	0	0	0	0	0	0	0	0	0	0	0	0	0	0	0	0	0	0	0	0	0	0	0	0	0	0	0	0	0	0	0	0	0	0	0	0	0	0	0
Kctd3	0	63.85881	0	15.84714	0.3275091	3.22815	6.64916	0	0.5706972	0.2050396	0	0.7809312	7.078306	7.268239	0	0	0	0	0	0	0	1.414749	0.3792168	0	0	0	16.81224	28.42382	1.935895	26.27767	9.60731	25.80703	0	21.46931	10.53284	5.134543	41.17653	36.36585	12.64917	0	24.32649	0	0	12.73278	24.42981	0	3.079076	75.77916	0.3259075
Kcnk2	0	0	0	0	3.622268	0	0	4.11578	0	0	0	0	0	0	0	0	0	0	0	0	1.2982	3.162639	0	0	1.039779	0	0.683334	0	0	0	0	0	1.319337	0	0	0	0.7219542	0	0	0	0	0	0	0	0	0	0	0	0
Cenpf	1.26E+01	1.42E+02	1.52E+01	1.53E+01	1.55E+01	1.14E+02	1.03E+01	9.02E+01	5.55E+01	2.04E+00	2.81E+02	7.96E+01	1.15E+01	1.61E-01	1.28E+01	1.90E-01	2.75E+01	6.01E-01	7.52E+01	7.07E+01	0.00E+00	7.37E-01	1.60E+02	0.00E+00	2.05E+02	1.39E+02	3.78E+01	9.90E+01	6.07E+01	1.20E+02	1.59E+00	7.65E+00	2.24E+02	1.51E+02	3.76E+01	3.42E+00	4.90E+01	1.19E+02	4.49E+00	2.51E+02	1.27E+02	5.78E+00	2.52E+02	1.42E+01	4.67E+01	6.82E+01	3.23E-01	1.13E+00	4.91E-02
Ptpn14	2.017742	0	2.537034	0	0.1067963	0.4709438	0	42.28542	0	0.1337213	12.92042	0	0	0	0	0	3.278358	0	0	0	0.4349463	0.4127859	6.947633	15.26192	10.12373	0	3.359334	0	0	0	0.1323919	3.457048	0	0	7.532593	22.18999	0	1.838053	0	0.9517526	0	0	0	4.796581	13.78694	4.069211	0	0	0.05313705
Smyd2	22.43786	219.5831	141.6249	112.7169	4.35915	127.7438	2.288885	0	46.61095	3.387943	70.0569	80.22766	19.36876	30.36467	37.36548	69.93503	42.70981	84.65214	9.318795	104.11	92.29026	171.9055	12.56129	34.78434	43.04235	1.553917	60.19246	73.06113	99.16095	119.0428	40.47947	124.4661	66.93526	84.27167	140.7129	2.461858	31.27618	171.0803	73.7907	51.36297	113.0286	3.069427	100.2546	32.39373	92.7401	73.00679	0	0.4747485	121.1786
Prox1	0	0	0	0	0	0	0	0	0	0	0	0	0	0	0	0	0	0	0	0	0	0	0	0	0	0	0	0	0	0	6.227885	0	0	0	0	0	0	0	0	0	0	0	0	0	0	0	0	0	0
Gm17566	0	0	0	0	0	0	0	0	0	0	0	0	0	0	0	0	0	0	0	0	0	0	0	0	0	0	0	0	0	0	0	0	0	0	0	0	0	0	0	0	0	0	0	0	0	0	0	0	0
AC124613.1	0	0	0	0	0	0	0	0	0	0	4.100558	0	0	0	0	0	0	0	0	0	0	0	0	0	0	8.731184	0	0	0	0	0	0	0	0	0	0	0	0	0	0	0	0	0	0	0	0	8.295204	8.04545	0
Rps6kc1	0	0	0	0	2.487045	0	0	0	0	6.559895	0	5.187918	5.187628	0.4376336	0	0	0	6.134971	193.4661	0	0	0	14.86105	0	3.990867	0	6.38943	1.289335	0	0	0	0	0	18.96285	0	0	19.39697	0	10.88537	0	0	0	0	45.44417	0	15.19637	0	0	1.904908
Angel2	7.32E-01	2.26E-01	1.62E+01	3.51E+01	4.83E+01	3.45E+01	1.37E+01	6.06E+01	7.91E+00	3.48E+01	4.61E+01	3.26E+01	1.11E+01	1.05E+01	4.32E+01	4.21E+00	6.00E+01	0.00E+00	1.91E+01	5.45E+01	7.61E+01	6.36E+01	1.49E+01	1.61E+01	0.00E+00	1.28E+00	5.15E+01	1.06E+01	1.96E+01	4.36E+01	1.10E+01	1.59E+01	4.16E+01	5.35E+01	3.61E+01	5.37E+01	4.01E+01	5.07E+01	0.00E+00	1.41E+01	2.51E+01	9.68E-01	2.17E+01	0.00E+00	3.65E+01	1.17E+01	4.21E+01	2.09E+02	1.42E+02
Vash2	2.494948	0	40.60768	34.78532	3.192888	21.27945	15.96014	0	6.575317	0	1.881241	13.14555	0	12.92338	0	0	19.94686	0	4.623056	34.76314	22.46073	0	4.84324	3.466631	0	0	15.11231	0	25.01356	0.5842038	0	21759	0	12.22711	9.794699	0	23.94963	10.38149	1.321183	16.12674	11.02166	0	16.02376	7.263385	9.600311	0	25.37098	0	55.05181
Mfsd7b	1.14049	0	0	0	0.3317118	3.039768	0	0	3.468123	0	15.76579	0	0	0	46.58083	0	0	75.24028	8.534221	0	0	0	0	0	0	0	0.3597987	0	12.94086	2.930235	6.990603	0	11.80949	0	0	20.54837	0.7602671	0.5392706	27.26112	0	0	0	0	0	0	0	0	0	0
Tatdn3	0	27.20512	0	16.25938	1.87675	0	0	0	38.18006	12.24675	0	27.19011	8.671363	0	0	0	2.92447	0	0	0	0	55.74772	15.26122	0	0	0	0	0	12.35165	0	3.464284	17.44231	11.70469	0	22.91989	0	0	37.24997	0	0	28.44147	0	0	18.25436	55.55644	0	0	0	100.9561
Nsl1	0	0	20.31613	30.38455	0	38.34644	35.71972	0	49.3846	14.52771	38.42082	8.85484	16.18631	0.2065495	0	15.71804	21.76276	0	11.41833	52.36205	30.98576	47.36089	5.733162	14.38706	25.11422	0	50.36962	17.62094	17.08933	22.40285	18.15593	5.832984	0.3983311	49.6079	20.47371	21.48583	39.23474	17.2559	44.0573	26.06688	20.65341	0	7.500121	6.610564	2.214225	18.50106	104.3736	307.7808	47.5081
Batf3	0	0	0	9.799538	0	0	39.98718	0	0	0	0	0	0	49.67633	0	21.97835	0	0	0	8.522395	18.63062	111.7622	0	0	0	0	1.653962	33.41741	7.210665	0	0	5.195798	0	0	7.815939	0	48.92832	9.915913	0	0	37.5846	0	0	0	0	8.494112	0	0	0
Atf3	0	0	0	0	0	7.552499	0	81.16433	0	0	0	0	0	0	123.5246	0	0	0	0	0	0	1.103304	0	0	0	0	0	0	0	0	0	0	0	0	0	0	0	27.69029	0	52.91243	0	0	0	0	0	0	0	0	0
D730003I15Rik	0	0	0	0	0	0	0	0	20.75167	0	0	0	38.88475	0	0	0	0	0	0	0	113.1688	0	0	0	0	0	0	0	0	0	0	0	0	0	0	21.69743	0	43.56113	0	0	0	0	0	0	0	0	0	0	0
Nenf	28.36491	0.4203589	48.84851	74.9837	79.19946	75.60151	64.20532	40.21705	28.75169	18.59378	46.34005	40.23576	44.75792	61.36813	0	68.1752	26.47623	80.37745	14.1502	35.5698	144477	0	79.92945	26.27462	29.95576	0	25.05577	171.7594	29.25908	1.619497	24.54523	70.27751	35.41818	29.57644	35.23904	24.04964	49.16201	20.11815	33.79601	48.89173	14.83871	0	23.07854	67.66726	64.25493	188066	0	0	93.99993
Tmem206	62.09246	0	2.024547	0	0	1.684958	0	0	0	0	0	21.26175	0	0.3787295	0.508768	0	13.99305	0	0	2.348909	0	24.51156	0	0	0	0	0	0.7326435	14.03832	33.50917	0	25.28903	0	51.4196	0	29.74863	12.78949	16.0876	0	0	23.23732	0	8.251338	22.02054	61.63078	17.70899	0	0	41.45573
Ppp2r5a	0	7.232228	14.87923	2.941514	0	0	2.323141	0	7.178225	9.742836	0	0	0	0	6.332461	0	24.26907	0	7.850619	0	3.719855	0	17.24541	0	0	0	9.432884	5.459103	1.439707	47.62085	0	1.559616	0.6375979	15.1785	1.564066	3.335721	28.32444	0	7.176015	0	0	0	7.203145	0	6.8368	4.707076	0	0	0
Dtl	69.1007	20.48694	43196	44.95114	0	55.64142	9.83548	0	20.26029	16.66105	0.2629575	0	11.28326	34.30055	0	2.806995	20.0088	1.482336	14.40277	4.332184	41.0388	36.31818	24.69422	1.028599	11.08743	0.5942691	12.19099	24.32237	46.73376	20.79523	12.65181	28.61275	75.61779	25.70448	5.738881	38.60133	79.42829	25.6228	11.43374	32.05975	13.59751	0	28.01747	44.57437	9.234816	29.56037	400.8625	133.1343	142.8898
Ints7	62.07778	1.211581	24.94037	2.419891	3.953724	30.79674	14.93902	6.359678	33.29933	25.5183	32.03095	24.39552	19.33139	16.38672	4.102493	22.03491	0	30.49523	2.888639	5.916582	0	10.58572	0.9931079	0	36.54274	0.7747183	25.01623	43.71722	21.81231	13.97037	11.92649	6.960527	0.8279949	27.52175	7.655914	25.93262	69.48452	21.4255	34.5925	7.322187	4.47751	0	35.85746	23.26829	11.53006	14.17446	51.16	7.049496	87.81968
Lpgat1	1.863908	13.70547	39.51352	7.133816	17.34778	83.53026	23.23532	5.654765	27.23884	0.2262648	0	26.1526	0	7.751241	0.3750113	0	6.429693	0	242.6086	18.85452	13.60589	13.83621	5.731673	19.21122	25.50154	0	6.852167	3.060166	10.04059	2.305766	0	29.44817	6.863451	8.74584	18.73871	0	26.29976	8.273144	9.984096	7.362578	15.70958	0	12.11343	13.37728	8.675967	0.154864	36.13101	2.779879	50.46562
Nek2	71.52193	41.31246	10.92055	22.41947	53.9898	11.03011	59.56463	74.10682	81.24306	10.19219	38.10199	34.63016	22.36004	0	5.005197	16.38394	0	2.632336	0	21.37516	0	65.25884	10.45108	0	66.27818	243.1045	12.75331	31.19629	32.01632	43.67622	29.15138	33.32338	51.14062	17.34721	39.40525	21.75166	34.82535	43.08185	5.671946	56.84274	46.99556	0	51.35571	15.46541	37.88393	45.26593	0	0.383372	65.77693
1700034H15Rik	0	0	0	0	0	0	0	0	23.27226	0	0	0	0	0	0	0	0	0	0	0	0	0	0	0	0	0	0	0	0	0	0	0	0	0	0	0	1.750844	0	0	0	0	0	0	0	0	0	2.58272	143.0073	0
Slc30a1	0	0	7.940885	0	2.051918	0	0	0	1.986415	16.78287	5.910591	0	5.039243	0	0	0	0	0	0	1.820347	3.714126	0	0	0	26.54666	0	0	0	0	2.013998	0	0	2.807005	2.860754	0	19.53662	0	0	0	4.222328	0	0	10.57054	0	0	0.0976934	0	0	0
Traf5	0	0	0	0	0	0	0	0	0	0	0	4.80597	0	0	0	0	0	0	0	0	0	0	0	0	0	0	0	11.80561	0	0	0	0	0	0	0	0	0	0	0	0	0	0	0	0	0	0	0	0	0
Rcor3	3.622182	0	0	0	7.087266	0	0.5761702	0	0	5.5434	0	0	0	28.10629	0	0	0	0	0	0	0	2.692466	0	29.8268	0	0	15.88385	25.10404	0	4.136174	0.2326931	0	13.55076	31.1332	0.5818641	17.37337	0	16.33264	0.7749907	0	0	0	0	6.390927	35.24463	14.15494	49.48761	0	25.4168
Gm10516	0	0	0	0	0	0	0	0	0	0	0	0	0	0	0	0	0	0	0	0	0	0	0	0	0	0	0	0	0	0	0	0	0	0	0	0	0	0	0	0	0	0	0	0	0	0	0	0	0
Kcnh1	0	0	0	0	0	0	0	0	0	0	0	0	0	0	0	0	0	0	0	0	0	0	0	0	0	0	0	0	0	0	0	0	0	0	0	0	0	0	0	0	0	0	0	0	0	0	0	0	0
Hhat	7.576681	0	44.23012	8.437732	0	0	0	0	0	0	0	18.3812	0	0	25.23659	44.5402	40.05613	0	33.33346	0	0	0	0	0	0	0	17.33708	13.93184	5.668745	0	0	0	1.869098	0	4.779124	29.12157	34.34423	0	0	14.80068	0	0	0	10.83247	0	0	0	0	0
Sertad4	20.28713	0.1027362	0	1.969872	0	0	9.07527	0	46.7358	3.134356	0	8.324035	0	5.242533	0	0	45.71215	0	0	0	0	0	0.1746483	0	0	0	0	0	13749	0	2.878558	19.49626	13.48031	18.2046	11.60894	0	11.47465	13.66217	0.1808571	0	0	0	7.050524	1.49143	0	0	0	0	0
Gm15867	0	0	0	0	0	0	0	0	0	0	0	0	0	0	0	0	0	0	0	0	0	0	3.737994	0	0	0	0	0	0	0	0	0	0	0	0	0	0	0	0	0	0	0	0	0	0	0	0	0	0
Syt14	0.5548191	0	0.3746977	5.333399	0	0	0	0	0	0	2.739856	0	0	0	0	0	1.576145	0	0	0	0	0.6480763	13.8971	0	0	0	0	0	0	0	0	17.04543	27.37331	0	0	0	0	0	0	0	0.8599876	0	0	0	0	0	0	0	0
Diexf	4.217307	0	2.506384	11.80176	0	11.24046	0	0	0	0	0	0	0	10.92245	12.42213	8.297635	0	0	0	0	0	0	8.345169	0.7813042	6.478306	0	2.980241	6.744768	0.6960404	0	4.50092	0.3343644	0	0	1.341275	0	0	1.595293	0	5.815394	0	0	0	0.1364176	2.512688	0	0	0	0
Irf6	0	0	0	0	0	0	0	0	0	0	0	0	0	0	0	0	0	0	0	0	0	0	0	0	0	0	0	0	0	0	0	0	0	0	0	0	0	0	0	0	0	0	0	0	0	0	0	0	0
A130010J15Rik	0	0	14.49248	13036	0	6.056381	0	0	16.82646	0	0	4.39535	11.46952	38.51969	0	0	42.4576	0	7.866051	0	38.09792	0	0	0	6.544729	0	23.58629	22.47358	0	16.21708	0	34.56068	46.39273	14.80842	22.72493	0	3.138502	11.24225	0	0	0	0	19.54521	22.10852	2.276287	8.778961	52.17083	0	0.6005669
Traf3ip3	0	0	0	0	0	0	0	0	0	0	0	0	0	0	0	0	0	0	0	0	0	0	0	0	0	0	0	3.796573	0	0	0	0	0	0	0	0	0	0	0	0	0	0	0	0	0	0	0	0	0
Hsd11b1	0	0	0	0	0	0	0	0	0	0	0	0	0	0	0	0	0	0	0	0	0	0	0	0	0	0	0	0	0	0	0	0	0	0	0	0	0	0	0	0	0	0	0	0	0	0	0	0	0
G0s2	0	0	0	0	0	0	0	0	11.23433	0	50.83816	0	0	0	25.86682	24.78002	0	0	0	0	0	0	0	0	0	0	0	0	0	0	0	0	0	0	0	0	0	0	0	4.775944	0	0	0	0	0	18.50919	0	0	0
Lamb3	0	0	0	2.807036	0	0	0	0	0.4843473	0	0	0	0	0	0	0	0	0	0	0	0	0	0	0	0	0	0	0	0	0	0	0	0	0	0	0	0	0	0	0	0	0	0	0	0	0	0	0	0
Camk1g	39.94562	0	0	0	0	0	19.60033	0	0	0	17.45036	0	0	3.894005	0	0	0	0	0	28.63069	0	44.31156	0	0	0	0	0	0	22.82645	0	0	0	22.94066	0	0	29.83655	0	0	0	0	0	0	0	0	0	18.67483	0	0	0
Plxna2	8.46E-01	0.00E+00	3.43E-01	0.00E+00	7.24E-01	1.88E+00	0.00E+00	2.03E+01	1.71E-01	0.00E+00	1.81E+00	2.01E-01	0.00E+00	5.34E-02	0.00E+00	1.87E+01	0.00E+00	5.99E-01	0.00E+00	2.03E+01	4.01E+00	0.00E+00	0.00E+00	0.00E+00	0.00E+00	0.00E+00	1.18E+00	0.00E+00	2.15E+00	0.00E+00	0.00E+00	6.79E+00	0.00E+00	0.00E+00	0.00E+00	0.00E+00	0.00E+00	0.00E+00	9.75E+00	0.00E+00	0.00E+00	0.00E+00	2.33E+00	0.00E+00	0.00E+00	0.00E+00	0.00E+00	0.00E+00	0.00E+00
Cd34	0	0	0	5.642759	0.4685769	0	0	0	0	0	0	0	0	0	13.61383	5.403051	1142.877	0	0	6.734263	0	0	4.792011	9.327093	7.733705	0	0	0	0	0	8.132307	0.7983185	13.73821	16.16875	0	0	0	1.142662	13.76588	0	0	0	0	0	0.9998698	20.97517	0	0	0
Gm16897	0	0	0	0	0	0	0	0	0	0	0	0	0	0	0	0	6.519526	0	0	0	0	0	0	0	0	0	0	0	0	0	0	0	0	0	0	0	0	0	0	0	0	0	0	0	0	0	0	0	0
A330023F24Rik	0	0	0	0	0	0	0	0	0	0	0	0	0	0	0	0	0	0	0	0	0	0	0	0	0	0	0	0	0	0	0	0	0	0	0	0	0	0	0	0	0	0	0	0	0	0	0	0	0
Cd46	0	0	0	0	0	0	0	0	0	0	0	0	0	0	0	0	0.8287202	0	0	0	0	0	0	0	0	0	0	0	0	0	0	0	0	0	0	0	0	0	0	0	0	0	0	0	0	0	3.150825	54.59523	0
Cr1l	61.37441	51.98303	0	38.6599	97.49263	10.62917	33.29836	144.4688	53.4379	2.904651	1.252916	23.14199	150.2766	0	0.8023613	58.05546	126.0566	0	70.65557	5.556581	51.96269	2.329137	0	32.79896	153.8845	0	54.61143	41.49128	25.43188	36.10637	120.8583	29.63269	25.88077	45.94573	41.83878	85.06089	2.658429	54.6922	0	4.296197	28.05184	1.040932	64.03141	29.0247	58.60114	52.16476	0	99.63686	0
Cr2	0	0	0	0	0	0	0	0	0	0	0	0	0	0	0	0	0	0	0	0	0	0	0	0	0	0	0	0	0	0	0	0	0	0	0	0	0	0	0	0	0	0	0	0	0	0	0	0	0
Cnksr3	2.512737	0	0	7.373717	0	2.886324	0.532878	0	0	7.690321	8.335542	4.320398	0	19.97301	7.077743	3.631816	5.438667	0	0	0	9.921433	0	13.37651	0	0	0	0	0	5.585285	0	0	8.300812	0	0	1.6649	10.90327	0	8.192782	9.716837	0	0	0	0	0	13.51547	0	0.5323306	93.2048	0
Ipcef1	0	0	0	0	0	0	0	0	0	0	0	0	0	0	0	0	0	0	0	0	0	0	0	0	0	0	0	0	0	0	0	0	0	0	0	0	0	0	0	0	0	0	0	0	0	0	0	0	0
Gm15536	0	0	0	0	0	0	0	0	0	0	0	0	0	0	0	0	0	0	0	0	0	0	0	0	0	0	0	85.38228	0	0	0	0	0	0	0	0	0	69.67234	0	0	0	0	0	0	0	24.48505	0	0	0
Oprm1	0	0	0	0	0	0	0	0	0	0	0	0	0	0	0	0	0	0	0	0	0	0	0	0	0	0	0	0	0	0	0	0	0	0	0	0	0	0	0	0	0	0	0	0	0	0	0	0	0
Rgs17	0	0	0	0	0	0	0	0	0	0	0	0	0	13.55903	0	0	0	0	0	0	0	0	0.7467375	0	0	0	14.29575	0	0	0.784615	0	0	10.75671	0	0	0	0	0	0	14.42412	0	0	0	8.196891	0	0	0	18.00101	0
Mtrf1l	2.884716	0	25.32655	8.473171	2.097551	10.57194	53.81399	0.2065697	0	1.05055	84.25598	5.347477	11.37972	39.67967	51.47466	84.84683	48.39337	1.27725	0	0	0	0	0	0	2.769551	0	64.92537	33.4315	0	15.02915	3.64037	1.429447	18.01017	10.33976	46.2094	24.45852	92.08375	5.626553	36.59098	1.553843	4.841621	0	9.098099	10.64342	4.252054	102.4117	2.543292	100.5627	0
Fbxo5	59.4432	242.2552	166.3675	204033	140.0181	21.24588	29.13821	29.68197	70.98797	6.635315	91.58818	37.44605	57.23357	176.5957	158.5454	82.1096	53.83943	204.7041	28.40397	221.6487	147029	90.32663	64.53408	142.4021	106.0488	8.301611	265529	79.8634	85.37362	33.15863	62.81937	111.1626	32.59991	40668	85.74329	101.3781	125.5399	30.09709	181.8405	104.2751	134.1477	721.6595	36.56795	226.8156	104.5976	60.45812	167.1666	246.4429	308.4458
Myct1	0.6725807	0	0	0	0	0	0	0	0	0	0	0	0	0	0	0	70.01297	0	0	0	0	0	0	0	0	0	0	0	0	0	0.9700156	0	0	0	0	0	0	0	0	0	0	0	0	0	0	0	0	0	0
Syne1	1.859637	0	3.38023	0	0	0	0	0	0	0	0	0	0	0	0	0	0	0	0	0	0	0	0	0	0	0	0	0.1548996	0.04567285	0	0	0	0	0.9755736	0.621812	0	0	0	0.0256026	0	0	0	0	0	0	0	0	0	0
Esr1	0	0	0	0	0	0	0	0	0	0	0	0	0	0	0	0	0	0	0	0	0	0	0	0	0	0	0	0	0	0	0	0	0	0	0	0	0	0	0	0	0	0	0	0	0	0	0	0	0
1700052N19Rik	0	67.42902	0.5504293	1.203808	66.37422	78.10331	35.78984	34.81144	8.261402	32.64964	80.02528	15.68308	31.43695	0.1236908	46.45919	34.01867	0.7795907	2.87187	0	69.09669	0	26.65659	33.8767	57.4202	38.95434	0	74.66801	0	1.120959	0	3.526367	0	39.88409	0	36.96524	0	34.56048	0	0	1.756046	11.21195	1.490997	25.85187	39.19139	31.47688	33.72308	0	0	114.8234
Rmnd1	0	0	0	21.73486	0	0	1.405379	10.4824	5.066192	0	13.91215	21.41371	0	0	5.181632	0	0	0	0	82.26573	0	0	17.18744	35.28306	21.25685	0	0	32.07417	0	0	0	0	11.14546	0	13.12823	0	0	0	0	3.076775	0	0	0	12.1254	19.49784	0	0	0	14.05242
Gm16153	0	0	0	0	0	0	0	0	0	0	0	0	1.111044	0.07505633	0	0	0	0	0	0	0	0	0	0	0	0	0	0	0	0	0	0	0	0	0	0	0	0.2247304	0	0	0	0	0	0	0.589941	0	0	0	0
Rmnd1+ENSMUST00000137429	0	0	0	0	0	0	0	0	0	0	0	0	0	0	28.4481	0	0	0	0	0	0	0	0	0	0	0	0	0	0	0	0	0	0	0	0	0	0	0	0	0	0	0	0	0	0	0	0	0	0
Rmnd1+ENSMUST00000128434	0	0	0	15.19441	0	0	25.20042	0	0	0	0	16.51027	0	0	0	0	0	0	0	0	0	0	0	0	38.24176	0	0	0	0	3.248868	0	5.639341	0	0	0	0	0	0	0	0	0	0	0	0	12.36043	0	0	0	0
Zbtb2	16.24536	21.24983	18.70013	11.60815	1.049993	26.0702	5.329295	6.018427	15.42278	0	10.01581	0	2.117172	0	29.44643	4.049841	0	38.96289	0	0	0	0	0	0	8.664891	0	0	14.27457	9.930355	0	4.179804	0	15.00484	10.95454	1.793987	30.71557	4.82988	4.796284	6.394576	12.48865	0	0	0	11.42539	0	12.09995	0	0.4172507	0
Akap12	0.9091142	0	0	0	2.401188	0	0	0	0.9298137	0	3.048108	0.9857593	0	0	3.691169	0	9.803174	2.166135	0.762683	17.32562	2.173166	9.643426	2.20193	9.205155	0	42.54593	0.5787784	1.40547	11.67008	0.1745788	1.322965	13.63642	5.724813	0	4.1026	0	0	0	0	9.223268	0	0	0.7013547	0	0.5693066	8.652896	0	0	0
Mthfd1l	0	0.08823375	4.635441	31.64942	0	25.76097	16.77128	12.31232	20.88318	2.180398	40.14256	19.84372	11.29712	51.25323	36.53825	51.05527	59.99607	32.72795	1.49339	8.092228	15.63532	25.90252	27.95243	8.246176	0	0	0	13.4615	19.06186	23.52574	0.4317441	18.9054	2.82405	25.73736	16.93702	5.595708	11.52958	37.6973	26.33913	43.29331	30.38262	0.3960243	34.51498	6.993325	27.36129	21175	15.09738	0	4.237616
Gm16074	13.75733	16.09345	3.097011	4.89805	21.34039	0	0	9.194636	13.94492	6.680159	5.762948	2.956794	5.360035	10.13869	5.535847	5.126482	15.81899	0	22.87675	0	0	21.42633	8.614837	0	26.41621	0	8.680254	0	17.34457	0	6.613744	9.089455	0	0	4.557698	9.720309	6.113893	6.505034	2.698187	9.880455	7.108104	0	0	5.562619	8.538201	5.715185	0	56.53559	5.30901
Plekhg1	9.36926	0	0	0	0	0	0	0	0	0	0	5.265008	0	0	0	0	15.41604	0	0	0	0	0	0	0	24.70022	0	0	0	0	0	0	0	0	12.56711	0	0	10.16976	9.508814	0	2.988181	2.446352	0	0	0	0	0	0.3343587	0	0
Gm16148	0	0.4424202	0.8939597	0	0	0	1.302717	0	0	0.9641221	0	0	0	0.8361595	0	0	29.00874	0	0	0	0	0	0.414449	0	0	1.771006	0	0	1.820565	0	0	0	0	0	0.6577953	0	0	0	0	0	0	0	0	0	0	0.3299404	0	0	0
Ppp1r14c	0	0	0	0	0	0	0	0	0	0	0	0	0	0	0	0	0	0	0	0	0	0	44.31915	0	58.84267	0	0	0	0	0	0	0	0	0	0	0	0	0	0	0	10.17865	0	0	0	0	0	0	0	59.55202
Gm16760	0	0	0	0	0	0	0	0	0	0	0	0	0	0	0	0	0	0	0	0	0	0	0	0	0	0	0	0	0	0	0	0	0	0	0	0	0	0	0	0	0	0	0	0	0	0	0	0	0
Lrp11	0	0	0	11.90548	1.233742	20.9456	0	60.75027	0	0	0	0	0	7.069719	0	0	55.98894	0	0	0	30.14774	29.22205	0	0	30.17936	195.5276	0	0	9.960084	0	0	3.356293	24.46638	0	0	0	0	0	0	0	0	0	0	0	0	0	0	0	0
Gm16255	0	0	0	0	0	0	0	3.191656	0	0	0	0	0	0	0	0	5.652615	0	0	0	0	3.253924	0	0	0	22.36226	0	0	0	0	0	0	1.696772	0	0	0	0	0	0	0	0	0	0	0	0	0	0	0	0
Pcmt1	216.0199	149.8941	175.0671	54.06793	75.39532	253335	85.97931	148.6199	136523	43.3855	184.6011	151.3398	63.01493	137.1807	73.50505	128.7401	77.14771	183.6402	39.62058	234.7265	204.7068	61.70176	100.1009	460.2316	10.42599	5.219697	145.3235	159.5554	94.81921	93.77492	113.2589	196.9592	266.0683	68.5477	172.9782	50.02779	52.94371	165.2371	99.53351	6.579833	99.37627	3.100569	200.3905	133.6915	107.7763	174.4559	2.274195	141.7329	0
Nup43	292.1644	404.2934	163716	373.6687	4.342771	166.4644	176.1594	227.3019	378.8389	103.2051	194.5019	481.0379	132.5886	354.4944	47.43867	290.3027	121.8303	570.6968	52.53192	600.1458	286.9861	429.4271	147162	198.4499	358.4202	4.539437	46.02075	350.2138	303913	50.58624	14.66346	455.6037	162.0159	114836	333.9007	261.9244	554.1	166.6808	211.5336	170555	484.0242	0	154918	281.4418	379.0651	134.6296	2.156383	286.7565	93.94221
Lats1	18.11799	0	0	1.658721	24.39082	3.449299	4.330345	0	1.574146	2.839833	6.342758	0.166886	10.43724	0	7.394691	0	11.86963	3.6672	0	3.606362	0	3.779172	8.022872	3.71786	0	0	0	8.510684	2.050366	0	0.8399023	0	4.414289	1.079534	1.800704	8.778067	0.6115542	7.587853	5.787013	3.953248	5.115203	0	10.09266	0	0	6.870823	0	0	1.797892
Katna1	156.7274	72.44334	25.85205	135.9971	96.49101	58.7427	161.0281	70.69664	162.2603	70.85037	120.7925	62.75097	17.96478	23.10221	130.8836	51.93615	29.98217	160.1636	0	72.18821	47.69133	0	172.2868	65.4875	46.54285	0	117.7115	81.35354	125.6019	149.9261	32.14392	166445	129186	27.83599	165.5783	126.2707	60.74016	59.93973	37.23165	0	67.41235	0	69.08915	92.39904	111.3032	90.18506	143.5675	265.5884	106.5802
RP24-258P4.8	4.666029	0.7797658	0	2.491883	0	0	0	4.009518	4.729653	6.797061	5.863799	0	0	0	5.632724	0	0	8.263807	0	0	0	0	5.843731	0	0	0	2.944053	0	0	0	0	0	0	0	2.318729	9.890414	0	2.206291	1.372702	0	0	0	0	3.77331	0	1.16304	2.965536	4.314373	4.051438
BC013529	20.96573	120.7127	41.68365	23.95353	0	21.45747	16.47086	0	37.02111	1.70841	9.229662	19.46565	0	29.19711	30.77534	0	25.04857	0	10.04039	0	0	29.06838	141482	0	37.3579	0	21.58821	11.66252	0	0	1.691425	1.326904	0	43.9764	66.64175	92.43335	42.84111	6.945435	0	0	0	0	75.57	14.6483	34.98587	26.92287	0	0	94.95059
6530403G13Rik	42.41447	0	0	0	0	0	0	0	0	0	26.65363	0	0	26.79511	0	0	0	0	0	0	0	0	0	0	0	0	0	0	0	0	0	0	0	0	0	0	0	20.05719	0	0	0	0	0	0	0	0	0	0	73.64595
Ppil4	146.3819	69.32151	31.26964	43.87249	172.2859	95.34332	31.3961	107622	70.97444	91.0308	66.85291	79.3635	96.96986	104.9733	81.5169	77.61269	41.17327	0	0	28.5899	162.0401	25.56285	90.01222	39.55028	77.95149	0	79.51629	212.6807	57.17241	63.32103	53.79566	1.91613	105.0364	113.4736	45.38051	152.7219	110.1319	18.43654	31.28396	36.26499	87.91977	103.5893	62.08733	56.27606	58.83606	111.4768	152.4244	0	135.2154
Gm15560	0	0	0	0	0	0	0	0	0	0	0	0	0	0	0	0	0	0	0	0	0	0	0	0	0	0	0	28.96899	0	0	0	0	0	0	0	0	0	0	0	0	0	2.449496	0	0	0	0	0	1.141368	0
Tab2	4.71E+01	0.00E+00	4.15E+01	2.51E+00	1.20E+01	1.07E+01	1.81E+01	1.60E+01	3.17E+00	1.63E+00	1.77E+01	3.17E+00	1.76E+01	3.13E+01	9.17E+00	2.50E+00	5.44E-01	2.93E+01	1.06E+01	9.54E+00	0.00E+00	2.56E+01	9.51E+00	5.17E+00	2.40E+01	2.70E+00	1.56E+01	3.62E+00	1.58E+01	2.55E+00	0.00E+00	0.00E+00	3.81E+00	2.31E+01	4.66E+00	2.84E+01	5.36E+00	1.88E+01	2.74E+01	2.89E+00	3.81E+00	8.86E-01	1.38E+01	2.00E+01	1.05E+01	0.00E+00	1.42E+00	1.87E+01	8.14E+00
Ust	0	0	0	0	7.856319	0	0	0	0	0	0	0	0	14.44834	0	5.357437	0	0	0	0	0	0	13.91364	0	0	0	0.2748882	1.262265	0	0	0	0	0	0	9.309555	0	0	3.090043	1.217616	0	12.83076	0	0	0	0	0	0	0	0
Sash1	0.5545718	0	0	0	0.3225947	0	0	3.097533	0.8432006	0	0.2613489	0	0.4861538	0	2.510499	0	0.4501265	0	0	0	0	0	0	0	0	0	0	0	1.144108	0	0	0	3.377914	0	0	2.938765	0	1.311122	2.120949	0	0.1611758	0	0	0	0	0	0	0	24.27693
Gm17280	0	0	0	1.323123	0	0	0	0	0	0	0	0	0	0	0	0	0	0	0	0	0	0	0	0	0	0	0	0	0	0	0	0	0	0	0	0	0	0	0.9718232	0	0	25.12792	0	0	2.562719	0	0	0	0
Samd5	0	0	0	0	0	0	0	2.999773	0	0	0	0	0	0	0	0	0	0	0	0	0	0	0	0	0	1.000849	0	0	0	0	0	0	0	0	0	17.44201	0	0	0.2200725	0	0	0	0	0	0	0	0	0	51.20455
Stxbp5	0	0	0	0	0	0	5.276635	0	0	2.865299	0	0	5.210903	0	35.89515	0	0	0	4.279535	0	0	0	0	0	0	2.256006	0	0	0	4.40815	0	0	0	1.105506	0.3197268	0	0	0.5315359	0	37.14187	10.88738	0	0	10.86247	1.231903	0	0	0	0.6207202
Gm15568	0	0	0	0	0	0	0	0	0	0	0	0	0	0	0	0	0	0	0	0	0	0	0	0	0	0	0	0	0	0	0	0	0	0	0	0	0	0.7323786	0	0	0.6002071	0	0	0.6262755	0	0.3860714	0.9844101	0	0
Rab32	0	0.2959263	12.27345	18.44042	0	10.89854	36.21793	117.3835	0	0.6618365	27.40626	69.72073	0	0	0	42.66411	0	0	114.4589	0	38.74879	0	0	0	3.48958	0	0	0	11.24779	0	0	104.4623	19.64835	0	12.64351	36.59549	0	20.1939	0	0	0	0	0	22.04465	39.75833	0	0	0	0
Grm1	0	0	0	0	0	0	0	0	0	0	0	0	0	0	0	0	0	0	0	0	0	0	0	0	0	0	0	0	0	0	0	0	0	0	0	0	0	0	0	0	0	0	0	0	0	0	0	0	0
Shprh	6.250359	0	8.468642	1.054765	0	0	5.348953	0.4670376	0	0	0	0.2628309	6.684547	12.17237	32.18699	0.9113911	0	1.44388	28.15067	0	0	1.587164	0	16.58756	9.607324	0.8912868	0.8573246	17.08557	6.169147	6.516658	0.1653576	9.474765	3.549788	0	0	0	6.3001	6.029467	0.07994772	18.89222	1.853351	0	10.82861	0	0	0	0	0	0.5716315
Fbxo30	72.27271	5.741743	0	0.4218261	33.58594	34.46363	37.49897	0.1113666	25.41986	6.01873	12.45958	27.73013	0.4390288	7.490869	20.88635	14.06662	0	0.6885957	6.788609	15.44268	30.8571	15.21427	19.22821	23.77889	43.67407	0	24.53182	3.373594	32.15849	4.661755	0.5695838	0	13.26204	0.4118013	55.53002	25.47742	27.99176	14.24783	17.72933	17.59198	19.13445	0	29.43	7.546018	13.9956	10.36961	51.68351	0	107136
Epm2a	0	0	0	0	0	0	0	0	0	0	0	3.226313	0	0	0	0	0	0	0	0	0	0	0	0	0	0	0	0	13.08479	0	0	0	0	0.2960344	0	0	0	0	0	0	0	0	28.65334	0	0	0	0	0	0
Gm16207	0	0	0	0	0	0	0	0	0	0	0	0	0	0	0	0	0	0	0	0	0	0	0	0	0	0	0	0	0	0	0	0	0	0	0	0	0	0	0	0	0	0	0	0	0	0	0	0	0
Gm9797	16797.7	5926.22	8823.383	15948.05	9771.234	4974.58	3673.661	9890.145	5675.584	8156.474	6450.179	4813.66	19633.81	2947.462	6759.269	14605.35	3787.252	13222.09	9310.835	3467.397	4421.668	0	8765.597	12966.52	7167.598	2497.119	3532.864	4326.036	7700.991	3196.887	2691.794	20346.75	4547.348	16542.11	15767.36	0	4976.709	7942.647	7687.134	0	10125.49	14814.55	8562.139	6037.296	9266.794	13026.05	5931.071	5752.497	7562.685
Utrn	2.863981	0.1481015	22.7729	20.70976	26.99236	0	12.75887	0	2.352914	0	17.07364	9.751447	0	0	0	0	29.50433	0	0.9649931	0	0	5.458245	14.7304	4.477391	53.71982	0	48.96833	0	0	3.657666	2.556273	0.319355	21.01471	49.42	0	0.8200494	20.62172	9.699996	11.66039	0	10.81768	0	2.032767	7.195925	2.900115	19.80081	0	0	0.3847465
B230208H11Rik	0	0.2898757	0	2.779051	0.504504	0	0	25.09054	0	0	0	17.33544	0	0	96.81243	0	0	0	0	0	24.65614	2.026142	0	0	23.31468	0	0.5472217	0	0	0	0	0	0	0	0	0	0	0	27.88302	0	0	0	0	0	0	0	0	0	0
Sf3b5	376.8471	263397	410.9897	410.1082	250.3166	244.3177	112.7659	158.4142	353.5948	174.3312	258.3911	446.5605	99.70176	229.2024	513.8355	180.7522	192721	202.9311	161.9552	342.4881	395.1149	295.9383	281.8366	229.9656	366192	0	282.3724	767.2369	313.0057	319834	156.0726	340.6685	234.1915	342.4976	255.5979	367.0112	414.1599	300.9946	210.5808	219.4458	383.3026	3.368474	455.5571	231.6493	262.3274	410.3167	3.236601	115.3638	224.0358
Plagl1	3.37E+01	1.13E+02	4.24E+01	0.00E+00	4.78E+01	0.00E+00	3.73E-01	0.00E+00	0.00E+00	1.65E+00	1.19E+00	3.39E-01	1.77E+00	0.00E+00	0.00E+00	0.00E+00	6.36E+01	0.00E+00	2.82E+02	0.00E+00	2.06E+01	3.71E+01	3.56E-01	0.00E+00	7.27E-01	0.00E+00	1.82E+01	3.05E+01	7.55E+00	1.86E+01	2.73E-01	5.21E-01	2.88E+01	0.00E+00	2.61E-01	1.60E+00	0.00E+00	0.00E+00	0.00E+00	2.61E+01	0.00E+00	0.00E+00	8.68E-01	7.81E+00	0.00E+00	3.50E+01	8.89E+01	6.05E+02	9.52E+01
Ltv1	68.69578	250.3551	125.2632	115.7046	0.6147749	99.99862	86.32895	90.96716	50.34964	66.58502	152.0736	151.6194	6.176483	159.0561	85.90488	163043	117.7351	0	63.26728	58.90255	210.3171	99.99457	29.78119	162.5705	63.92393	72.11385	140701	86.96164	127.5504	31.98093	111.65	126.7351	158.0371	58.40594	90.59585	52.64433	198.6738	75.20877	117.6824	192.4143	140.8821	0	254.5369	97.64454	175.4578	178.0781	103.4411	15.63532	115.6243
Phactr2	49.58146	20.36933	8.371224	13.39721	6.609524	0	0	1.117733	5.816844	0.5015688	4.903951	0	0.1341498	0	0	0	16.10639	13.41567	38.91262	19.47436	0	12.06571	0	0	4.237498	0	5.069111	6.185021	7.103395	3.931745	0	28.39147	19.86408	15.88245	0	4.865557	14.38362	13.83856	0	73.00892	0	0.3036654	2.632573	2.784401	3.134154	13.27397	19.69496	0	8.83604
Fuca2	0	0	20.04942	9.563024	71.13635	0	0	84.93062	0	0	21.63488	13.97647	0	0	0	4.018781	45.06317	0	0	40.36344	0	8.321101	70.70367	71.48635	50.15495	0	32.98628	0	0	20.44766	15.63125	0	13.01722	131.6595	0	0	0	0	0	0	15.18272	0	0	49.91689	0	66.99904	0	0	57.04315
Pex3	0	71.68208	0	15.01134	0	20.23417	30.98269	3.084528	23.93318	43.91052	0.6686201	0	2.097822	18.82114	89.35445	20.11063	3.641923	0	0	65.2748	0	44.24851	24.33983	0	63.74946	0	88.72962	11.7244	20.06444	10.91307	38.75016	12.25708	0.6848416	29.82178	20.45052	0	55.59963	0	33.67818	73.88616	38.77663	0	2.578957	10.91078	56.34633	0	0	0.8199111	0
Adat2	0	45.23538	37.80414	34.80855	0	0	66.40965	106.9644	0	7.819134	0	0.9888373	17.47737	0	35.48415	38.57499	34.23153	0	7.650645	37.03875	0	0	14.64534	72.80574	5.889563	0	0	67.9831	61.69652	0	0	14.43894	0	24.78637	8.764299	3.250752	47.02724	0	18.49821	0	0	0	0	14.88241	56.15662	0	0	0	0
Aig1	0.4271942	141.0001	35.75115	39.64836	110.0364	39.82727	145.9772	7.224356	1.826121	6.123478	54.17124	27.49114	19.55396	10.95457	12.0822	0	20.18547	81.89358	0	1.115636	46.58159	32.26703	78.14492	0	91.15574	0	0	27.83807	13.52146	0	10.26027	71.94959	61.08487	77.27745	0	89.10282	28.23093	0	22.96671	0	69.58555	2.836207	41.63114	0	56.99701	0	0	0	0
Hivep2	13.95126	0	0	0	0	0	0	0	0	0	0	0	0	0	0	0	0	0	0	0	0	0	1.376263	0	0	0	0	0	0	0	0	0	0	0	0	0	0	0	0	0	0	0	0	0	0	0	0.2429273	0	0
Gm8330	0	0	0	0	0	0	0	0	0	0	0	0	0	0	0	0	0	0	0	0	0	0	0	0	0	0	0	0	0	0	0	0	0	0	0	0	0	0	0	0	0	0	0	0	4.600837	0	0	0	0
Gm10335	109.7889	18.33417	0	0	0	0	0	0	37.09531	13.32757	0	0	0	0	7.363037	0	14.85197	0	0	0	0	0	17.18744	0	0	24.48156	0	0	12.58332	10.44734	13.19507	0	11.14546	0	0	0	0	17.30424	10.76629	0	14.18136	0	0	0	0	22.80471	0	0	0
Vta1	179.1564	297.0536	100.3118	183.0771	79.73483	218.4782	204.5461	169.6657	210.6147	55.11131	103.0127	120.1361	150.2587	155.1178	116.2308	22.74115	176.5678	346.1865	78.63881	232.4428	119.5045	143.2337	122.4025	127.3398	68.68948	39.19091	336.8895	253.8235	93.63405	3.029898	77.29813	80.06931	176.6706	95.33408	139.4008	133.6542	138006	44.0881	109.4452	353.2263	228.4263	0	482.9942	158.0711	195.6671	89.16641	1.124252	0.9824923	1.843636
Gm8355	11.31921	21.64848	43.31849	24.17999	8.779185	36.87357	19.8041	9.366349	19.12258	17.40487	25.28862	20.27316	15.43538	32.57303	17.20688	30.93162	16.84357	20.04697	12.54829	28.03825	20.85692	30.85088	22.05181	37.86271	31.39446	25.24042	20.63218	39.3541	42.37966	4.308472	29.02203	13.71074	25.28007	12.45838	22.49979	39.98819	43.5965	27.95031	28.86005	8.129403	14.13358	11.64666	51.92671	30.00341	20.29453	33.22971	16.78605	24.03334	14.92443
Cited2	11.38056	1.030178	89.98876	95.57028	7.685083	64.4572	26.13377	446.8781	59.60131	155.7113	27.92285	14.37005	54.04702	103.9388	40.59621	19.61374	10.00697	130.1717	188.7331	56.38044	104.4754	26.58693	29.69375	155.9321	16.14324	0	12.86527	20.1826	47.90406	116.5746	54.71125	16664	32.63785	26.45273	81.53253	69.35351	37.93223	15.9012	140.4788	75.04441	13.96518	3.177724	79.39991	38.36441	21.61656	33.22972	0.6027511	0	0
Heca	0	0	0	0	0	0	0	1.895236	0	0	0	0	0	0	0	0	0.8262343	0	0	0	0	0	0	0	0	0	0.3211402	0	0	2.905996	0	0	0	0	0	0	0	0	0	0	0	0	0	1.646386	0	1.332088	0	0	0
3110003A17Rik	253.2417	33.98979	83.49354	234.2795	126.4321	324198	113.8207	202.1894	224.3553	8.714181	35.08256	296.9966	50.11002	42.19657	75.42393	218456	78.49645	218.9556	29.84242	309.3244	165.3401	125.7766	219.1399	443.2999	76.5769	2.667862	142.1701	105.1467	205.6888	193.5437	8.627543	191.6894	236841	83.16795	160.5274	190.2003	162.1684	112.2002	139.6167	64.44463	107.4056	282.2572	123.4924	139.4835	176.97	311.6351	168.5539	1.229166	142.5506
Reps1	8.198523	22.24371	27.07091	3.15928	74.38852	13.13354	0	49.56297	18.28831	3.000844	26.68933	26.66526	0	4.431053	27.49537	43.42257	0.3747356	1.635351	0	20.60656	10.77579	0	27.26832	2.138322	10.91734	4.777668	8.131422	0	12.84838	3.954012	0	9.151093	3.374584	0.9628144	7.192619	1.957245	15.77404	19.71503	0	41.36225	42.74281	0	30.43002	13.0285	0.5730734	5.523783	106.6707	0.6657982	124.8187
Ccdc28a	15.58157	0	24.03582	0	1.059221	0	8.762639	3.825498	10.90652	30.89573	30.70314	0	0	0	0	0	0	0	0	0	0	0	8.770607	0	3.496418	122.0718	0	25.82693	0	2.458362	6.420629	0	0	30.46044	0	0	0	0	0	0	0	0	0	0	0	24.33806	0	0	0
Gm10827	0	0	0	0	0	0	0	0	0	0	0	0	0	0	0	0	0	0	0	0	0	0	0	0	0	0	0	0	0	0	0	0	0	0.3963605	0	0	0	0	0	0	0	0	0	0	0	0	0	0	0
Nhsl1	0	0	3.300921	0	0	0	5.942067	0.08235312	0	2.042832	4.335802	0.5561422	3.696612	7.718739	0.578464	0	14.58523	0	4.625923	0	0	16.79196	4.861084	24.51495	1.104137	0	0	1.499415	1.119981	0.4924662	0	0	9.611406	0	0	0	0	0	2.114587	0	0	0	0.6594797	0.5812616	0	0	0.885932	0	100.6426
Hebp2	0	0	0	6.784183	0	5.208984	0	0	0	0	0	6.300602	0	41.35706	23.59256	45.88067	0	57.97645	0	0	31.25263	0	0.3059545	0	0	0	0	14.72211	5.37591	0	0	0	11.30885	12.73645	0	21.74855	0	0	0	0	0	0	10.08629	21.53355	0	21.92117	0	0	0
D10Bwg1379e	0	0	0	0	0	0	0	0	0	0	0	0	0	0	0	0	0	0	0	0	0	0	0	0	0	0	0	0	0	0	0	0	0	0	0	0	0	0	0	0	0	0	0	0	0	0	0	3.955892	0
Perp	0	0	0	0	0	0	0	0	0	0	5.555178	0	0	0	0	0	0	0	0	0	0	0	0	0	0	0	19.21382	0	0	0	0	0	0	22022	0	0	0	0	0	0	25.31373	0	0	0	0	0	0	0	0
Tnfaip3	0	0	0	0	0	0	0	0	0	0	0	0	0	0	0	0	0	0	0	0	0	0	0	0	0	0	0	0	0	0	0	0	0	0	0	0	0	0	0	14.53629	0	0	0	0	0	0	0	0	0
Ifngr1	93.36503	62.65922	29.12503	23.03121	4.655185	97.65342	35.00392	128.7488	98.74304	3.238238	2.793615	44.98748	0.5196603	0.2808444	0.7156072	0	151.1935	6.299233	0	21.06208	4.213118	0	50.46263	51.47897	100.7356	0	40.95694	1.684593	19.99219	5.07684	16.35082	46.99017	1.083218	1.85434	25.92863	60.31314	1.185495	40.76288	31.78339	3.831677	64.29805	0.588159	81.29084	1.078602	42.21711	24.26925	0	0	0
U6+ENSMUST00000083390	0	0	0	0	0	0	0	0	0	0	0	0	0	0	0	0	0	0	0	0	0	0	0	0	0	0	30.99003	0	0	0	0	0	0	0	0	0	0	0	0	0	0	0	0	0	0	0	0	0	0
Slc35d3	0	0	0	0	0	0	0	0	0	0	0	0	0	0	0	0	0	0	0	0	0	0.8292616	0	0	0	0	0	0	0	0	0	0	0	0	0	0	0	0	0	0	0	0	0	0	0	0	0	0	0
Pex7	1.382527	204.8558	42.9498	0	92.11337	0	14.72308	0	44.84412	32.22311	34.44913	37.43958	30.21422	0	126.9871	71.09481	0	88.74352	0	0	0	48.44731	82.01219	0	42.47466	0	20.06318	0	98.36599	3.534424	61.81156	0	8.169641	0	0	88.62839	46.08064	0	1.22018	5.957549	85.18273	0	76.1079	0	18.01877	23.77771	0	0	0
Map3k5	0.00E+00	0.00E+00	0.00E+00	0.00E+00	0.00E+00	0.00E+00	0.00E+00	0.00E+00	0.00E+00	0.00E+00	0.00E+00	0.00E+00	0.00E+00	0.00E+00	0.00E+00	0.00E+00	0.00E+00	0.00E+00	0.00E+00	0.00E+00	0.00E+00	0.00E+00	3.22E-01	0.00E+00	0.00E+00	0.00E+00	5.02E+00	0.00E+00	0.00E+00	0.00E+00	0.00E+00	0.00E+00	0.00E+00	3.61E-01	0.00E+00	0.00E+00	0.00E+00	0.00E+00	0.00E+00	0.00E+00	0.00E+00	0.00E+00	0.00E+00	0.00E+00	0.00E+00	0.00E+00	0.00E+00	0.00E+00	0.00E+00
Mtap7	0	0	0	0	0	0	0	0	0	0.575827	0	0	0	0	13.79717	0	0	0	0	0	0	0	7.705018	0	0	0	7.611301	0	0	0	0	0	0	2.012543	0	1.675773	0	0.4563163	0	0	0	0	7.253591	0	0	0	0	0	0
4933406P04Rik	0	77.49712	0	0	92.54785	0	0	0	0	0	0	0	0	0	0	0	0	0	0	0	0	0	0	0	0	0	0	0	0	0	0	0	0	0	0	0	0	0	0	0	0	0	0	0	0	0	0	0	0
Bclaf1	132.2853	79.03071	57.34855	118138	75.27301	61.72631	62.61116	30.14753	34.14526	23.10318	20.72374	62.9829	53.79737	64.93252	88.81594	81.59749	91.20709	2.553513	128.5679	30.97086	14.51687	56.56284	101.8273	80.04027	56.93382	122.1096	45.05469	43.54859	34.38588	33.2363	27.70741	52.69049	44.89826	107.6392	19.18106	21.01092	35.08678	146.2024	59.04762	20.19215	18.42457	0	82.26465	105.63	42.95154	41.3735	313.2154	70.48975	201.2721
Fam54a	14.29317	0.2390086	21.17413	0	0	0	33.57842	20.8664	0	0	32.15819	9.513162	0	9.756915	0	0	16.65343	0	0	0	34.9539	0	0	0	0	0	0	0	9.195023	0.5264965	12.30192	50.72064	14.60364	0	0	0	0	14.27693	0	0	43.59508	0.946012	0	11.99147	37.4861	0	0	0	0
Pde7b	0	0	0	0	0	0	0	0	0	0	0	0	0	0	0	0	0	0	0	0	0	0	0	0	0	0	0	0	0	0	0	0	0	0	0	0	0	0	0	0	0	0	0	0	0	0	0	0	0
Gm17230	0	0.5575444	0.3218803	1.527201	0	0	0	0.2730349	0	0.347143	1.497395	0	0.2785411	0.451603	0.3835699	0.5328085	0	0.8441069	0	0.4427218	1.129129	2.226893	0.149227	0	0.9151682	0	0	1.104708	1.31103	0.2721218	0	0.4723452	0.870917	1.739391	0.2368466	0	0	1.35217	0.2804295	1.026901	0	0	0	1.156275	0.2957991	0.2375975	1.211659	1.322075	0.9656134
Ahi1	0	0	17.6536	3.39297	37.56604	1.539417	4.263146	4.888301	11.00834	6.497606	14.98851	0	0	0	0	0	0	0	86.58766	6.974559	34.91757	35.7918	1.700171	0	4.436122	0	8.563933	11.57475	9.135304	7.749301	0	1.99276	3.86982	21.23271	14.35092	10.68789	0	3.484582	3.738169	0	2.40482	0	1.324805	11.8406	5.735342	0	9.860467	0	28.9629
Myb	0	0.0986733	0	5.045254	0	0	0	0	0	0	0	0	0	3.263562	0	0	0	0	0	0	0	0	9.798094	10.93875	0	0	0	0	0	0	0	0	0	0.3078346	0	0	0.7872048	0	14.07009	0	0	0	0	0	0	0	0	0	0
Gm16786	0	0	0	0	0	0	0	0	0	0	0	0	0	0	0	0	0	0	0	0	0	0	0.3451701	0	0	0	0	0	0	0	0	0	0	0	0	0	0	0	0.9729725	0	0	0	0	0	0	0	0	0	0
Hbs1l	7.355316	61.68984	70.78576	28.47866	35.95836	26.95585	63.68077	39.50264	43.33574	15.06738	32.63124	34.82172	25.25421	29.93822	102.2954	38.02941	24.33202	0	2.293309	48.58954	101.2845	1.073955	23.40996	72.07157	21.18502	0	25.23474	10.38888	24.34221	60.36813	29.17215	25.55196	71.68233	21.81008	48.65904	63.33763	30.57316	38.90897	91.69382	17.82862	57.0049	0	35.85132	42.19416	73.89469	62.56354	94.07906	9.622051	0.2661043
Sgk1	49.78059	0	0	0	0	4.353171	0	0	0	0	0	0	0.954512	9.171735	0	0	99.09191	0	0	30.47311	0	0	0	0	0	0	0	0	0	0	0	6.47458	18.53539	0	11.97158	0	21.77517	0	0	0	0	0	7.661072	0	0	0	0	0	0
E030030I06Rik	0	25.56002	0	0	0	0	0	0	0	0	0	0	0	0	0	0	0	0	0	0	0	0	0	0	0	0	0	1.366602	0	0	0	0	0	0	0	0	0	0	0	0	0	0	0	0	0	1.303685	0	0	0
Gm4895	91.04446	119.4373	0	48.6221	0	133.4643	286.7248	2.607816	55.37154	79.57535	0	55.76801	0	103.5206	60.44874	0	103.4566	0	0	50.7424	0	0	141.1047	189754	52.44583	0	5.744493	5.275653	43.82677	0	22.97872	180.4589	72.0921	9.493317	81.43827	0	0	73.18427	72.31797	19.61632	19.40426	0	104.4163	130.6854	93.23298	82.83114	0	0	0
Raet1d	35.66391	0	0	0	0	0	0	37.45622	0	17.31735	0	15.33013	0	37.54729	33.4854	66.44835	41.00846	0	0	0	0	0	29.77697	55.05955	0	0	0	0	0	0	0	11.78155	18.1025	0	0	12.59925	0	0	0	0	0	0	27.26795	0	3.68901	0	0	0	0
Tbpl1	39.1927	50.84604	58.52609	46887	87.77695	118.0101	118.0607	106.4435	197008	27.28747	83.70062	27.08416	2.699494	29.28338	62.21425	25.38295	80936	124.6608	5.663525	42.18245	184.4967	107.9201	43.72134	186.8597	86.7422	2.370023	64.22954	34.4276	18.7372	39.50967	12.82586	38.54711	43.79543	38.27547	53.1508	77.8078	68.61642	19.39571	35.48602	57.25006	25.5161	0.2503134	51.24183	57.83906	62.94355	62.82114	0	0	180.8639
Eya4	0	0	0	0	0	0	0	0	0	1.192085	0	0	0	0	0	0	0	2.484559	0	0	0	0	0	0	11.38826	0	17.99103	0	0	0	0	0	0	2.072282	0	0	0	0	0	0	0	0	0	0	0	0	29.43064	0	0
Rps12	79.08523	21.14619	0	25.34118	0	42.15745	15.56636	0	0	0	0	0	9.243789	0	0	0	0	0	0	0	37.47176	0	9.904628	0	0	0	0	45.82665	0	18.06151	0	0	0	8.246314	15.72019	0	0	0	0	0	12.25847	0	0	38.37264	0	19.71254	0	0	0
Snora33	0	0	0	0	0	0	0	0	0	13.45953	17.41723	0	8.726137	0	59.48751	0	0	0	0	0	0	0	0	0	0	0	0	0	63.53953	47.47851	0	18.3139	11.25581	0	9.183084	0	0	0	0	39.8153	43.39498	0	105.9671	0	22.93761	0	0	0	0
Snord100	68.61807	0	0	0	0	0	27.01221	0	0	0	17.24647	32.52473	7.370048	0	65.96884	0	0	0	0	127.4778	0	48.09108	0	0	52.70293	0	25.97694	0	9.437489	15.67101	0	162474	50.15458	26.29906	13.63958	0	18.29672	0	0	177.4123	19.54729	0	0	72.13681	39.13342	0	0	0	0
SNORD101	0	0	0	47.14372	0	0	24.82204	0	0	0	0	16.26237	7.370048	0	0	0	0	0	0	140.5702	59.75227	88.3836	0	0	145.2892	0	55.6983	0	34.68915	0	0	0	0	26.29906	31.33417	0	0	0	0	54.3425	39.09457	0	173.5569	35.69347	0	0	0	0	0
1110021L09Rik	0	0	0	3.247375	0	13.3469	0	0	0	0	0	0	7.30424	5.263309	0	0	0	0	0	13.95465	0	0	12.99105	0	0	0	8.553353	0	0	0	0.5158669	0	12.4185	0	0	0	0	0	0	0	0	0	0	13.16103	0	14.71074	0	0	0.7246727
Gm6884	0	0	0	0	0	0	0	0	0	0	0	0	0	0	0	0	0	0	0	0	0	0	0	0	0	0	0	0	0	0	0	0	0	0	0	0	0	0	0	0	0	0	0	0	0	0	0	0	0
Stx7	0.7465646	0	18.65515	2.790908	0	41.78647	26.45036	22.77406	20.81047	18.75989	15.71498	32.01084	10.03506	90.78184	0	16.69183	2.726821	0	0	26.69896	0	0	0	95.08784	2.867039	0	24259	0	0.5133994	0	15.07404	35.14438	0	16.54211	39.88213	9.494797	71.66461	0	30.63872	38.60491	32.54623	0	13.69942	44.52506	21.31362	17.49212	0	0	0
Moxd1	0	0	0	0	0	0	0	0	0	0	0	0	0	0	0	0	0	0	0	0	0	0	0	0	0	0	0	0	0	0	0	0	0	0	0	0	0	0	0	0	5.982116	0	0	0	0	0	0	0	0
Gm15270	0	0	35.19523	0	0	8.516971	0	0	0	0	0	0	0	0	0	0	0	0	0	0	0	0	0	0	0	0	0	0	0	0	0	0	0	0	0	0	0	0	0	0	0	0	0	0	0	0	0	0	0
Gm6893	0	3.598919	7.272019	1.916833	2.08787	0	3.532366	2.056163	3.638195	0	12.40419	2.31426	0	1.133639	0	0	4.369906	0	0	0	17.00641	0	2.247589	8.311875	0	0	0	4.15965	2.468266	2.049286	2.588263	0	6.558675	1.871279	7.13455	0	0	1.697147	1.055925	0	0	0	0	0	4.455189	2.683938	0	1.106249	0
Gm15270+ENSMUST00000125158	0	0	0	0	0	0	0	0	0	0	0	0	0	6.529189	0	0	0	0	0	0	0	0	0	47.87219	0	0	0	0	12.18511	0	0	0	0	0	0	0	0	0	0	0	1.144382	0	0	4.776342	0	0	0	0	0
Ctgf	36.71629	0	4.741205	9.105213	0	0	0	22.1195	3.049749	0	0	52.37862	1.172237	5.798287	59.52547	23.54435	15.46648	36.41226	0	9.315951	0	0	0	60.97191	0	0	0	7.091862	6.551981	0	0	4.969651	0	27.45079	11.46282	104.1656	38.77607	14.87977	0	0	24.87264	0	0	23.51983	114.5278	0	0	0	2.072862
Enpp3	0	0	0	0	0	0	24.79558	29.91115	0	0	0	0	0	0	0	0	4.305224	4.109886	0	13.24139	0	31.36597	20.03268	0	24.82561	0	0.4183379	0.5762925	0	0	0	0	0	0	11.03764	0	0	0	0	0	0	0	28.89532	0	0	19.83159	0	0	0
Med23	26.32216	0	3.580918	0	0.220311	18.17014	0.3727335	0	0	18.89605	0	35.40892	3.984133	11.06495	0	0	0	2.683054	6.140465	0	2.691762	0	3.201719	0	4.727008	0	9.200165	6.450569	2.465272	0.2162396	0	0	0.2306893	16.38888	3.952378	0	21.71251	0	0	0	2.788503	0	8.687235	21.5924	17.86415	0	0	0	5.316416
Arg1	0	0	8.539859	0	0	0	4.355628	0	0	0	0	14.67579	0	0	0	5.654412	0	0	0	41.11074	92867	0	0	0	32.77865	0	0	0	0	0	13.67781	0	0	14.83331	0	0	26.13109	15.84463	0	0	0	0	0	0	40.41665	0	0.8036681	0	0
AC153974.1	0	0	0	0	0	0	0	0	0	0	0	0	0	0	0	0	0	0	0	0	0	0	0	0	0	0	0	0	0	0	0	0	0	0	0	0	0	0	0	0	0	0	0	0	0	0	0	34.9814	0
Akap7	5.378707	0	5.246968	0	13.74553	0	0	0	0	5.593571	0	3.853394	0	0	27.05439	0	0	0	0	0	0	24.43308	10.94647	0	29.8363	0	9.049922	3.975261	0	0	9.581959	10.06883	0	14.48848	0.7575878	0	0	3.673619	0	0	30.80121	0	4.112458	0	0.7418182	0	0	37.48889	0
Epb4.1l2	2.118515	0	13.38133	5.975469	10.30537	0	0	0	0	0	10.54593	12.47489	0.2724615	10.6019	14.44512	0	3.215573	33853	0	16.33194	0	0.544572	23.06325	22.13244	45.20726	0	10.29549	0	22.91391	0	3.025711	15.70921	16.18625	12.88244	0	0.9882063	0	15.21055	19.61307	0	22.6728	0	0	9.802322	16.2032	5.461673	206.0694	119356	10.65978
Tmem200a	0	0	0	0	0	0	0	0	0	0	0	0	0	0	0	0	0	0	0	0	0	0	0	0	5.402169	0	0	0	0	0	0	0	0	0	0	0	0	0	0	0	0	0	0	0	0	0	0	0	0
Samd3	0	0	0	0	0	0	0	0	0	0	0	0	0	0	0	0	0	0	0	0	0	0	0	0	0	0	0	0	0	0	0	0	0	0	0	0	0	0	0	1.201666	0	0	0	0	0	0	0	0	0
L3mbtl3	0	0	0	0	0.3747505	3.874281	0	0.1567289	2.315361	3.932432	0	8.467299	0	2.848667	13.8861	0	19.14763	0	0	34.81927	0	0	0	0	0	0	0	13.43903	6.140455	5.517377	0	0	7.325145	0	5.988399	0	2.57673	0	0	0	0	14.48844	0.9257433	5.428043	3.506759	0	57.73214	0.39712	0
AC091763.1	0	0	0	0	0	0	0	0	0	0	0	0	0	0	0	0	0	0	0	0	0	0	0	0	0	0	0	135.1886	0	0	0	0	0	0	0	0	0	0	0	0	0	0	0	0	0	0	0	0	0
5S_rRNA+ENSMUST00000158353	0	0	0	0	0	0	0	0	0	0	0	0	5.993225	0	0	0	0	0	0	0	0	0	0	0	0	0	0	5.942357	0	0	0	0	0	5.346511	0	0	0	0	0	0	0	0	0	4.146177	0	0	0	0	0
Arhgap18	0	0	0	0	0	0	0	0	0	3.383493	0	0	0	0	0	0	315.8836	0	0	0.479452	0	0	19.2313	0	13.37978	0	0	0.4205039	0	3.24168	0.5233011	0	0	5.675093	0.36062	39.3866	0	0	0	0	0	0	0	5.008818	0.4503803	11.83625	0	0	0
Lama2	4.987133	0	0	1.413215	0	0	0	0	0	0	0	0	0	0	0	0	0.08260981	0	0	0	0	0	0	0	0	0	0	0	0	0	0	2.476171	0	0	0	0	0	0	0	0.5671489	0	0	0	0	0	0	0	0	0
Gm10145	0	0	0	0	0	0	0	0	0	0	0	0	0	0	0	0	0	0	0	0	0	0	0	0	0	0	0	0	0	0	0	0	0	0	0	0	0	0	0	0	0	0	0	0	0	0	0	0	0
Ptprk	17.78256	1.068859	1.372511	4.884035	0	23.76391	0	4.923517	29.52267	0	0	12.75841	0	28.70837	0.1608545	0.446879	2.892423	0	0	9.46869	0	0.886808	25.72042	2.777152	50.65982	0	0	0	0.5497959	0	0	0	5.734128	53.99181	0	0	4.741645	3.496798	0.1176014	0	0	0	0	0	6.326387	20.8143	0.2540617	0	167.6382
4930519F09Rik	5.712177	9.545934	0	0	6.645553	0	16.86493	9.816946	5.790066	0	7.178494	3.683068	3.338307	12.62905	0	38.31417	4.636374	10.1166	0	5.306008	0	6.672313	16.09633	13.22807	0	0	14.4165	3.309973	11.78449	0	0	11.32209	6.95861	26.80271	11.3544	0	20.48904	5.65181	5.041409	24.61476	3.970144	0	13.10227	6.928959	3.545143	15.6618	0	1.760559	0
Gm9996	0	0	0	0	0	0	0	0	0	0	0	0	0	0	0	0	0	0	0	0	0	0	0	0	0	0	0	0	0	0	0	0	7.961044	0	0	0	0	0	0	0	0	0	0	0	0	0	0	0	0
6330407J23Rik	0	0	0	0	0	0	7.598311	0	0	0	0	0	0.5822082	0	0	0	0	0	0	0	0	0	0	0	0	0	15.08562	0	4.453023	0	2.155159	0	2.882293	0	0	0	0	0	0	0	0	0	0	0	0	0	0	1.995795	0
9330159F19Rik	14.93532	5.047935	0	0	0	0	0	0	0	0	0	0	0	0	0	0	0	0	0	0	0	0	0	0	0	0	0	0	0	0	0	0	0	0	0	0	0	0	0	0	0	0	0	0	0	0	0	0	0
Echdc1	3.745655	81.94512	0	12.33945	9.501363	0	3.68629	86.71687	0	0	31.45642	24.01912	16.50404	22.18328	0	29.87225	14.58639	0	0	0	0	31.48742	0	29.7261	51.6067	0	39.68599	11.15724	10.1092	0	2.701047	0	0	0	17.86091	72.70642	0	0	0	0	9.836193	0	42.95786	1.03805	17.43497	20.79714	0	90.99547	108.2426
Rnf146	1.47E+00	3.89E+01	3.59E+01	4.58E+01	6.57E+01	2.33E+01	2.29E+01	1.40E-01	3.62E+01	0.00E+00	3.24E+01	7.55E+01	2.86E-01	4.01E+01	8.18E+01	2.93E+01	0.00E+00	3.53E+01	1.25E+01	3.09E+01	7.62E+00	4.97E+01	1.99E+01	8.42E+01	0.00E+00	0.00E+00	9.53E+01	1.22E+01	2.65E+01	0.00E+00	0.00E+00	1.79E+01	0.00E+00	7.91E+01	1.43E+01	2.21E+01	5.83E+01	1.58E+01	4.04E+01	3.81E+01	3.33E+01	0.00E+00	0.00E+00	5.05E+01	1.96E+01	2.72E+01	0.00E+00	4.53E-01	3.16E+01
Rspo3	0	0.2605733	0.5265176	0	0	0	8.439906	395.4807	0	0.5678413	0	0	0	0	28.39106	0.8715447	0	0	0	0.7241848	0	14.11529	0	23.47045	2.993984	0	18.6924	1.807032	12.86715	0	14.89819	0.7726416	0.4748693	34.95555	0	135.5078	9.874422	12.53365	0	17.63748	0	0	0	0	0	0	0	0	10.15398
Cenpw	114.5269	71.40403	93.49504	108.2112	262821	70.44246	164.1133	346.2479	116.0886	24.29159	124156	93.31943	52.22148	105735	250.9341	93.56088	24.00551	28.97626	21.97432	86.50957	74.53924	107.3158	127.6715	112.2075	72.49761	0	96.48076	57.61241	86.98017	67.54491	51.27658	75.45994	72.05845	56.75666	74.42446	153.3914	68.79469	49.68989	107.5577	81.34885	59.74246	0.8324651	14.43381	124.1656	72.25037	100.2269	0	19.3948	70.48354
Trmt11	2.422338	84.60534	65.02817	0	1.409075	119.4416	78.07424	164.2662	17.18758	29.55244	22.83114	46.07494	15.92619	71.3435	14.13359	70.40679	0	74.00424	6.042073	25.8761	0	88.42183	0.4954414	35.05982	33.72166	0	29.80352	117.9062	89.95316	14.52187	32.3155	7.802126	162.2999	44.51725	17.45441	64.18179	146.9437	9.16305	27.25807	50.88658	0	0	70.84183	17.38514	50.73885	32.60437	0	18.47817	35.22989
Hint3	0	0.3243451	10.52339	23.14666	21.26356	36.14295	13.32969	0	33.34173	6.264572	49.75074	0	32.45388	0	0	0	0	0	0	39.74012	0	0	83.33598	35.95634	0	0	0	0	10.35079	11.04221	87.70421	0	80.99073	35.30715	0	34.45137	23.47504	39.1348	0	58.54402	0	0	17.80719	19.12738	0	0	0	0	0
Ncoa7	0	0	39.65016	0	9.815687	26.39831	0.8995252	0	10.49996	0	0.4609938	7.66131	2.143819	22.47856	0	12.26138	0	46.81023	0	15.5567	0	1.275455	0.2289414	0	0	0	1.03806	0	0	8.767171	0.2636428	30.22392	2.560945	1.912484	0.5426162	41.21035	0	0	0	2.36318	0	0	17.86552	0	34.68225	0	0	0	1.269794
Hey2	0	0	0	0	0	0	0	0	0	0	0	0	0	0	0	0	0	0	0	0	0	0	0	0	0	0	0	0	0	0	0	0	0	9.607672	0	0	0	0	0	0	0	0	0	0	0	0	0	0	0
Gm5422	27.28122	30.18448	31.13088	59.78508	60.19465	22.56614	63.88171	28.02351	41.9566	32.20382	40.7865	31.54112	25.83974	57.04765	53.3746	59.94418	25961	91.63495	23.4648	34.07976	53.48791	21.9771	61.26492	65.35546	30.70795	59.15553	75.97555	15.26323	43.99087	7.519558	24.42151	43.81859	34.95315	55.42154	44.41113	15.95228	26.33843	36.03015	63.65353	32.4302	28.43421	78.40361	58.26051	50.20936	37.94995	21807	37.66708	91.62242	34.30653
Hddc2	1.907036	232.3924	354.6399	244577	65.98254	241.1149	132884	87.15709	331.7778	96.28299	81.28629	42.12238	69.26607	426.0805	254.7032	44.29559	23.70581	236.7059	128.4679	222.2135	189.9727	316.3604	135.9104	120.7592	78.46107	0	137.5877	137.7549	305.6906	100.2343	128.9826	140.7304	32.42434	177.9875	77.45639	165.7997	89.75447	309.4685	148.8072	37.35046	247.9414	659.4998	129.5934	171.7214	250.0552	248.8862	133.4798	0	85.70799
Tpd52l1	26.51571	0	22.8817	45.62879	1.7138	64.7834	37.69345	0	68.68636	1.072938	35.17354	79.30951	0	10.70113	0	55.16734	19.13055	27.39384	0	47.89223	54.09302	0	52.81035	6.822691	24.04285	1.970891	0	0	35.45576	0	0	14.59909	18.8426	33.02431	73.56977	18.7348	9.819868	39.00625	25.13551	0	10.27505	0	6.757805	35.43993	15.54218	134.9383	0	0	0
Rnf217	0	0	14.13791	7.162088	6.469251	0	10.6231	0	0	0.4764852	15.62035	12.0215	2.102775	0	22.77044	0	0	0	0	0	0	27.89159	0	0	0	0	0	0	0	0	0	0	24.90442	0	0	0	0	15.93045	0	0	0	0	0	0	12.18033	7.337792	0	0	0
Nkain2	0	0	0	0	0	0	0	0	0	3.103681	0	0	0	0	0	0	0	0	0	0	0	0	0	0	0	0	0	4.938397	0	0	0	0	0	0	0	0	0	0	0	0	0	0	38.36083	0	2.644633	0	0	0	0
Trdn	0	0	0	0	0	0	0	0	0	0	0	0	0	0	0	0	0	0	0	0	0	0	0	0	0	0	0	0	0	0	0	0	0	0	0	0	0	0	0	0	0	0	0	0	0	0	0	0	0
Clvs2	0	0	0	0	0	0	0	0	0	0	0	0	0	0	0	0	0	0	0	0	0	0	0	0	0	0	0	0	0	0	0	0	0	0	0	0	0	0	0	0	0	0	0	0	0	0	0	0	0
Gm10327	0	4.10403	5.528435	0	0	0	8.056274	4.689494	0	11.92467	0	10.55627	0	2.585493	3.29399	0	6.644301	0	20.4185	0	0	19.12393	2.56304	0	0	0	0	23.7173	5.629379	4.67381	0	0	9.972254	0	0	0	0	3.870685	0	0	0	5.414674	0	0	0	10.2021	0	0	0
Rsph4a	0	0	0	0	0	0	0	0	21.8642	0	0	0	0	0	0	0	0	0	0	0	0	0	0	0	0	0	0	0	0	0	0	0	0	0	0	0	0	0	0	0	0	0	0	0	0	0	0	0	0
Zufsp	9.304145	0	0	8.865655	0	0	19.68687	0	0.9431012	28.12343	0	25.79603	0	0	0	22.97689	0	0	174.1549	0	47.39076	51.77699	0	47.40171	21.37015	0	0	0	29.80077	2.031059	4.696549	0	25.6115	0	9.807955	24.61625	0	30.44956	32.1875	16.03727	0	0	0	64.69622	18.18943	0	70.71601	0	0
Rwdd1	154.6352	233.7795	253.7967	213.1784	74.26221	134189	148.6452	259.0607	174.9698	32.74114	164.9546	243.4654	78.95666	293.6104	62.22405	136.6864	92.67456	66.17123	80.72978	157.0016	161.8722	147.0222	180.1535	237.3448	145.0092	0	99.83685	146.9102	179.2941	110.6015	47.97512	393.8194	187.4762	53.4342	217.1295	152.4534	268.4929	204.1974	159.7519	113.6482	111.4836	170.0771	104.5415	162.8558	242.1597	168.9657	196.5596	103.6336	71.81739
Dse	0.8837175	0	22.52994	10.73426	0	12.95463	3.913701	27.46418	8.061908	0	3.054062	14.52987	0	0	0	0.4939579	14.25599	7.825574	0	0	76.41613	0	4.772933	0	3.393749	0.5911739	0.2787929	2.048312	15.80064	0	1.911785	12.6992	0	0	27.11771	0	4.712792	31.54828	9.944292	0	29.87856	21.62793	33.44585	14.56083	3.290765	3.524364	0	0	0
Tspyl1	0.698246	0	15.08996	9.695316	50.77126	20.47152	11.68205	1.900008	1.415534	9.662863	17.98846	14.40676	0	74.9822	0	6.244604	6.234159	1.236634	0	3.891579	21.50456	15.49661	38.69586	50.12623	37.54073	0	9.251793	20.63485	9.123259	25.31516	0.5035154	47.0557	14.46033	42.95611	0	0	0	4.292073	18.89841	10.53102	21.91665	9.006226	9.609583	29.92674	7.800331	4.177024	0	8.6083	65.27569
Nt5dc1	19.95056	0	0	0	21.98568	18.86216	0	0.2702742	13.39032	6.872661	19.43085	0	18.09232	25.03406	5.125836	0	24.98773	0	0	0	0	22.90217	0.9319367	19.66611	6.596726	0	0	0	0	0	17.36319	42.08124	0	3.586671	0	20.00084	19.49924	0	20.95835	0	0	0	0	12.36468	18.73972	7.030532	0	0	0
Gm17321	0	0	0	0	0	0	0	0	0	0	0	0	0	0	0	0	0	0	0	0	0	0	0	0	0	0	0	0	0	0	0	0	0	0	0	0	0	0	0	0	0	0	0	0	0	0	0	0	0
Tspyl4	45.08616	0	0	0	0.4521835	0	24.86339	0	0	0	27353	4.260319	0	0	0	0	0	0	0	0	0	0	17.4022	0	0	0	32.61633	0	0	0	0	54.31243	0	10.13187	5.987554	0	0	9.189049	0.2286885	28.47266	0	0	21.39643	18.85869	0.964889	0	84.97661	0.2395875	3.374792
Frk	0	0	0	3.328236	0	0	0	0	0	0	0	0	0	0	0	0	0	18.94578	0	0	0	0	0	0	0	0	29.04731	0	0	0	0	0	0	2.934707	0	0	0	0	0	0	0	0	0	0	0	0	0	0	0
Amd2	0	0.8860974	0	2.831685	6.168708	0	5.218268	0	0	0	3.331704	1.709396	0	0.8373472	0	2.963747	2.151847	0	0	2.46264	0	0	0	0	0	0	0	0	0	1.513677	0	0	8.074126	1.382195	2.634919	0	3.534594	2.507148	1.559889	0	0	0	0	0	1.645382	1.982454	1.684963	0	0
Hs3st5	0	0	0	0	0	0	0	0	0.6988713	0	0	0	0	0	0	0	0	0	0	0	0	0	0	0	0	0	0	0	0	0	0	0	0	0	0	0	0	0	0	0	0	0	0	0	0	0	0	0	0
Hdac2	3.17E+02	6.37E+02	3.74E+02	3.31E+02	4.69E+02	4.79E+02	4.48E+02	4.77E+02	1.97E+02	1.28E+02	2.69E+02	3.92E+02	1.74E+02	4.88E+02	3.66E+02	3.35E+02	1.63E+02	4.70E+02	7.27E+01	2.64E+02	2.82E+02	5.07E+02	2.68E+02	3.45E+02	1.47E+02	4.62E+02	5.54E+02	4.53E+02	2.89E+02	2.18E+02	1.05E+02	5.49E+02	3.22E+02	5.05E+02	4.59E+02	5.19E+02	1.10E+02	3.34E+02	6.73E+02	3.64E+02	2.81E+02	4.90E+01	1.88E+02	4.37E+02	4.27E+02	2.92E+02	1.75E+01	1.87E+01	1.79E+00
Marcks	3.30E+02	2.65E+01	1.05E+02	1.29E+02	5.87E+01	4.95E+01	1.04E+02	2.68E+01	4.08E+01	7.82E+00	1.55E+01	4.69E+01	1.28E+01	9.51E+01	2.83E+01	5.85E+01	1.37E+02	1.39E+02	1.45E+01	8.27E+01	7.68E+01	5.22E+01	5.77E+01	1.22E+02	1.12E+02	5.10E+02	9.10E+01	4.85E+01	8.20E+01	4.49E+01	3.55E+00	8.95E+01	1.17E+02	4.56E+01	4.89E+01	7.02E+01	6.32E+01	7.01E+01	9.56E+01	2.54E+02	1.00E+02	4.41E+01	8.10E+01	9.41E+01	5.82E+01	6.73E+01	9.64E+01	8.21E+01	6.34E+01
5930403N24Rik	0	0	0	16.20546	2.046546	0	0	24.94139	0	0	0	3.402681	0	0	0	0	0	0	0	0	0	0	14.59556	0	1.688878	0	6.659497	4.077319	0	0	0	0	0	0	0	0	15.24439	0.4158889	0	0	0.170417	0	4.034938	0	0	0	0	0	0
Lama4	0	0	0	0	0	11.68591	0	0	0	0	0	0	0	0	0	0	100.6461	0	0	0	0.7313377	0	0	0	0	0	0	0	0	0	0	0	0	0	2.070978	0	2.469422	0	2.737452	0	0	0	0	9.189877	4.811315	0	0	0	0
1700025K23Rik	0	9.803402	18.49678	0	0	24.99389	0	0	36.69562	0	0	34.48859	28.27703	30.68039	114.9649	49.41217	0	0	0	0	0	0	0	0	0	0	30.41779	0	0	0	0	0	0	71.87456	0	53.53222	20.83716	0	0	0	0	0	9.311971	0	0	0	0	0	0
Tube1	6.569558	37.49243	0	0.3508458	0	9.630478	29.74101	0	2.330698	8.61296	17.54392	17.36713	0	0.8299788	0	52.5108	0.266614	33.7417	31.13444	25.63018	0	0	10.18179	0	11.35311	0	13.67881	0	0	0.7501787	0	0	14.40554	20.03671	36.89072	12.53273	0	0	22.8059	23.35522	0.2545757	0	55.75486	17.39893	27.92922	0	0	0	0
Wisp3	0	0	0	0	0	1.870143	0	0	0	0	0	0	0	0	0	0	0	0	0	0	0	0	0	0	0	0	0	0	0	0	0	0	0	0	0	0	0	0	0	0	4.078475	0	0	0	0	0	0	0	0
Fyn	5.863073	0	26.64	7.761616	2.257947	0	0	19.1437	13.86705	0.7367115	27.93747	0	9.137316	0	34.20921	28.40232	33.45477	0	0	14.09325	48.6152	0	0.1583458	0	0	88.24897	1.914578	0	9.743837	36.82278	8.455896	78.44295	19.04648	0	9.711953	14.49904	6.742618	20.33022	0	50.52999	18.93324	0	49.31075	14.42155	16.44574	0	3.956341	0	0
Gm6963	0	0	0	0	0	0	0	0	0	0	0	0	0	0	0	0	0	0	0	0	0	0	0	0	0	0	0	0	0	0	0	0	0	0	0	0	0	0	0	0	0	0	0	0	0	0	0	0	0
Gm16365	0	0	0	0	0	0	0	0	0	0	0	0	0	0	0	0	0	0	0	2.913683	0	0	0	0	0	0	0	0	0	0	0	0	0	0	0	0	0	0	0	0	0	0	0	0	0	0	0	0	0
Traf3ip2	3.262957	0	15.66442	31.14853	0	9.079548	0	0	18.51199	0	10.70701	15.37801	0	8.015632	0	50.92972	13.83068	0	1.808631	68.58456	0	0.8469809	1.24866	0	9.464533	0	3.202544	0	108.4588	0	0	0	15.0165	0	0	0	32.55466	0	33.62739	3.124588	11.23931	0	0	0	15.4952	0	0	0	51.89876
E130307A14Rik	1.06E+01	0.00E+00	3.55E+01	0.00E+00	0.00E+00	0.00E+00	0.00E+00	0.00E+00	0.00E+00	0.00E+00	7.71E-01	4.08E+00	0.00E+00	0.00E+00	0.00E+00	3.78E+01	0.00E+00	5.08E+01	0.00E+00	2.31E+01	0.00E+00	4.12E+00	5.41E+01	0.00E+00	8.14E+01	0.00E+00	3.02E+01	6.82E-01	4.04E+00	1.92E+01	0.00E+00	2.33E+00	0.00E+00	0.00E+00	3.31E+01	0.00E+00	6.75E+01	3.46E+01	0.00E+00	8.97E+01	9.82E+01	0.00E+00	0.00E+00	5.71E+00	3.47E+00	0.00E+00	0.00E+00	0.00E+00	1.46E+02
Rev3l	1.57E+01	5.38E+01	2.02E+01	4.81E-02	2.31E-01	4.64E-01	0.00E+00	0.00E+00	0.00E+00	2.52E+00	3.75E-01	1.80E+00	0.00E+00	6.14E+01	0.00E+00	0.00E+00	1.18E+01	2.39E+01	2.52E+01	0.00E+00	5.27E+01	0.00E+00	0.00E+00	5.84E+00	9.92E+00	0.00E+00	0.00E+00	5.43E+00	2.73E-01	6.92E+00	1.23E+01	2.76E+00	0.00E+00	4.62E+00	3.49E+00	1.63E+01	1.21E+01	1.52E+01	1.03E-01	1.11E+01	0.00E+00	5.96E-02	2.01E+00	4.82E+00	0.00E+00	1.75E-01	5.72E-02	0.00E+00	5.21E-02
Gm16210	0	1.060906	0	0	0	0	1.561931	0	0	0	0.9972448	0	2.782569	1.503807	0.6386308	0	0	0	0	2.948467	3.759922	0	0.4969159	0	0	2.1234	0	5.517903	1.09141	1.812294	1.14447	1.572878	1.933396	1.654873	1.577366	0	0	3.752195	1.867622	0	1.230016	3.149352	7.28073	0	0.9849907	1.977959	0	0	0.4593467
Gm8055	0	0.5998198	0	0	2.08787	9.566499	0	1.028081	3.638194	0	2.255307	0	0	0	0	0	0	0	0	0	0	4.192555	1.123794	0	0	0	2.264656	4.15965	0	1.024643	0	0	2.186225	0	0	0	0	1.697147	1.055925	0	0	0	0	0	0	0.8946461	0	0	0
Slc16a10	0	0	0	0	0	2.312463	0.8538616	17.24524	0	50.9976	0	0	11.53119	0	0	0	0.3521053	1.536592	0	0	0	0	0	0	1.993214	0	0	0	0	13.30161	27.42762	0	0	0	0	0.7334382	0	10.34809	0	1.869346	0	0	0	0.2798153	5.583441	15.38791	0	0	0
Rpf2	171.1002	106.2579	211.2975	57.05992	0	103.5541	124.2692	32.74386	204.4846	88.70464	240.5406	143.0802	106.5441	161.8862	103.4244	131971	47.60596	33.0759	69.87493	62.06903	95.58449	146.6083	108.4592	52.70944	38.73601	1.561675	86.74231	49.78924	130.5078	220.2821	66.83502	211.7756	201.6035	74.40169	234.6576	52.26319	107583	81.2565	153.4261	86.24513	175.4561	0	190.2316	108.7583	192.4399	176.3649	1.112771	106.3912	76.55239
Gtf3c6	119.8529	143.7215	64.25993	104.0727	74.50831	85.34818	44.11995	89.62452	117.7776	38.64996	155.2182	73.73866	0	45.65677	60.37691	154.4403	138.8659	22.68496	369.6949	26.34542	114.8767	125.0368	99.40071	103.8169	72.02733	0	87.16705	10.07288	101.2957	27.16309	71.91311	125127	90.83551	85.38169	84.5654	50.42172	85.38471	61.86266	28.79983	3.942495	149.2589	0	56.66121	101.3615	68.70601	77.9921	1.162955	53.01321	0
U3+ENSMUST00000083936	0	0	0	0	0	0	0	0	0	0	0	0	0	0	0	0	0	0	0	0	0	0	0	0	0	0	0	15.30437	0	0	0	0	0	0	0	0	0	0	0	0	0	0	0	0	0	4.38883	0	0	0
Amd1	0	0	0	62.29706	0	0	0	0	0	0	0	0	0	0	0	0	75.74504	0	0	0	0	0	0	0	0	0	0	135.1886	0	0	0	0	0	0	0	0	0	0	0	0	0	0	0	0	0	0	0	0	0
Cdk19	0	0	0	0	0.6023817	0	0	0	0	0.2514171	0	0	0	0	0	0	12.04748	0	0	0	0	0	0	0	1.988422	0	0	0	0	0	0	0	0	0	0	0	0	0	0	0	0	0	0	5.094352	0	0	41.90252	0.2127796	0
9030224M15Rik	0	0	0	7.496834	0	0	0	24.12529	0	0	0	0	0	0	0	0	0	0	0	0	0	0	0	0	2.343884	0	5.391333	0	0	0	0	0	0	0	0	0	0	0	0	0	0	0	0	0	12.12138	0	0	0	0
Cdc40	11.23114	5.971948	0	16.90336	21.97518	19.44948	35.35553	42.28141	45.53714	3.270766	33.50742	14.48311	54.9672	1.612397	1.977471	19.42996	36.63141	4.351743	0	1.141213	0	51.28312	23.84926	0	33.37348	0	17.70859	49.06559	7.141269	1.402907	20.45439	19.22559	0.271451	1.170604	12.82101	50.06609	0	2.413885	27.03353	17.29088	21.24157	0	7.641072	14.63931	12.54152	0	13.2741	103.3742	12.38262
Wasf1	40.15633	0.1259653	16.22542	52.05551	55.50249	37.50602	26.00882	8.910039	22.61327	27.45034	37.95618	52.44747	0.4405129	12.68308	6.214847	40.86789	13.09311	97.25701	104443	48.7782	26.8768	31.6965	40.72773	30.20276	54.04036	7.059336	62.36757	51.50989	31.86324	19.15105	4.454973	7.470142	79.0225	52.2499	57.13675	56.01779	22.87931	39.27343	39.61996	39.19295	8.470573	48.36214	42.51153	66.19598	10.90211	83.15372	5.235223	0.2323181	0
Fig4	0	0	0	10.84423	1.330913	0	4.784879	0	10.14636	9.37382	11.32146	11.06419	15.04276	18.1563	0	0	0	0	0	14.61131	0	0	15.58089	0	0	0	0	20.71539	10.42375	4.572113	13.40535	2.267489	14.4587	0.5964236	5.11641	0	9.532464	5.950156	0	43.75046	0	1.891734	0	17.23025	0	5.275204	36.71702	0	0
Zbtb24	0	0	10.31545	0.3625402	0.3948894	9.046799	0	7.680625	0	0	0	11.0522	8.133069	0.2144109	0	0	0	0	0	0	0	0	14.56165	0	0	0	26.62231	8.850773	0	1.162775	19.13261	11.77359	18.79069	0	0	0	25.32898	11.37826	9.40672	0	23.37596	0.4490304	20.2425	0	0	0	0	0	37.33104
Mical1	0	3.258646	0.5012883	0.9297852	47.45975	3.712286	34.50669	0.2126089	36.41535	0	0	0.9605496	6.998429	2.486269	22.41566	3.59861	1.554433	21.91082	0	18.14693	25.57248	39.50416	0	13.70807	6.174617	0.9965833	18.43653	0	27.68549	0	2.318879	11.3946	0	0	13.49653	49.52039	8.250187	7.334889	26.39683	1.10325	26.5794	0.9819461	1.708546	7.087371	0	0	0.4734101	111.1585	57.64435
Smpd2	1.165051	0.5286548	0	72.75804	327.2864	43.44362	131.6618	0	51.0857	0	115.8389	87.0506	0.1680689	0	105.2572	182.8856	100.4711	18.66459	0	17.31534	0	172.9657	0	25.94248	25.8527	210.6449	30.70894	174.5	0.3955311	0	0	12.81576	177.1647	0	23.83272	20.99089	19.46493	45.23046	107128	266.7828	42.77032	0	21.15138	108015	55.47268	1.853463	2.728157	1.063636	63.09145
Ppil6	3.50171	0	0	0	0	0	0	0	0	0	0	0	0	0	0	18.26683	0	0	0	0	0	0	0	0	0	0	0	0	0	0	0	0	0	0	0	0	2.334291	0	0	0	0	0	0	0	0	0	0	0	0
Cd164	1.90E+02	1.30E+02	1.23E+02	1.48E+02	6.66E+01	2.05E+02	1.76E+02	1.05E+02	1.79E+02	7.69E+00	1.29E+02	1.15E+02	9.12E+01	1.40E+02	9.20E+01	1.65E+02	1.64E+02	1.71E+02	5.58E+02	1.16E+02	1.00E+02	1.38E+01	6.24E+01	6.87E+01	2.70E+02	4.05E+02	1.49E+02	3.61E+01	1.43E+02	8.19E+01	3.59E+01	9.61E+01	1.33E+02	1.16E+02	1.56E+02	2.15E+02	3.23E+02	6.19E+01	1.26E+02	8.81E+01	3.52E+02	4.60E-01	7.26E+01	1.35E+02	9.15E+01	1.46E+02	1.53E+02	2.68E+02	9.27E+01
Ccdc162	0	0	0	0	0	0	0	0	0	0	0	0	0	0	0	0	0	0	0	0	0	0	0	0	0	0	0	0	0	0	0	0	0	0	0	0	0	0	0	0	0	0	0	0	0	0	0	0	0
Cep57l1	4.357065	0	0	1.079846	0.7242588	33.87299	35.20664	0	19.69756	0	86.47869	17.87522	35.28414	0	0	0	3.888138	11.02547	26.43872	26.66598	0	0	23.73628	0	22.6598	1.665813	12.66427	44.52971	21.26003	19.16417	0.729048	11.19776	27.64632	53.34651	62.54971	20.35834	21.78331	14.40928	0	0	33.20171	0	51.14906	4.041302	28.50646	59.39415	0	1.9585	0
Sesn1	7.86E+00	0.00E+00	2.93E+01	0.00E+00	0.00E+00	0.00E+00	2.23E+01	0.00E+00	0.00E+00	0.00E+00	0.00E+00	1.43E+01	4.13E+01	0.00E+00	0.00E+00	0.00E+00	2.46E+01	4.24E+01	0.00E+00	0.00E+00	0.00E+00	8.35E-01	0.00E+00	0.00E+00	8.23E+00	0.00E+00	0.00E+00	4.14E-01	0.00E+00	8.16E-01	1.19E+01	0.00E+00	0.00E+00	0.00E+00	3.55E-01	0.00E+00	2.19E+01	0.00E+00	1.79E+01	2.93E+01	0.00E+00	0.00E+00	0.00E+00	0.00E+00	1.26E+01	0.00E+00	0.00E+00	0.00E+00	0.00E+00
Armc2	0	0	0	0	0	0	0	31.41799	0	0	0	0	0	0	15.88081	0	0	0	0	0	0	17.28736	0	0	0	0	0	0	0	0	0	0	0	0	0	0	0	6.609153	0	0	0	0	0	0	0	0	0	0	0
Gm9855	87.3175	277.25	324.3349	128.2372	31.7454	104728	193.3506	250.1064	132.7622	151.0458	157.7396	288.5381	89.30256	217.1814	153.7195	158.6211	212.6176	19.33054	0	141.9402	284.4348	38.24787	136.6955	126.3794	209.5789	14.60303	254.8069	189.7384	91.19594	43.62223	23.61222	173.0717	159.5561	142261	265.7724	231.3547	72.7589	172.8906	231192	329.2329	207247	93.85435	25.03549	119.1571	176.1233	95.21965	194.2339	292.6709	173.7459
Foxo3	5.723516	0.2277353	0	0	0	1.452856	4.023431	0	0	9.296892	0.6850232	0	0.7964128	0	14.36695	0.3046843	0	0	87.69696	0	0	0	0	0	0.5233351	0	0	0	0	0	7.91978	0.2701086	0.1660101	0.1420948	0.4063192	0	0	0	0	0	0	0	3.12578	0	0	0	0	0	4.811871
Lace1	0	0	0	0	0	0	0	0	0	0	48.73952	0	1.119307	0	0	0	0	0	0	0	0	0	0	0	0	0	0	0	0	0	0	0	0	0	0	0	0	0	0	0	0	0	0	0	0	26.64201	0	0	0
Gm15198	12.8718	8.604311	0	0	0	0	0	7.373826	0	0	0	0	0	2.032732	5.179516	28.77901	5.223795	0	0	0	0	0	4.030159	0	0	0	0	0	0	0	0	0	0	0	0	0	0	0	0	0	4.987928	8.514108	0	0	7.988615	1.604169	0	0	3.72546
Snx3	1.64E+02	5.72E+02	1.68E+02	2.23E+02	2.39E+02	2.78E+02	2.96E+02	2.90E+02	2.95E+02	1.48E+02	1.51E+02	1.74E+02	2.87E+02	2.47E+02	2.68E+02	1.36E+02	1.72E+02	2.53E+02	3.04E+01	2.40E+02	3.16E+02	1.95E+02	2.23E+02	1.16E+02	2.72E+02	2.39E+00	3.22E+02	1.23E+02	2.65E+02	3.46E+02	4.29E+02	3.14E+02	2.71E+02	1.26E+02	1.96E+02	3.95E+02	2.05E+02	2.39E+02	1.42E+02	1.88E+02	5.85E+02	3.54E+00	2.60E+02	1.47E+02	1.33E+02	2.48E+02	7.88E+01	1.82E+02	1.47E+02
Nr2e1	61.90226	82.61222	4.732728	0	0	0	16.66711	0.8143916	0	4.25348	24.95233	0.9166168	0.3412913	0.7377878	99.16601	9.139766	5.247116	0	102693	0	1.3835	1.364286	0	0	10.09205	0	21.3711	82.06067	0.4015952	20.6724	0.4211191	0	33.96994	3.958024	0	12.37849	0	10.08292	0	8.807702	0.9051934	0.3862784	0	7.674128	1.812186	0.1455619	73.48886	13.67928	51.72048
Ostm1	1.170898	29.79905	0	8.072295	68.92007	0	0	1.171716	0	12.20599	14.04008	0	0	26.94579	14.54459	0	0	0	0	0	0	33.65067	0.2057652	0	11.35711	0	18.24483	0	0	23.26373	1.184768	0	0	1.027886	0	32.03937	5.453854	0	0	0	0	2.705817	15.07419	0.9468782	0	18.26464	43.02115	6.664307	0.1230816
Sec63	17.52673	0.08470322	0	13.29572	31.67053	2.701856	4.48939	10.30778	0	10.86443	9.109817	4.484413	0	26.19577	2.855361	0	16.16476	64.7577	0	12.24116	12.69085	0	17.71124	3.52127	0.8662796	0	8.95446	28.74834	25.98674	5.498387	5.461378	25.55664	0	12.42334	9.135108	20.3015	4.054518	0	11.36019	10.20646	0	0	23.07364	1.357034	18.57211	0	0	12.96613	1.467558
Gm17442	0	0	0	0	0	0	0	0	0	0	0	0	0	0	0	0	0	0	0	25.0306	0	0	0	0	0	0	0	0	0	16.19497	0	0	0	0	0	6.01241	0	0	0	0	0	0	0	0	0	0	0	0	0
Scml4	0	0	0	0	0	0	0	0	0	0	0	0	0	0	0	0	0	0	0	0	0	0	0	0	0	0	0	0	0	0	0	0	0	0	0	0	0	0	0	0	0	0	0	0	0	0	0	0	0
Sobp	0	0	0	0	0	0	0	6.871772	0	0	0	0	0	0	0	0	0	0	0	0	0	0	0	0	0	0	4.020799	0	0	0	0	0	0	0	0	0	0	0.5317431	0	0.8076612	6.39144	0	0	0.7578449	0	0	0	0	0
9030612E09Rik	0	0.1677818	0	0	0	0	0	0	0	0	0	0	0	0	0	0	0	0	0	0	0	0	0	0	0	0	0	0	0	0	0.3619948	0	0	0	0	0	0	0	0	0	0	0	2.302888	0	0	0	0	0	0
Pdss2	0	0	1.785387	27.70791	1.37777	7.016333	56.14126	0	105.8478	0	76.47656	10.18405	6.952481	0	68.01956	50.24098	68.03872	58.52555	2.188725	0	0	30.74068	0	0	5.076203	0	11.07307	0	0	30.94248	0.9187009	24.88979	21.35671	0	0	44.82907	0	28.42142	21.07091	0	28.93647	0	21.06477	0	4.793883	22.0747	0	71.55244	55.4908
Gm16546	5.363252	0	0	0	0	0	0	0	0	0	0	0	0	0	0	0	0	0	0	0	0	0	0	0	0	0	0	0	0	0	0	0	0	0	0	0	0	0	0	0	0	0	0	0	3.32859	0	0	0	0
Gm16562	0	0.3860227	0	0	0	0	0	0	0	0	0	0	0	0	0	0	0	0	0	0	0	0	0.723234	0	0	3.090494	0	0	0	0	3.331428	0	0	0	0	0	0	0	0.6795557	0	0	0	0	5.603926	0	0	0	0	1.337108
Gm3699	383.5092	170.9076	155402	341.3538	185.9063	136.2899	138.3914	84.21818	103.6636	297.9534	184.7498	403.8859	179.3042	169.58	226.3378	185.7823	186.7686	271.6868	95.65927	106.8718	211.9978	447.9717	224.1431	266.4354	196.3726	256.5533	225.8452	362.9722	536.2562	160.5742	258.1172	126.6921	241.3832	346.5711	120.7009	108.3881	170.4352	290.1424	248.2147	440.6953	188.2431	135.2927	351.8687	242.9391	222.1492	293.1498	211.2436	106.3818	59.1991
Bend3	9.766498	0	2.729303	22.12209	0	0	8.617393	0	0	5.641732	0	1.737156	0	0.5318409	0	0	0	5.06982	0	0	13.99262	9.198855	0	0	5.819955	0	2.762374	0	1.852758	1.922823	0	2.002567	35.07743	0	8.869911	10.70777	13.56171	5.254969	0.5770688	16.32628	0	0	0.7724772	7.031836	3.043482	0	0	0.1037982	0
1700021F05Rik	4.156818	182.7256	84.17861	46.3606	42.92269	52.05948	82.23016	76797	151.4012	124.1858	105.8592	46.17753	34.87913	61.00015	73.65271	80.06242	0	131.2804	16.23981	106.8441	12.85367	46.89809	218.3323	125.4333	66.59789	0	41.07975	4.401484	66.21276	30.97754	63.4208	21.50816	19.82853	92.10778	75.74399	115.4144	60.76206	148.5851	22.98513	108.2217	35.28047	0	49.7798	80.99356	78.8068	99.13646	0	124328	136.6364
Cd24a	252.0103	223.7542	31.59865	433.6834	338.1604	44.41589	92.09384	56.91165	179311	39.21381	166.3289	216.9618	105.6306	31.98482	123.2803	84.54822	159.9698	108.9733	159.8701	125.0263	291.5385	211.1251	386.3043	189.9857	1364.846	0	625.2068	219.4958	77.13332	247.3781	69.79066	45.73444	456.7649	610.1706	33.12469	127.7059	144.4134	178.5035	0	165.7148	756531	1.695805	241.1042	442.1199	9.546833	105.8613	4.073538	69.33813	65.85441
Gm9034	0	0.3918421	1.583522	0.6261011	4.091806	0	2.307576	0.671611	0	0	1.473316	0	0	1.481137	0	0	0.4757854	0	0	0	0	0	0	0	0	0	0	0	1.612435	0	0	0	1.428187	1.222443	1.16519	0	0	2.217378	0.6898002	5.051941	0	0	0	0.9480678	0	0.8766633	0	0.7226754	0
Qrsl1	10.42159	24.32232	66.26308	7.083524	24.52453	63.85438	2.40087	0	24.44195	0	5.693426	20.7696	0	1.541019	32.30687	20.65296	29.8617	38.5924	0	0	0	0	29.90157	15.0993	64.46871	0	6.541753	0	56.58694	9.539472	26.98625	82.43711	32.1856	23.21526	17.41989	62.25438	3.789372	11.87141	0	0	4.737442	0.8068203	60.20699	72.20117	21.20812	72.6162	89.44497	0	0
Rtn4ip1	0	0	0	7.538468	43.24523	0	0.8947055	0	19.81248	10.0528	10.64353	0	11.36598	54.29275	29.78875	17.27722	0	0	0	0	0	0	15.22316	0	38.40408	0	8.510539	0	0	0	0	21.13947	34.77384	9.321799	7.638165	0	0	20.32012	0.267453	37.21654	0	0	28.7803	10.90772	0	0	26.31601	26.29713	0
Aim1	0	0	0	0	0	0	0	0	0	0	0	0	0	0	0	0	0	0	0	0	0	0	0	0	0	0	0	0	0	0	0	0	0	0	0	0	0	0	0	0	0	0	0	0	0	0	0	0	0
Atg5	45.62868	2.087591	22.50863	50.64285	0	89.8893	77.70605	0.6818908	133.9264	35.25686	39.39117	67.28277	17.85482	64.41308	151.1958	19.95993	6.440904	21.78384	65.31836	68.1833	146.6369	25.49045	39.25635	98.31477	19.04655	0	56.82823	42.07401	58.93615	68.18756	25.75058	88.08115	14.2588	0.8274362	55405	118584	28.56529	36.95912	42.25495	79.50363	4.356644	0.8262825	79.17794	125.4561	110.5652	75.75584	0	0	0
Prdm1	0	0	0	0	27.66499	0	0	0	0	0	0	0	0	0	0	0	11.05014	0	0	0	0	0	0	0	0	0	9.801318	0	0	0	0	0	0	0	0	0	0	0	0	0	0	0	0	0	0	0	0	0	0
Gm4795	0	0.9716706	0	0	0.8455549	0	0	0.8327139	0	0	0	0	0	0.4591062	0	0	0	0	0	0	0	0	0.4551192	0	0	3.889593	0	0	0	0.829929	0	0	1.770774	1.515678	0	0	0	1.374636	0.4276331	0	1.689835	0	0	0	0	2.536224	0	0	0
Prep	22.99551	41.06747	124.0085	123.1736	88.44462	65.7131	129.0308	64.39216	48.87365	88.49429	117.6922	117.7302	20.4594	107.6436	145.5655	150.9735	34.6945	1.303439	47.72904	33.47524	129.0234	93.01027	46.20824	111.2733	43.80827	0	81.42433	51.90765	79.06803	26.84648	42.07474	93.87979	48.53115	32.02991	167.9991	38.22005	102.0417	82.92861	235.6666	77.64642	121.8272	1.816176	75.96535	67.02864	80.61855	77.59715	20.94089	139.7398	366.4522
Bves	21.48638	0	0	0	145.5923	0	16.57377	0	0	0	0	15.72602	0	35.21548	5.374513	0	0	0	0	0	0	0	0	0	0	0	13.55693	0	0	7.294286	0	0	0	0	0	0	0	0	0	0	0	0	0	23.71526	20.90363	0	0	0	0
Lin28b	54.65475	27.00496	7.685873	0.1870081	0.611084	21.46629	57.37942	2.325218	29.4605	9.438406	59.61399	35.29217	0	63.33311	27.10047	27.15744	38.79624	0.6455522	7.86093	17.88995	52.84394	47.62221	98.92126	21.08378	30.84906	11.71256	45.83312	27.15115	23.87849	31589	6.060323	115.2213	27.12781	57.45823	0.1740134	134.7463	57.86512	59.44153	13.51865	27.53829	34.62846	0	23.29287	37.47562	33.66546	51.88915	6.948877	3.686343	0
Hace1	68.33325	0	25.98903	13.8255	0	26.52482	29.64469	20.58566	0	36.37713	4.173522	16.23894	0.6770745	4.874482	0	3.407076	48.75537	0	0	0	0	0	0	72.43868	0	0.6835803	33.64186	0	6.50006	0	5.689392	18.94483	13.6023	36.95628	12.68975	1.962773	36.82583	0	4.776483	0	2.583547	1.007964	8.427301	0	15.58147	0.02308077	117.4433	0	0
SNORA17+ENSMUST00000104173	0	2.380964	0	3.804401	8.287729	0	0	0	0	0	0	0	4.163233	0	0	0	0	0	0	6.61717	0	0	0	0	13.67862	0	0	0	0	0	0	0	4.339072	0	0	0	0	3.368383	0	0	2.760494	0	0	5.760778	0	0	0	0	0
Grik2	11.41197	6.256671	1.09237	7.558921	0.226895	0	9.248074	0	0	0	18.92307	0.4970361	0	0	0	0	0	40.38942	0	3.260875	0	0	0	0	0	0	5.906563	0.3124219	0	0	0	0.7539877	0	0	0.1062419	0	0	11.95336	0	3.003026	19.77137	0	1.417002	0	18.16852	0	149.0196	0	0
A730099G02Rik	0	0	0	0	0	0	0	0	0	0	0	0	0	0	0	0	0	0	0	0	0	0	0	0	0	0	0	0	0	0	0	0	0	0	0	0	0	0	0	0	0	0	0	0	0	0	0	0	0
Ascc3	2.041746	15.20506	0	0	9.798402	0	0	4.751696	0	0.7435593	3.848795	10.44945	6.488222	2.055525	0	10.12853	0.1035759	0	24.5089	0	0	0.2981169	0	0	0	0	7.326919	7.985982	0.614282	8.305872	0.552125	0	0	7.650928	0	15.68834	0	1.568811	0	0.274945	1.384588	18.40086	21.07459	8.56515	13.30526	1.113261	0.1622062	12.70379	0
Sim1	0	0	0	0	0	0	0	0	0	0	0	0	0	0	0	0	0	0	0	0	0	0	0	0	0	0	0	0	0	0	0	0	0	0	0	0	0	0	0	0	0	0	0	0	0	0	0	0	0
Rfx6	0	0	0	0	0	0	0	0	0	0	0	0	0	0	0	0	0	0	0	0	0	0	0	0	0	0	0	0	0	0	0	0	0	0	0	0	0	0	0	0	0	0	0	0	0	0	0	0	0
Ros1	0	0	0	0	0	0	0	0	0	0	0	0	0	0	0	0	0	0	0	0	0	0	0	0	0	0	0	0	0	0	0	0	0	0	0	0	0	0	0	0	0	0	0	0	0	0	0	0	0
Dcbld1	0	0	25.49848	34.93909	0	70.73641	58.9195	0	17.83004	0.4867209	0	25.07114	0	49.12437	10.61724	21.04417	38.65011	22.48654	15.3949	25.76028	0	37.84945	0.4184552	0	11.54822	8.257668	29.01216	0	24.19293	1.526141	0	2.649056	15.2255	0	13.94723	11.33165	21.80601	24.36842	57.65419	10.63848	13.85386	0	3.285029	14.86086	16.08818	21.40359	0	1.220559	0
Gopc	0	0	0	0	11.1606	3.567712	37.32503	0	0	0	13.93216	6.616912	3.650666	0	0	35.16536	0	0	0	0	20.08407	0	0	33.06469	30.84312	0	27.44873	0	4.602552	4.840293	8.365602	39.5765	0.2717755	14.42267	17.96003	37.83089	0	8.650052	16.86754	26.91792	16.4257	0	0	19.12364	34.33787	0	59.12638	5.775875	0
Gm9091	0	0	0	0	0	0	0	1.323273	0	0	0	2.97875	2.699918	1.45914	0	0	0	0	0	0	0	0	0	0	0	0	0	0	0	0	0	0	0	0	0	0	0	0	0	0	0.8951108	0	0	0	0	0	0	0	0
Nus1	0	26.63028	31.9023	50.70601	0.2358663	7.565079	15.56298	23.11229	2.466037	15.35725	3.821724	1.568649	21.11487	2.689407	0	9.972305	6.335398	101.6145	0	11.67601	0	6.157218	1.904322	19.71881	1.557158	101.4471	0	1.409744	6.13447	11.34387	1.461978	7.635103	0	2.11398	5.440423	0	20.00198	4.793158	2.445396	61.36534	2.828263	0	8.370546	0.16395	3.271462	0	0	0.1249728	0
Zfa	0	0	0	1.24698	0	0	0	0.891747	0	0	0.9781149	0	0	0	1.56595	0	0	0	0	0	0	0.9091445	0	0	0	0	0	0	0	0	1.122516	0	0	0	1.160331	0	0	1.104065	2.976669	0	0.3016053	0	0	0	0	0.3880033	0	0	0
Slc35f1	0	0	0	0	0	0	1.315512	0	2.129166	0	9.479028	0.2462482	0	0	0	0	0	0	0	0	0	5.540071	0	0	0	0	12.28948	0	2.888988	0	0	0	4.41987	6.570727	0	0	4.582605	0	0	2.468597	0	0	4.380058	0	0	0.475973	29.00606	122.8306	16.13832
Gm9766	1.387667	0	5.154392	15.56269	0	18.49286	0	0	0	0	0	0	0	0	0	16.28849	36.32383	0	0	30.29139	0	0	0	0	35.97122	0	0	0.6028478	10.01615	0	0	19.25343	0	0	0	0	0	0	0	0	0	0	0	3.926149	0	0	63.49995	0	0
Pln	17.45051	0	0	0	0	0	0	0	0	0	0	0	0	0	0	0	0	0	0	0	0	0	0	0	0	0	0	0	0	0	0	0	0	0	0	0	0	0	0	0	0	0	0	0	0	0	0	0	0
Gm5423	0	0	0	0	0	0	0	0	0	0	0	0	0	0	0	0	0	0	0	0	0	0	0	0	0	0	0	0	0	0	0	0	0	0	0	0	0	0	0	0	0	0	0	0	0	0	0	0	0
Mcm9	0	22.41187	0	0	9.390835	0	0	0	7.38401	0	0	0	0	1.293748	0	0	11.44096	1.053289	0	0	0	17.73149	9.43024	0	4.626645	0	6.773499	0.2792432	0	2.75143	6.081383	0	12.91527	0	2.155286	0	0	8.067374	9.305501	0	1.61322	0	0	0.7214083	0	0	2.756501	0	0
Asf1a	156.6758	68.67662	126.9156	70.18421	150.6523	90.13573	57.29563	138.8004	244727	59.86402	160851	88.60004	107.8258	129.5261	107.1423	134.9511	71.0544	104.6243	36.30371	151.8974	251.5077	16.50097	189.5192	102.1064	88773	1.145467	28.63024	54.57156	149.8396	30.30688	46.30379	72.54573	141.3224	43.52011	98.91824	132.4771	319.0344	109.7073	92.6889	174.3198	90.73797	231902	172.8138	158.3752	135.7606	123453	23.12574	141.3056	0.4955887
Fam184a	3.332877	0.09520949	0	3.570842	0	0	25.6643	0	0	0	1.867281	0	0	0	0	0	0	0	0	7.405804	0	22.89964	29.34352	0	0	0	0	3.861547	0.7835765	1.631064	0	0	0.4350141	0	0	0	0	0	12.59197	23.36669	0	0	0	0	0	0	0	0	0
Man1a	0	0	0	0	0	0	0	0	0	0	0	0	0	7.315951	0	0	3.311046	0	0	0	0	0	0.3673516	0	0	0	0	0	0	21.17143	0	0	0	0	18.74603	0	0	0.31293	3.95327	0	0	0	0	0	0	0	0	0	0
D630037F22Rik	0	0	0	0	0	0	0	0	0	0	0	0	0	0.08147788	0	0	0	0	0	0	0.6111497	0	0	0	0	0	0.1627673	0	0	0	0	5.880193	0	0	0	0	4.81506	0	1.328116	0.5558182	0	0	0	0	0.1601035	0	0	0	36.65987
Msl3l2	0	0	0	0	0	0	6.866656	0	0	0	8.220279	3.936404	0	31.1274	0	0	0	0	0	0	30993	9.168765	5.188359	0	0	0	0	23.75277	17.3932	0	0	17.28695	0	0	12.1354	24.03278	0	29.27975	25.14483	0	0	0	0	0	0	9.99997	0	0	0
Rps8-ps1	40.73517	1.237723	0	3.955369	0	0	0	0	0	0	0	0	0	2.339256	2.980277	0	0	0	0	0	0	0	2.318941	0	0	0	0	0	0	4.228686	0	0	2.255629	0	0	0	0	0	0	0	0	0	0	0	0	0	4.707199	0	0
Gja1	286.4235	0.4791187	28.01074	68.85782	138.4651	99.33138	123.6385	113.2049	111501	10.06972	129.5512	119.7601	10.89092	87.90177	24.79245	45.69421	403.6076	13.83955	20.99061	78.16998	59.81	124.98	167.5956	40.36814	298.9385	1.91791	64.8545	72.97138	110.7818	41.87012	3.90115	56.5932	95.56022	197.1201	105.8923	113.3973	38.46731	89.81486	153.6719	79.00227	81.75865	3.180794	248.8673	123225	56.33196	76.78686	104.3176	237.9201	75.71812
Hsf2	16.05829	18.90711	14.78862	7.016642	83.64545	53.50056	69.32113	65.96287	19.97663	11.43033	30.72933	20.47264	0.4265808	32.73677	79.3031	31.41549	20.14338	18.09829	0	25.08676	1.72924	5.968283	14.62647	30.42594	21.02346	0	30.62644	52.02409	42.41518	0	1.579073	36.8928	33.78945	0.7610989	7.435891	10.83033	81.74624	9.318709	22.22522	7.863404	18.87718	0	1.674255	1.770814	5.889143	2.183258	25.51497	0	24.82304
Serinc1	2.32E+02	9.45E+01	6.27E+01	2.17E+01	5.74E+01	1.55E+02	1.03E+02	2.56E+01	3.35E+01	0.00E+00	3.63E+01	7.03E+01	2.10E+01	4.68E+01	2.08E+01	5.91E+01	1.48E+02	1.16E+02	4.05E+01	1.07E+02	8.65E+00	0.00E+00	9.12E+01	1.22E+02	9.53E+01	4.34E+00	6.14E+00	4.12E+01	4.08E+01	2.15E+01	1.29E+01	2.12E+01	6.20E+01	1.04E+02	1.41E+02	8.63E+01	1.07E+02	3.76E+01	2.04E+01	5.67E+01	9.21E+01	0.00E+00	1.22E+02	7.19E+01	1.71E+01	4.61E+01	7.19E+01	2.12E+02	6.86E+01
Pkib	0	0	0	0	0	0	0	0	0	0	0	0	0	0	0	0	0	0	0	0	0	0	0	0	14.79686	0	0	0	0	0	0	0	0	0	0	0	0	0	0	0	0	0	0	0	0	0	0	0	0
Fabp7	2.61E+02	1.63E+02	9.93E+00	2.42E+01	5.98E+01	0.00E+00	9.26E+00	0.00E+00	0.00E+00	1.07E+01	0.00E+00	0.00E+00	1.43E+00	0.00E+00	3.75E+01	3.76E+01	0.00E+00	1.95E+01	2.35E+01	1.31E+02	0.00E+00	3.43E+01	6.90E+00	0.00E+00	0.00E+00	0.00E+00	1.55E+01	0.00E+00	0.00E+00	6.99E+00	0.00E+00	5.58E+01	2.46E+01	0.00E+00	0.00E+00	2.95E+01	2.45E+01	0.00E+00	5.55E+01	0.00E+00	2.37E+00	8.23E+02	0.00E+00	0.00E+00	0.00E+00	1.23E+02	1.28E+02	1.51E+00	2.28E+03
Smpdl3a	0	0	11.2606	0	62.43793	0	18.9734	70.89227	21.12631	0	0	0	0	0	0	0	0	0	11.69703	0	0	46.86485	0	0	92.0462	0	0	0	0	0	0	0	0	21.18902	0	0	0	0	0	0	18.37401	0	0	0	0	0	0	0	0
Dux	0	0	0	0	0	0	0	0	0	0	0	0	0	0	0	0	0	0	0	0	0	0	0	0	0	0	0	0	0	0	0	0	0	0	0	0	0	0	0	0	0	0	0	0	0	0	0	0	0
Gcc2	5.159792	34.82965	3.226568	40.54266	96.63642	9.93235	8.650463	0	0	10.15503	15.04	19.21987	3.067782	0	0.4652177	7.661287	0	9.930798	0	0	25.47213	6.726792	28.98415	43.30969	0.5918555	0	64.66155	63.13298	2.649582	8.716054	46.69795	16.9423	7.38466	58.69144	14.44323	51.30986	11.27536	14064	25.63888	43.04949	0	0	4.949056	59.4962	8.518654	70.5792	0	26.30072	49.40227
Lims1	23.50807	30.38508	71.89211	163.2577	378.3258	21.17866	17.82919	60.82598	37.60112	75.3644	75.2019	63.61586	17.2131	47.00136	13.97728	59.31282	54.35367	109.4181	1.132564	92.68239	18.28686	5.303789	84.89411	211.4392	61.28984	325.0344	66.3641	15.49655	59.24275	34.48078	31.85885	208.8549	51.67501	56.96099	25.6148	107.43	154.4701	12.4413	142.1472	20.05531	62.31575	2.391413	22.26116	116.3147	45.1505	54.52838	1.154323	45.34251	1.708423
Ranbp2	2.07E+00	3.30E-02	1.80E+00	1.85E+00	3.66E+01	1.24E+01	7.19E+00	5.34E+00	2.00E-01	6.47E+00	7.44E-01	5.54E+00	4.33E+00	4.24E+00	1.67E+00	1.46E+01	3.23E+01	0.00E+00	3.32E+01	6.14E+00	0.00E+00	0.00E+00	1.39E+00	4.57E-01	3.79E-01	2.64E-01	7.41E+00	1.26E+01	7.74E+00	2.55E+01	6.05E+00	2.94E+00	1.05E+01	6.85E+00	2.58E+01	6.28E-01	1.37E+01	6.63E+00	1.00E+01	4.47E+00	6.24E+00	8.89E+01	1.36E+01	8.18E+00	7.05E+00	1.24E+01	1.63E+00	4.78E+01	0.00E+00
Ccdc138	1.513716	0	2.555724	0.8200354	47.10831	0	9.44483	4.660969	0.7782234	0	0	31.68184	0.4486907	11.27577	17.35957	0	0	13.59738	7.660086	0	0	0.4484016	35.45661	3.555882	0	0	13.32151	28.47247	0.5279714	12.71215	0	0.380441	0	5.203556	0	20.34227	5.117964	0.544539	19.4245	7.443872	0	0	2.641548	0	0	0	0.4879532	0	0
Gm9987	0	0	0	0	0	0	0	0	0	0	0	0	0	0	0	0	0	0	0	0	0	0	0	0	0	0	0	0	0	0	0	0	0	0	0	0	0	0	0	0	0	0	0	0	0	0	0	0	0
Sh3rf3	0	0	0	0	0	0	0	0	0	0	0	0	0	0	0	0	0	0	0	0	0	0	0	0	0	0	0	0	0	0	0	0	0	0	0	0	0	0	0	0	0	0	0	0	0	0	14.20365	0	0
10-sep	21.59669	63.68656	30.69008	11.53367	39.78283	27.58181	22.14021	4.639508	2.736397	0	4.523427	21.75781	4.733072	45.38596	7.423003	0	7.458156	7.171685	0	116.3177	0	0.6358014	1.972227	30.21613	0	164.2453	4.542178	27.37537	0.7486257	2.568884	1.946711	4.459034	6.029197	5.629783	5.813288	0	3.920212	18.72184	36.26825	4.847077	8.717597	77.76666	0.843062	51.30278	22.61872	2.691563	0	0.277348	0.2604453
P4ha1	34.79485	34.87055	50.25046	20.09284	0.2685364	60.28422	46.60534	127.3166	72.42757	0.5695066	79.34219	12.88424	23.87531	72.75278	10.77411	29.67404	33.72275	81.46665	223.3579	24.95385	34.14697	28.76455	22.32954	72.92919	15.01382	0	4.133796	46.09425	35.8527	6.696452	11.76161	69.63137	88.53413	0	64.21861	17.6134	21.23379	52.30574	28.58806	1.491966	37.55048	0	18.00103	59.38833	10.31426	90.04411	0.832792	81.06985	0
Ccdc109a	0.6498647	0.1086025	0	0.3470589	77.49547	1.732096	3.197825	50.53779	0	0	2.041713	8.380327	7.595871	0	1.830504	7.991386	9.230767	0	6.483868	0	16.93536	0	6.104176	24.07897	13.72625	0.8694703	0	51.37214	12.73667	0	0	0.6440474	13.06254	0	9.042396	4.132485	4.332093	32.11106	13.00052	8.401139	0.7554835	0	23.84997	1.6936	2.016625	0	0	0.2002958	6.771205
Cbara1	0.00E+00	3.90E+00	2.29E+01	0.00E+00	0.00E+00	0.00E+00	0.00E+00	0.00E+00	2.04E+01	1.36E+01	0.00E+00	1.29E+01	0.00E+00	0.00E+00	0.00E+00	0.00E+00	0.00E+00	0.00E+00	0.00E+00	0.00E+00	0.00E+00	2.35E+01	0.00E+00	0.00E+00	0.00E+00	0.00E+00	0.00E+00	0.00E+00	0.00E+00	0.00E+00	0.00E+00	0.00E+00	5.69E+00	3.14E+01	0.00E+00	0.00E+00	2.43E+01	3.21E+01	0.00E+00	0.00E+00	0.00E+00	0.00E+00	0.00E+00	0.00E+00	5.79E+00	0.00E+00	1.28E+01	0.00E+00	2.41E+01
Cbara1+ENSMUST00000165405	0	0	0	0	0	0	0	0	0	0	0	0	0	0	0	0	0	0	0	0	0	0	0	0	0	0	0	0	10.52956	0	0	0	44.17761	0	0	0	0	0	0	0	0	0	0	0	0	0	0	50.1729	0
Cbara1+ENSMUST00000166565	0	6.931251	0	0	0	0	20.40923	0	0	0	0	0	0	0	0	0	0	0	0	0	0	0	0	0	0	0	0	0	0	0	0	0	0	0	0	0	0	9.805737	0	0	0	0	0	0	12.87055	0	13.18016	0	30.01065
Dnajb12	12.06663	2.787366	12.11934	8.592212	1.841708	4.540821	32.82986	16.66107	25.48281	13.97195	0	13.17411	12.42831	0.879498	14.80042	35.62584	84.75416	7.009128	3.948594	11.49602	0	0.7228134	7.846741	3.665947	12.81072	0	13.27482	17.79029	34.27667	1.766526	0.892454	0	8.669023	11.72749	5.996373	12.46069	0.8250045	7.168576	27.82964	3.999785	55.86973	1.047107	15.3032	9.007392	2.688324	19.22963	28.51315	1.312727	27.87068
Ddit4	0	0	2.244184	0	0	0	4.360429	0	0	1.613546	11832	0.7141929	0	0	0	0	0	0	0	0	0	0	2.080854	2.565089	6.380651	0	0.6988849	10.26952	0	3.162103	0	3.293242	2.024042	0	0	0	0	0	0	0	0	0	2.540694	2.687224	0	2.070694	10.91176	0	4.48824
Anapc16	29.49183	99.62695	41.25735	46.87514	22.87388	50.53185	17.96749	79.64731	64.0585	0	88.24378	35.31466	38.57491	88.71218	79.96292	31.39922	7.409221	90.78373	0	60.65988	48.24242	73.81926	96.95581	16261	0	0	34.11468	122.0665	84.02134	65.74986	43.04034	122.4785	31.22239	61.50298	50.59679	80.37357	97.36225	81.67758	48.95868	72.62023	63.12788	0	6.442542	24.13328	41.40074	49.00695	87.91731	117.0843	48.77578
Ascc1	0	92.49635	0	19.84595	53.1615	0	61.43882	0	0	19.68804	92.60758	7.469472	0	100.6203	0.543762	1.510656	43.94763	20.3428	37.07686	2.510471	0	64.68055	23.73392	23.47012	27.24486	299.6542	12.36304	33.56407	11.61601	8.101155	9.744586	0	78.01054	33.21041	28.4895	7.160875	58.62536	0	0	2.911542	67.52794	0	92.98762	0	30.75617	52.5817	32.63611	127.3484	99.37315
Spock2	0	0	0	0	0	0	0	0.8314189	0	0	0	0	0	0	0	0	0	0	0	0.3346262	0	0	0	0	0	0	0	0	0	0	0	0	0	0	0	0	0	0	1.989424	0	0	0	2.478905	1.310936	0	0	0	0	0
Chst3	0	0	0	3.045038	0	0	0	0	0	0	0	0	0.1960145	0	0	0	0	0	0	0	0	0	0	6.990384	0	0	3.38596	0	0	0	0	0	0	0	0	0	0	0	0	0.7226493	0	0	0.7693226	7.051996	0	0	0	0	0
Psap	8.13E-01	2.04E+01	4.57E+01	2.83E+01	1.42E+00	1.95E+01	5.60E+00	6.23E+01	1.28E+01	1.76E+00	1.66E+01	2.10E+00	1.83E+01	6.42E+00	5.87E+01	2.03E+01	1.69E+01	0.00E+00	1.48E+02	4.60E+01	2.31E+01	1.41E+01	2.48E+01	1.21E+01	1.56E+00	0.00E+00	1.04E+01	2.23E+01	3.35E+00	0.00E+00	2.68E+01	8.06E-01	1.90E+01	1.29E+01	0.00E+00	3.59E+01	1.08E+00	1.14E+01	6.68E+01	2.27E+01	1.76E+01	0.00E+00	0.00E+00	2.96E+00	3.61E+01	1.23E+01	1.98E+02	1.32E+02	5.88E-01
Cdh23	0	0	0	0	0	0	0	0	0	0	0	0	0	0	0	0	0	0	0	0	0	0	0	0	0	0	0	0	0	0	0	0	0	0	0	0	0	0	0	0	0	0	0	0	0	0	0	0	0
4632428N05Rik	0	0	0	0	1.80063	0	0	0	0	0	0	1.967764	0	0	0	0	8.603835	0	0	0	0	0	0	0	0	0	0	0	0	0	0	0	0	0	0	0	0	0	0	0	0	0	0	0	0	0	0	0	0
Gm17455	0	0	0	0	0	0	0	135.6827	0	0	0	0	0	0	0	0	0	0	0	0	0	0	0	0	4.191577	0	0	0	0	0	0	0	0	0	0	0	0	0	0	0	0	0	0	0	0	0	0	0	0
Slc29a3	0	0	22.73297	9.762973	0	0	0	0	18.40681	0	0	0	10.38632	0	0	0	0	0	0	0	0	24.83298	2.998183	0	8.504506	0	0	25.84637	8.944618	0	0	0	38.73244	6.127042	7.570476	0	5.972213	0	0	0	0	0	0	12.8558	0	0	0	0	0
Unc5b	2.252954	0	0	0	0	0	0	0	0	0	1.213409	0	0	2.236391	0	0	1.175557	0	0	0	0	0	0	0	3.708017	0	1.827658	0	0.221331	0	0	0	0	0	0	0	0	0	0	0	6.485424	0	0	0	0	0	0	0	0
Pcbd1	84.20768	0	0	79.46918	134.8728	15.37262	24.97545	0	64.30924	0	29.71764	84.78943	0	0	115.5787	0	35.11049	0	34.5272	92.03585	0	41.77008	38.64519	40.0696	112.9628	0	0	0	126.1287	0	11.64558	0	109.6085	0	17197	14.67058	0	0	77.03422	4.97076	121.5846	0	0	82.08931	65.8641	38.52839	0	0	0
Sgpl1	0.9246109	0	0	6.742539	0	0	12.28018	0	0	0	20.91525	4.769326	0	0	0.5496678	0	0	11.04958	27.0561	21.68636	0	20.63388	18.96195	3.211775	29.28939	0	24.50228	0.267887	15.73701	3.562146	0.3333752	44.53541	20.83778	40.97438	25.15623	11.75919	24.58607	8.525286	33.25515	19.92154	5.374413	0	67.86624	0	0	10.5438	0.5876446	55.40125	0
Tbata	0	0.6923515	0	1.106267	0	0	0	0	0	1.508772	0	0	0	0	0	0	0.8406722	0	0	0	0	0	0	0	0	1.38574	0	1.200336	0	0	0	0	0	1.079977	0	0	0	0.9794793	0	0	0	2.740373	4.751435	0	0	0	0	0	0
Adamts14	0	0	3.294583	0	0	0	8.890758	0	0	0	0	0	0	0	0	13.33084	0	0	0	0	0	0	0	0	0	0	0	0	0	0	0	0	0	0	0	0	0	0	0	0	0	0	0	0	0	0	0	0	0
Rpl27a-ps1	0	0	0	0	0	0	0	0	5.072013	0	0	0	0	0	0	0	0	0	0	0	0	2.922424	0	0	0	0	3.157161	0	0	0	0	0	0	0	0	0	0	2.365995	0	0	0	0	0	0	0	1.870842	0	0	0
X99384	0.4366896	0.0364888	9.732322	4.897476	0.2540226	0	17.62051	0	0	0	0	0	0	13.79252	0	0	48.02738	0	12.52628	0.4056384	11.38005	27.28987	21.46621	0	0	0	1.377657	8.730009	27.7781	0	0	22.2882	0	15.59545	13.34598	2.776906	0	5.575091	11.17689	0	13.96071	0	18.02977	9.269947	3.52329	0	0.2775419	0	130.6875
Eif4ebp2	1.51E+01	5.48E-01	7.24E-01	1.04E+02	0.00E+00	1.05E+01	2.97E+01	1.88E+00	8.64E+01	3.36E+01	6.76E+01	6.43E+01	4.26E+01	1.91E+01	2.64E+01	1.83E+01	1.07E+01	5.58E+01	1.06E+03	6.97E+00	0.00E+00	4.13E+01	3.10E+01	2.11E+01	1.01E+02	1.76E+00	3.18E+01	1.50E+02	1.02E+02	3.31E+01	2.84E+01	1.97E+01	3.69E+01	6.96E+01	5.33E+00	4.54E+00	2.86E+00	5.83E+01	3.77E+01	1.80E+02	5.24E+01	1.74E+00	6.27E+01	8.43E+01	4.66E+00	3.27E-01	0.00E+00	7.28E+00	0.00E+00
D830039M14Rik	0	0	0	0	0	0	0	10.94693	0	0	0	0	0	0	0	0	0	0	0	0	0	0	0	0	0	0	0	0	0	0	0	0	0	0	0	0	0	0	0	0	0	0	0	0	0	0	0	0	0
Lrrc20	0	0	0	9.047087	0	13.74193	0.7248739	0	0	17167	24.52891	0	3.874074	0	0	3.293572	0	0	0	16.76228	0	27.53122	0	35.81913	0	0	0	0	0	0	7.435893	0	0	0	0	0	0	11.14464	15.92638	0	0	148.3501	0	6.254105	15.54217	0	0	0	0
Ppa1	4.15E+02	3.35E+02	5.88E+02	6.81E+02	3.01E+02	9.57E+02	6.11E+02	5.75E+02	4.22E+02	2.58E+02	5.18E+02	5.34E+02	3.03E+02	5.71E+02	6.81E+02	7.05E+02	5.31E+02	4.28E+02	3.57E+02	9.32E+02	3.78E+02	5.73E+02	3.04E+02	6.68E+02	1.35E+02	1.12E+03	5.08E+02	7.31E+02	6.92E+02	1.54E+02	1.70E+02	6.04E+02	6.02E+02	5.07E+02	7.02E+02	7.20E+02	5.69E+02	4.95E+02	7.18E+02	4.30E+02	5.47E+02	9.52E+02	4.02E+02	6.37E+02	5.80E+02	8.01E+02	3.98E+02	3.53E+02	9.64E+02
Sar1a	1.92E+02	3.05E+01	7.99E+01	1.18E+02	3.02E+02	2.59E+02	1.59E+02	2.48E+02	1.19E+02	2.21E+01	2.21E+02	2.18E+02	6.75E+01	1.35E+02	3.18E+01	1.10E+02	1.42E+02	1.11E+02	8.59E+01	2.41E+02	1.28E+02	3.02E+01	1.90E+02	2.06E+02	1.81E+02	3.84E+00	9.63E+01	1.09E+02	1.51E+02	7.91E+01	6.65E+01	1.74E+02	1.93E+02	5.50E+01	1.44E+02	1.10E+02	1.99E+02	1.73E+02	2.01E+02	1.35E+02	1.90E+02	0.00E+00	6.64E+01	1.41E+02	1.07E+02	1.37E+02	2.33E+02	8.36E+01	3.01E+02
Tysnd1	5.715171	28.3117	45.76558	13.29876	0.4749311	6.52832	7.231616	0	27.31033	29.43609	31.80713	24.47891	24.3347	20.50072	10.84164	64.80313	0	20.2438	6.109472	7.583983	9.671189	52.45279	0	67.12039	57.22164	0	32.45413	25.78401	31.72251	8.856933	23.55025	10.1143	12.4326	21.07031	8.114536	39.80394	9.796671	49.22171	21.25707	51894	19.14112	0	38.39104	13.53506	46.36437	14.44897	0	0	3.071956
Aifm2	0	0	0	0	0	9.893755	1.461979	45.66379	0	0	0	0	12.65299	0	0	0	0	0	0	0	0	0	0	0	0	0	0	0	0	5.153109	10.04727	0	0	0	0	0	0	0	0	0	0	0	8.632293	0	0	0	137.7387	0	0
H2afy2	46.89545	87.87609	352.6081	208.5704	102.7212	369.0981	179.2283	378.0637	327.0675	11.67377	70.11423	212.4472	0.729083	206.4718	98.14431	236.2407	19.2726	108.2863	23.69053	188.9008	303.0077	85.91185	209.9781	179.4801	75.79947	0	153.7616	143.6522	196.3318	59.83155	9.417393	225907	89.76716	103.9866	191.4618	163.5739	271.5717	172.4714	256.5477	89.24181	153.9914	3.829668	210.4254	172.8103	213.0185	109459	118.5357	264.1772	124.2832
Col13a1	0.507241	0	12.36881	20.2985	0	10.25321	0	0	9.925627	0	0	11.43329	0	1.228614	0	0	0	0	0	9.92619	0	0	0	0	0	0	0	0	11.36177	0	0	18.22553	0	0	1.00827	0	0	0	0	0	0	0	0	9.899313	14.88492	0	0	0	0
Gm5424	0	0	0	0	60.95117	0	0	0	0	21.4644	0	0	0	14.47876	0	0	0	0	0	0	0	0	0	0	50.29893	0	0	0	0	0	0	51.92151	0	37.55689	0	0	0	0	0	0	0	0	0	0	0	1.632337	0	0	0
2010107G23Rik	0	0	0	0	1.034783	0	31.55788	0	1.80315	0	0	10.88212	0	0	0	0	66.19449	0	0	0	0	2.0779	63.46272	0	20.4945	0	28.53267	1.030796	0	0	0	0	0	0	0	0	9.48669	0	0	0	0	0	8.798278	0	0	101.4154	0	0	0
Tspan15	0	0.08729535	0	13.39047	0.6077204	11.13816	0	18.70285	25.68017	17.08281	0	8.757008	0	0	0	0.5839569	3.179892	0	0	0	1.237522	15.86436	0	13.30644	1.003022	0	0	0.3026893	3.592215	0	0	0	4.613528	6.67229	6.100209	1.107239	14.9733	0.2469959	0	3.939185	13.35977	0	7.189033	29.25292	9.54239	21.82527	0	0	0.9071229
Hk1	1.829953	0	2.161299	3.266928	13.96126	11.37294	0	0	20.00403	23.64777	0	0.6878155	0	9.796006	0.2146267	13.41599	15.2059	0	11.44384	0	0	8.038714	0	13.58694	0	0	13.34825	0.5907869	0.4734381	16.90151	37.37746	0	8.609355	0	0	0	16.48947	0	4.599703	0	0	0	0	8.038737	0.5623055	5.336723	0	0.2121897	68.60751
2210417K05Rik	43.61343	0	0	0	0	0	0	0	0	2.440597	0	0	0	0	0	0	38.6182	0	0	0	0	0	0	0	0	0	0	0	0	0	0	0	0	0	0	0	0	86.16157	0	0	0	0	46.91582	1.354869	20.79622	0	0	0	0
Hkdc1	0	0	0	4.006472	0	0	0	0	0	0	0	0.6910221	0	0	0	4.79237	0	0	0	0	0	0	0	0	0	0	0	0	4.053541	0	0	0	0	0	5.980785	0	0	0	0	0	0	0	0	0	0	0	0	0	0
Supv3l1	11.49377	0.4432586	86.18689	21.29814	271.9947	56.55609	57.86321	0.253246	4.657458	25.75864	40.8327	25.65309	33.58591	30.23038	24.01445	0.9883837	0.8970279	21.13906	102.5471	0	2.094584	1.032747	23.39153	73.88333	1.697678	1.182908	0	43.41828	44.38436	13.78414	23.00678	0	7.808686	87.32635	50.9659	135.2535	74.43796	6.688896	23465	68.74095	73.83244	4.093709	16.22385	42.3626	1.646162	14.76526	1.685761	1.907507	76.38429
Vps26a	103417	18.30725	25.17718	81.01232	73.23551	117124	103.0656	86.64165	64.22218	7.060299	51.56956	27.91714	9.31667	47.89787	37.66663	38.64989	20.06302	34.90765	2.039167	81.60086	26.0265	40.38467	76.53419	79.31565	39.2444	0	70.33767	90.04868	112.1413	43.90698	16.77625	70.1289	1.244894	37.73467	29.04759	21.2318	105.7251	34.76975	59.16509	9.746531	50.05407	0	22.23434	65.90904	12.83424	55.81341	2.078343	117.2925	51.11437
Srgn	0	0	0	0	0	0	0	0	0	0	0	0	3.152506	0	0	0	0	0	0	0	0	0	0	0	0	0	0	0	0	0	0	5.915898	0	0	1.386379	0	0	0	0	0	0	0	0	0	0	0	0	0	0
2510003E04Rik	0	67.91616	42.37232	4.055468	11.74483	17.22053	86.8195	0	7.367698	0.9218352	40.8408	27.25841	0	39.04008	51.64849	17.30291	5.899656	0	0	15.78002	2.998391	0	39.06778	2.930923	26.3966	3.850684	32.5809	71.10195	28.81641	0	26.92791	16.92755	21.65484	2.639392	20.16672	22.40547	14.09262	12.13817	13.59253	0	1.564798	0	0	23.65951	0	21.77653	1.647577	0	93.49921
Ddx21	20.90444	18.81852	63.79664	52.55492	10.55184	29.43538	31.05377	16.43801	42.17907	28.87171	23.29658	31.66212	26.39324	96.42163	51.74043	26.01484	35.61553	63.56774	116.0903	45.43081	113999	35.01474	24.88402	71.70133	31.43019	56.46486	16.05168	51.65279	80.28646	22.06924	33.56209	29.70784	40.72144	15.8339	59.09524	5.01627	44.69783	69.47111	48.95672	23.79494	29.49856	3.130716	56.99648	28.54702	40.75763	37.01475	14.28872	43.4598	0.4566287
Ddx50	8.985501	90.91111	0.6200114	19.66317	0	45.26794	18.97365	120.62	113.9956	11.36744	22.78603	46.47914	3.48745	45.95895	56.15176	12.27719	1.660266	0	0	86.13062	68.51083	31.8577	15.66568	81.85131	36.13767	1.33577	70.95848	31.12064	50.19091	22.93319	0.6620249	51.86086	95.90141	23.2138	31.47905	67.13611	29.37555	12.58877	70.62699	44.50578	68332	0	16.84631	15.59066	31.60109	63.08983	368.3708	116.9317	0
Stox1	0	0	27.64654	0	0	0	2.149101	0	0	0	0	0.3879481	0	0	0	0	0	0	0	0	0	0	0	0	0	0	8.921372	0	0	0	0	0	0	0	0	26.66011	0	0.5689982	0	0	0	2.988436	0	0.9731295	77.49898	0	0	0	0
Ccar1	125.7684	44.76912	111.6649	84.45718	29.55606	82.38301	74.39555	88.47378	103.2861	29.78343	58.13249	84.08513	57.61275	25.20213	102.6396	118.0981	87.97971	56.37082	9.505163	41.69057	55.17054	33.0479	16.50509	56.30497	51.35477	163.4344	58.43478	67.96234	83.90468	22.12002	56.42438	93.99585	85.22239	45.28832	94.0537	86.15968	77.61995	135.9727	121.5339	84.38621	48.15648	50.29414	101.9061	112.9939	15.63854	70.63086	89.06441	91.42409	81.67826
Snord98	0	0	0	0	0	0	0	0	0	0	9.019386	0	0	0	0	32.09311	0	0	0	0	0	0	0	0	0	0	27.16942	58.2232	0	0	0	0	0	0	14.26618	0	0	0	0	0	0	0	0	0	0	0	0	0	0
Tet1	9.16E+00	5.85E+00	1.81E+00	0.00E+00	2.80E+00	0.00E+00	0.00E+00	6.92E+00	1.90E+00	9.74E-02	1.60E+00	0.00E+00	0.00E+00	0.00E+00	0.00E+00	0.00E+00	1.85E-01	6.93E-01	3.34E-01	6.21E-01	0.00E+00	1.39E+01	0.00E+00	1.64E+01	2.93E+00	0.00E+00	0.00E+00	3.06E+00	2.46E+01	0.00E+00	4.96E-01	7.29E+00	1.59E-01	2.21E+01	6.64E-02	2.55E+00	3.14E+01	5.71E+00	0.00E+00	1.41E+00	2.19E+00	0.00E+00	2.76E+00	0.00E+00	2.02E-01	2.39E+00	4.72E+01	0.00E+00	0.00E+00
Slc25a16	0	62.74159	0	3.966702	1.055014	15.83757	0	0	0	1.028699	0.6757257	1.16941	17.88427	0	0	0	0	0	0	0	14.07726	40.95116	0	0	29.60152	0	0	7.747198	0	7.803076	13.73259	15.31114	2.171608	0	0	0	0	0	14.68411	0	0	0	19.76297	8.048766	0	0	0	0	0
Dna2	0	0	15.05134	20.69006	6.062375	0	1.044451	0	4.302967	19.18616	4.001098	14.16985	0	9.050255	0	24.32129	21.05561	97.50447	36.87715	1.971616	10.19807	61.76707	14.00511	14.33557	0	388.3429	29.5262	13.65342	36.64563	6.665266	0.2334711	44.8065	23.19758	21.05509	7.434342	50.85781	22.63681	0	0	59.00608	0	0	2433	0	0.3400908	0	0	76.46782	143.5925
Rufy2	0.4306441	0.4318038	0.1938907	15.71457	99.87736	0	2.40164	2.261431	1.89157	2.613852	3.929786	0.4627807	0	0.226693	0.7509143	0.9628418	66.1916	15.50814	2.864432	6.097035	3.740836	7.880792	6.786674	23.36311	7.868414	1.344396	1.358585	0.9149822	35.9628	1.885053	0	0.7113152	2.011018	1.347114	19.21829	13.99659	0.3827649	0.4072526	1.393607	1.546433	6.341367	0	1.975574	1.218882	2.138162	0.6082658	0.6386325	0.1769727	0.457015
Hnrnph3	94.70653	80.05197	39.0001	152.9669	4.128109	80.03655	63.65255	134312	49.16965	20.67544	214.8123	34.51756	10.36851	16.7801	82.7247	131.6959	75.93251	36.81894	5.761655	134.8361	114.9196	148.3997	89.68089	41.08531	17.74158	451.2121	96.19182	70.94047	106.4287	0	0	75.54476	58.35474	202.3204	35.26584	75.21228	66.22997	74.2711	117563	122.3223	136.9518	36.08072	185926	81.25683	75.98074	63.90957	24.80671	1.093631	74.96937
Pbld2	0	0	0	0	0	0	0	0	0	0	0	0	0	0	26.66613	0	0	0	0	0	0	0	0	0	12.34483	0	0	0	0	0	0	0	0	0	4.915164	0	0	0	0	0	0	57.9	0	0	0	0	0	0	0
Herc4	67.28362	35.75721	23.32938	52.59111	0	10.99355	24.86317	35.81245	1.045227	8.261621	2.591734	29.25429	30.13169	0	0	6.340127	12.34518	8.21815	2.572054	13.17036	44.58311	25.59543	8.636452	30.44626	39.59999	0	0	0.2987594	10.10489	36.06064	2.896738	65.4039	22.29708	13.17132	20.49705	7.650043	0	13.2865	18.88414	6.665213	0.3995854	0	3.547847	29707	41.43818	15.10024	23.92089	0	0
Gm17291	0	0	0	0	0	0	0	0	0	0	0	0.9720639	0	0	0	3.370724	0	0	0	0	0	0	0	0	0	0	0	0	0	0	0	0	0	0	0	0	0	0	0	0	0	0	0	1.98114	0	0	0	0.4646605	0
Sirt1	0	0	18.45503	10.03317	67.14334	12139	0	0.8153375	0	9.573325	0	12.29693	0	5.664027	23.82468	1.068619	2.27785	0	0	16.15718	22.92828	0	0	0	0	0	0	0	0	1.281849	0	12.41256	0	0	0	0	0	0	10.83367	0	0	0	3.917509	11.57427	0	0	48.18377	0	0
Dnajc12	44.88166	0	16.89459	0.945541	0	0	0	0	38.78147	17.68466	0	0	0	9.935852	12.50296	0	0.709265	0	0	0	57.96536	0	8.733536	0	23.4907	0	0	6.956357	11.1314	0	3.564615	18.22947	0	15.48978	0	0	0	0	12.98432	0	0	0	0	0	12.4736	19.99	0	0	0
Ctnna3	0	0	0	0	0	0	0	0	0	0	0	0	0	0	0	0	0	0	0	0	0	0	0	0	0	0	0	0	0	0	0	0	0	0	0	0	0	0	0	0	0	0	0	0	0	0	0.8824879	0	0
Lrrtm3	0	0	0	0	38.22395	0	0	0	0	0.6380664	0	0	0	0.2766897	0.3525104	0	0	0	0	0	0	0	0	0	0	0	0	0	0	0	0	0	0	0	0	0	0	0	0	0	0	0	0	0	0	0	0	0	0
U6+ENSMUST00000083771	0	0	0	0	0	0	0	0	0	0	0	0	0	0	0	0	0	0	0	0	0	0	0	0	0	0	0	0	0	0	0	0	0	0	0	0	0	0	0	0	0	0	0	0	0	0	0	0	0
1110002J07Rik	0	0	0	0	0	0	0	0	0	0	0	0	0	0	0	0	0	0	0	0	0	0	0	0	0	0	0	0	0	0	0	0	0	0	0	0	0	0	0	0	0	0	0	0	0	0	0	0	0
Reep3	6.622954	0	0	12.80048	43.66253	16.81169	3.274208	0	1.124101	14.70132	0	3.456921	4.536762	11.55477	0.5076241	0.7051295	11.00722	35.74746	2.766142	20.7997	0	3.022559	0	33.59581	8.517645	0	2.099146	18.27491	4.337609	10.26375	0.4548485	22504	15.17576	22.19733	30.56114	26.73988	60.12753	28.03533	0	31.2575	1.34433	0	13.02116	50.11527	0	3.773297	11.82606	0.486017	0
Jmjd1c	12.49666	0	0	16.06623	0	8.31585	1.023524	0	15.54928	0	5.718026	7.288827	0.98334	9.727141	0.3581415	0.9412676	3.134556	0	0	0	1.869627	39.51752	0	0	20.18689	1.000437	0	27.78551	4.291169	0	1.218692	1.546046	0	3.482696	14.0974	0	1.039926	5.494515	13.61485	11.97423	4.30367	0	5.069209	0	26.67715	7.624534	0.4418227	57.54621	11.51353
Nrbf2	0	0	0	0	0	23.53897	20.28042	0	40.22067	4.982038	28.67151	41.7588	8.275926	51.0584	16.58422	24.68226	0	31.28249	34.12278	5.261604	32.40947	0	66.82486	40.90378	0	0	18.54521	18.76431	15.18331	1.680799	14.79752	0	41.24164	22.2546	0	18.71999	17.66179	48.02327	12.10572	19.02841	30.2304	0	20.25738	17.85474	9.135228	34.43331	69.22687	0	0
Egr2	0	0	0	0	0	0	0	0	0	0	0	0	0	0	0	0	0	0	0	0	0	0	0	0	0	0	0	0	0	0	0	0	0	0	0	0	0	0	0	0	0	0	0	0	0	0	0	0	0
Ado	0.4199846	13.26514	11.34548	24.44781	8.306378	21.26845	29.3463	71.69735	2.554268	22.02468	7.125228	27.35034	27.98097	2.78563	0	2.347523	45.67882	10.78535	0	10.53327	8.954772	21.09485	14.85917	11.67104	15.32227	0	13.64705	13.14165	26.85989	52.51411	0	24.9735	27.37209	17.51692	30.99291	3.560905	1.679807	26.41194	43.12089	11.76361	8.137371	67.08883	26.97343	15.36834	8.862257	21.6696	0.8007746	83.49145	0
Zfp365	0	0	0	0	0	0	0	0	0	0	7.162733	0	9.480474	0	0	0	0	0	1.478591	0	0	0.6924233	0	0	0	0	0	0	0	0	0	0	0	0	0	0	0	0	10.06068	0	0	0	0	0	0	0	0	0	0
Rtkn2	0	3.973867	17.27752	0	0.6200689	0	10.43654	84.93358	9.887264	9.765363	12.39121	6.977525	0	0	0	0	0	0	0	1.191946	0	0	10.11183	0	2.787765	206.3734	17.53169	21.65235	8.02667	0.6086099	0	0	30.77835	6.509741	0	0	1.935641	7.210421	9.642951	2.077141	0.4130677	0	17.69037	0	0	23.23016	1.225428	0.3954935	0.4202043
Gm16212	0	0	0	0	0	0	0	9.825841	3.041578	3.883958	5.853053	0	0	0	0	0	0	0	0	0	0	0	2.916486	0	0	0	3.364632	0	0	0	0	0	11.40209	0	0	0	0	2.837658	0	0	0	0	6.882723	0	0	2.321817	30.51355	0	0
Arid5b	0	0	0	3.437844	10.38825	0	4.904755	16.77324	9.682422	0	4.846115	0	0	0	0	0	0	0	10.87714	12.73076	13.77467	0	0	0	0	0	4.08761	0	0	2.113644	0	0	9.992226	0	0	0	0	0	0	42.05679	1.44843	0	0	0	0	0	0	0	0
Tmem26	0	0	0	3.551377	0	0	0	0	0	0	0	0	0	0	0	0	0	0	0	0	0	0	0	0	0	0	0	0	0	0	0	0	0	0	0	0	0	0	13.64008	0	0	0	0	0	0	0	0	0	0
Rhobtb1	0	0	3.343421	4.158914	0	0	0	0	6.036039	0.2854708	0	0	0	0	0	0	0	36.20201	0	0	0	2.763241	0	7.711779	0	0.5243844	11.71849	0.2271123	0	0	0	0	0.238731	0.2043396	0	23.56937	0	0.1853247	0	0.8444655	0	0	1.798013	0.4754275	0	18.47208	0	0	0.2605189
A930033H14Rik	0	0	0	0	0	3.368029	0	0	0	0	0	0	0	0	0	0	0	0	0	0	0	0	0	0	0	0	0	0	0	0	0	0	0	0	0	0	0	0	0	0	0	0	0	0	0	0	0	0	0
Cdk1	2.34E+02	9.31E+02	2.84E+02	3.75E+02	3.09E+02	9.24E+02	6.45E+02	4.51E+02	9.09E+02	4.61E+01	9.63E+02	7.22E+02	2.18E+02	2.78E+02	5.03E+02	3.23E+02	5.13E+02	2.90E+02	4.33E+02	5.81E+02	1.57E+02	1.26E+02	7.09E+02	3.91E+02	7.15E+02	1.38E+02	7.19E+02	2.48E+02	2.72E+02	2.62E+02	2.12E+01	3.86E+02	2.21E+02	4.26E+02	7.36E+02	4.36E+02	1.51E+02	5.05E+02	1.95E+02	6.62E+02	5.93E+02	6.43E+02	5.00E+02	2.39E+02	1.34E+03	5.10E+02	1.24E+00	3.36E+02	2.06E+02
Ank3	0	0	0	0	8.391547	0	1.465868	7.420738	0	0.3931209	0	8.296689	0	0	6.678475	0	2.409472	0	0	0	0	0	31.26153	1.249906	16.47669	0	3.150085	0	0	1.078572	0.4083424	0	0.7760568	8.582557	0	5.434293	0	4.821851	0.6663603	0	5.156664	0	0	0	2.987247	0	0	0.0306049	13.62263
Ccdc6	34.88303	12.39475	21.4998	23.69346	20.09447	12.63729	4.666236	16.87912	7.895628	6.413485	0	14.84889	8.708719	10.69665	11.99249	0	23.09048	0	3379	10.38143	8.825684	21.36218	32.55354	18.82275	22.11017	0	12.82113	11.38224	18.6318	8.508015	3.663301	10.4048	27.84849	13.59572	21.71047	0.7178671	0	0.6405489	30.68716	0	2.624749	0.2240148	43.50206	27.38748	0	1.688318	50.79778	0	0
Gm9877	0	0	0	0	0	0	0	0	0	0	0	0	0	0	0	0	0	0	0	0	0	0	0	0	0	0	0	0	0	0	0	0	0	0	0	0	0	0	0	0	0	0	0	0	0	0	0	0	0
Fam13c	0	0	0	0	3.614199	0	0	22.69258	0	0	0	0	0	0	0	0	0	0	0	0	0	15.89288	0	0	1.704319	0	0	0	0	0	0	0	0	0	0	0	0	0	0	0	0	0	4.071828	0	0	0	0.2820592	127.0943	87.81117
Phyhipl	87.31182	0	0	0	0	3.230246	0	0	0	0	46.66645	0	0	0	84.80315	14.66768	0	0	0	0	0	0	0.379463	0	0	0	0	81.84544	0	0.6919667	0	0	0.7382058	0	0	211.0591	0	0	0	27.41826	0	0	48905	0	0	0	306.3396	0	0
Bicc1	0	0	0.9911407	0	0	0	0	6.07245	2.231407	0	0	0	0	0	3.174197	0	0	0	0	0	0	20.27051	0	0	0	0	0	0	0	0	0	0	0	0	0	0	0	1.040908	0	20.88136	1.706113	0	0	0	0	0	21.48801	0	0
Tfam	5.06E+01	4.55E+00	5.27E+01	4.88E+01	2.78E-01	6.49E+01	5.78E+01	0.00E+00	1.25E+02	1.07E+02	3.00E-01	1.08E+02	9.76E+00	1.11E+02	1.14E+02	1.21E+02	2.96E+00	7.48E+01	7.74E+00	9.40E+01	0.00E+00	3.35E+00	1.09E+02	2.27E+01	7.39E+01	0.00E+00	1.06E+02	1.62E+02	1.10E+02	6.48E+01	3.11E+01	1.56E+01	9.42E+01	4.02E+01	4.03E+01	6.93E+01	4.49E+01	6.70E+01	8.34E+01	2.64E+01	1.32E+02	0.00E+00	2.08E+01	6.55E+01	5.23E+01	1.75E+02	2.16E+00	5.61E+01	7.45E+01
Ube2d1	1.04E+01	4.08E+01	4.18E+01	1.22E+02	1.91E+02	1.18E+02	8.79E+01	0.00E+00	1.28E+02	1.66E+01	7.70E+01	1.33E+02	0.00E+00	3.06E+02	8.73E+01	1.13E+02	1.06E+02	0.00E+00	1.69E+02	1.53E+02	4.94E+01	3.05E+00	2.50E+02	7.25E+01	6.11E+01	0.00E+00	1.08E+02	4.57E+01	1.10E+02	9.39E+01	1.50E+01	5.56E+01	1.28E+02	2.92E+01	4.31E+01	6.91E+01	1.37E+02	4.90E+01	1.29E+02	3.37E+01	5.23E+01	6.73E+02	5.68E+01	4.14E+01	7.61E+01	1.47E+02	8.65E+01	0.00E+00	7.51E+01
Cisd1	99.50005	87.69082	154.9079	215.9072	178.5117	195.41	74.21537	28.50013	141.1995	106.0372	480.4235	180985	47.13191	139.5992	137.8152	122.9406	42.93069	40.80892	31.34961	164.4192	76.92014	159.0442	125.5976	128.5495	82.45553	2.802602	146707	299.2053	163.4984	169.2329	81.5695	83.03946	184.3692	95.01308	98.89078	95.46302	185.7189	232.2672	221.5428	169.2485	157.4752	0	218618	160.9268	174.8574	111.2132	144.4492	0	310.7163
Ipmk	0	30.20808	0	7.187213	20.80739	3.340873	20.38986	0	18.30833	2.063624	0	6.165503	2.069767	8.053786	18.52635	0	0	6.899573	0	0	0	0	12.03121	0	15.64087	0	0	0	5.11451	5.459578	0	0	11.21737	15.60228	2.463924	0	0	0	19.11885	0	7.410906	0	4.874082	1.575196	2.198006	0	0	0	0
Gm4798	0	0	0	12.83373	74.55399	21.35013	7.883393	0	0	0	0	0	0	0	0	0	0	0	19.98033	0	0	0	35.11254	0	0	0	25.27084	4.641669	38.56004	0	0	0	43.91216	37.5862	3.98065	16.97925	42.71853	22.72574	28.27885	0	21.72853	0	73.49475	25.91114	14.91437	17.96972	0	0	183.1551
1700049L16Rik	0	0	0	0	0	0	0	0	0	0	1.464097	0	0	0	0	0	0	0	0	2.164385	0	0	0	0	0	0	0	0	0	0	0	0	0	0	0	0	0	0	0	0	0	0	0	0	0	0	0	0	0
Gm9923	0	30.57905	98.86142	29.31626	212.8809	195.0815	72.03257	73.37679	74.19063	0	206.9576	188771	42.77518	69.35205	132.5347	122734	44.5559	0	0	203.9645	86.69936	0	45.83318	0	0	0	0	0	75.4999	62.68405	79.17039	0	178.3274	0	90.93053	0	48.79126	25.95636	107.6629	157.6998	127.6323	0	0	59.18917	45.42546	36.48753	139.5546	0	0
Zwint	299.8919	820.9522	207.8759	589.9719	921899	279.2807	482.7591	1246.306	375.2049	271.3895	726.2738	266.3596	195.3892	359.6051	590132	561.9065	291.5217	147178	195.7579	320.6035	170.7913	331.4222	559.0053	610.1748	422.4853	0	475.5752	450953	244.1292	251.0337	249.9434	245.8702	324.5828	969.7207	651.4402	618.5869	328709	352854	237.6568	126.3639	529.0604	1.639895	316.5785	400.9038	756.5941	588.8706	557.7275	308.9893	508.6854
Pcdh15	0	0	0	0.3675343	0.6004937	0	0	0	0	0	0	0.2218686	0	0	0.09628511	0	0.1396479	0	0	0	0	0.4019411	0.1077384	0	0	0	0	1.534407	0.401183	0	0	0	0.8383754	0.1793999	0	0	0	0.9762349	0	2.224195	0	0	1.578565	0.5141523	0	0	0	0	0
Gm15398	0	0	0	1.494382	0	0	0	0	0	0	0	3.608441	0	0	0.5629909	0	0	0	0	0	0	0	0	0	0	0	0	0	0	0.7988223	0	0	0	1.458868	0	0	0	0	0	0	0	0	0	0	0	0	0	0.4312217	2.024707
Gm5778	40.00782	46.02406	36.44468	72.54534	67.65283	34.7179	50.36175	47.7038	69.78949	30.49529	104.0634	93.58562	38.06266	60.82997	43.42944	34.32392	38.51443	18126	34.8112	31.97749	63.92241	76.07628	46.90133	28.0101	62.52889	52.28264	38.74526	67.93127	101.0931	34.52935	28.85023	33.19509	71.40652	79.55268	78.13861	37.47116	48.37777	98.10625	26.27705	80.18635	67.42157	20.30908	57.62157	55.30175	51.9698	36.87405	38.43665	47.60292	60.05123
Gm6419	246.5072	183.4166	443.9438	294.6377	95.59557	125.1467	155.9573	200.0556	202.2744	89.7725	243403	98.39242	75.46187	213.1812	229.0877	104.98	88.13101	301447	58.55871	152.6527	194.6646	315.3645	176.4145	299.0184	33.80942	416.1864	174.0509	418.3195	294.6396	123.9883	186.2247	226.8505	193.0478	128518	195.4149	99.52617	140.8502	249.7687	272.8138	202.3318	261.5525	1242.31	107.6998	137.6427	196.7008	396.4576	59.68373	164.6155	81.53837
Gnaz	0	0.3850211	0	0	0.9539647	0	0	6.929159	10.50718	0	2.060936	1.057404	1.791814	0	18.77338	0	0.6655483	0	0	0	0	3.831224	1.026941	0	0	1.541238	0	10.68309	1.127771	8.572099	1.182598	0	7.01663	0	0.8149582	0	0	0.5446946	0.4824605	2482	0	3.254272	1.321151	0	0	2.043855	0	2.021817	2.373249
Rab36	0	0	27.19365	13.02351	0	0	43.65711	0	0	0	3.00456	0	0	22.46334	0.7888968	0	0	0	0	0	0	50.34267	0	31.85838	0	270.3796	0	0	5.850038	0	2.945279	0	15.52403	0	0	22.6498	0	0	0	0	0	0	0	0	0	0	0	0	1.132417
Bcr	4.462851	11.85692	5.784687	1.372308	1.660842	6.260483	5.085612	1.345589	3.809436	0.8318264	1.255824	0	0.2745449	7.047795	0	3.510977	0	10.81596	0	0.6545552	0	0.5487361	3.897781	3.305931	11.27548	0.6285222	6.076323	0.1654442	0	1.467135	0	0	3.719829	1.714436	0	0	0	0.7425179	0	0	0.5531969	0	0	9.68733	0	3.981209	0	5.763937	26.64928
Specc1l	1.12E+01	9.55E+00	2.29E+01	0.00E+00	0.00E+00	0.00E+00	1.86E+01	0.00E+00	7.04E+00	6.90E-01	5.95E+00	0.00E+00	2.03E+00	1.20E+01	7.62E-01	1.88E+01	1.31E+01	4.00E+01	0.00E+00	4.98E+00	2.02E+01	0.00E+00	7.21E+00	1.53E+01	0.00E+00	0.00E+00	0.00E+00	0.00E+00	9.64E+00	4.31E+00	6.03E+00	6.10E-01	1.38E+01	2.58E+01	6.51E+00	0.00E+00	4.21E-01	0.00E+00	1.82E+01	1.29E+01	0.00E+00	0.00E+00	7.24E-01	4.79E+00	5.88E-01	1.02E+01	2.01E-01	1.13E+02	2.65E+01
Adora2a	0	0	0	0	0	0	0	0	0	0	0	0	0	0	0	0	0.7472872	0	0	0	0	0	0	0	0	0	0	0	0	0	0	0	0	0	0	0	0	0	0	0	0	0	0	0	0	3.671792	0	0	0
1110038D17Rik	2.048484	1.933413	52.62842	20.78578	13.90205	0	48.03918	44.01783	39.87661	37.21906	0	0.4402703	9.016189	26.13214	28.64753	0	13.45673	9.674624	6.812752	19.02825	1.617671	0	39.15902	25.24982	1.311136	2.635018	26.06543	0.3956709	17.13926	0	15.26432	13.66296	15.31327	0	0	23.73699	0.9103664	0	20.75564	41.19394	0	0	20.36102	0	0	0	0	0	0
Upb1	0	0	0	0	0	0	0	0	0	0	0	0	0	0	0	0	0	0	0	0	0	0	0	0	0	0	0	0	0	0	0	0	0	0	0	0	0	0	0	0	0	0	0	0	0	0	0	0	0
Snrpd3	446.5173	136.8463	251.4706	197.2053	101559	284144	222001	255.3523	382.1309	118.1608	409.6893	235.1043	116.4809	256683	244.3334	264.2642	143.5895	303.7359	1803.589	276.9899	58.56514	68.58021	227.3637	264769	97.90179	1161.739	185.2219	433.3198	346.3746	85.56788	123671	274.0869	56.46542	161909	161.2361	278.3726	142.1328	306.1046	399.5382	266.3142	325.1031	0	287.0584	554.1268	275.2038	159.8217	35.35076	196.1944	252.6559
AI646023	0	0	0	0	0	0	0	0	0	0	0	0	0	0	0	0	0	0	0	0	0	0	0	0	0	0	0	0	0	0	0	0	0	0	0	0	0	0	0	0	0	0	0	0	0	0	0	0	0
Ggt1	0	0	0	0	1.557953	0	0	0	0	0	0	22.69327	0	1.183134	0	0	0	0	8.612415	0	0	0	0	0	0	0	0	0	7.063024	0	0	0	2.336875	0	0	0	0	0	0	0	0	0	27.7692	0	0	0	0	0	0
Ggt5	0	0	0	0	0	1.216279	0	0.1307096	0	0	0	0	0	0	0	0	0	0	0	0.8477744	0	0	0	0	0	0	0.2879269	0	0	0	0	0	0	0	0	0	0	0	0	0	0	0	0	0	0	0	0	0	0
Susd2	0	0	0	0	0	0	0	0	0	0	0.4050984	0	0	0	0	0	0	0	0	0	0	0	0	0	21.04476	0	6.150402	0	0	0	0	0	0	0	0	0	0	0	0	0	0	0	0	0	0	0	0	0	0
Cabin1	2.97E+01	1.02E+01	1.76E+01	1.58E+01	2.09E+01	1.79E+01	5.80E+00	1.28E+01	2.92E+01	0.00E+00	0.00E+00	1.70E+01	9.29E+00	1.35E+00	3.73E+01	0.00E+00	1.26E+01	4.62E+01	8.11E+01	6.23E+00	3.72E+00	1.46E+01	2.93E+01	4.92E+00	4.90E+01	0.00E+00	9.88E+00	1.17E+01	1.62E+01	5.71E-01	6.91E-01	8.18E+00	5.83E-01	2.21E+01	1.31E+01	1.35E+01	1.20E+01	2.28E+01	2.25E+00	0.00E+00	0.00E+00	2.22E+00	8.48E+00	2.54E+01	0.00E+00	1.06E+01	1.00E+00	1.05E+02	5.86E+01
Ddt	108.9153	110.2169	63.52568	96.50262	256.3041	158.3421	131.5502	230.4321	105.3822	110.8409	91.76767	98.95455	40.50594	35.96373	105.5824	132.8262	103.4713	83.29567	203.7517	36.78936	58.64281	318.0559	52.70208	36.27724	64.45682	0	210.0169	110.4459	149.7982	62.18523	67.83034	95.67434	120.6193	212.9386	66.42512	115.4319	75.90471	98.31746	107.7772	208.0006	123739	0	34.06686	116.1018	111.9285	176.4612	48.77008	0	14.32869
Gstt3	0	0	0	0.7388829	34.60696	0	0	0	0	0	0	0	0	0	0	0	0	0	0	13.49432	0	0	0	0	34.53624	0	0	0	0	0	0	0	0	27.77095	0	0	0	0	0	0	61.11969	0	0	0	0	0	0	0	0
Gstt1	0	0	0	0	0	0	0	0	0	0	0	0	0	0	0	0	0	0	0	0	0	0	0	0	0	0	0	0	0	0	0	0	0	0	0	0	0	0	0	0	0	0	0	0	0	38.58108	0	0	0
Gstt2	0	0.2276688	0	0	0.7924763	0	0	0	0	0	0	1.75681	6.369443	0	10.96394	0	0	0	3.398115	0	0	4.774004	46.06737	0	19.61934	0	0	0	0	0	10.80647	0	11.20241	24.14906	6.770011	0	1.816317	14.49388	26.25168	0	0	0	0	9.088995	8.032348	0	0	0	0
Mif	5092.407	4967.645	3824.915	5374.733	2260.3	3559.398	2842.337	2841.227	4452.397	1470.743	4458.509	4087.461	1043.751	3788.505	3722.777	4307.858	2693.52	3547.738	2106.978	4371.611	3792.724	5788.618	5203.943	3185.741	2317.111	5317.141	4527.75	6768.754	5482.53	2576.801	1055.833	3747.245	6527.013	3917.426	4517.523	2233.869	3357.133	5234.235	5178.401	3553.344	4803.998	3379.037	3856.653	4482.432	4453.653	8283.652	1426.525	3436.621	2051.332
Derl3	0	0	0	0	0	0	0	0	0	0	0	0	0	0	0	0	0	0	0	18.1675	0	0	0	0	0	0	0	0.8095127	0	0	0	0	0	17.84438	0	0	0	0	0	0	31.39856	0	0	0	0	0	0	0	0
Smarcb1	1.06E+02	3.36E+02	3.57E+02	1.28E+02	1.91E+02	1.12E+02	2.75E+02	1.67E+02	2.68E+02	1.58E+02	2.65E+02	2.39E+02	5.99E+01	1.89E+02	2.10E+02	3.70E+02	2.61E+02	2.10E+02	1.39E+02	1.48E+02	1.98E+02	2.43E+02	1.59E+02	8.78E+01	4.29E+01	5.95E+02	1.72E+02	2.48E+02	3.19E+02	3.41E+01	8.43E+01	2.19E+02	2.19E+02	3.29E+02	1.73E+02	1.33E+02	1.38E+02	2.49E+02	1.92E+02	1.20E+02	2.58E+02	1.15E+02	3.08E+02	3.18E+02	2.57E+02	1.18E+02	1.76E+02	2.70E+02	1.33E+00
Mmp11	0	0	0	0	0	0	0	0	0	0	0	0	0	0	0	18.57123	0	0	0	0	14.91195	0	0	0	16.74672	0	26.2043	0	0	0	9.284112	0	12.00816	17.32203	0	14.08515	0	0	0	30.42406	15.12805	0	0	0	0	0	50.11888	0	0
Chchd10	17.98469	19.86983	16.86942	7.470312	18.01738	0	15.73302	0.8585691	2.025547	130.2649	4.39471	2.576906	175.1767	0.6311482	24.12301	2.233917	0.8109747	3.539104	9.968774	0	4.73412	2.334185	0	0	86.33348	2.673575	22.69505	8.105528	2.748391	158.0188	124.6468	3.960822	65.7272	68.23957	2.979095	8.471446	15.98515	11.33854	1.469703	73.19365	121.5741	0.6608917	9.167172	0.4039946	6.201013	70.72877	0	0	0
Gm867	0	0.1372827	0	0	0	0	0	0	0	0	0	0	3.840729	0	0.3305589	0	0	0	0	0	0	0	0	0	0	0	0	0	0	1.876107	3.554305	0	0	0.8565713	0	0	0	0	0	1.769958	0.954995	0	0	0	0	0.6142817	0	0	0
Gm16219	0	0	0	0	0	0	0	0	0	0	0	0	0	0	0	0	0	0	0	0	0	0	0	0	0	0	0	0	0	0	0	0	0	0	0	0	0	0	0	0	0	0	0	0	0	0	0	0	0
Zfp280b	33.40504	0	7.219244	2.854383	0.2590898	0	0.4383414	25.89824	0	6.163795	0	6.892393	2.603007	7.737209	0	0	0.723032	0	0	12.4119	45.37305	10.92559	0	51.57221	0	0	17.98577	0.2580914	16.53989	2.797319	10.92029	0	26.3156	0	7.968119	6.608698	0	13.89985	0	21.11239	0	0	0	7.023611	3.593571	0	0	0	0
Gm16222	0	0	0	0	0	0	0	0	0	0	0	0	0	0	0	0	0	0	0	0	0	0	0	0	0	0	0	0	0	22.15863	0	0	0	0	0	0	0	0	0	0	0	0	0	0	0	0	0	0	0
Prmt2	0.00E+00	0.00E+00	5.25E+01	2.08E+00	3.06E+01	0.00E+00	5.51E+01	4.47E+01	7.89E+00	0.00E+00	2.57E+01	6.59E+00	0.00E+00	4.09E+01	2.48E+01	0.00E+00	1.58E+00	7.58E+01	7.28E+00	0.00E+00	6.43E+01	0.00E+00	2.59E+00	2.48E+01	6.63E+01	0.00E+00	4.14E+01	2.12E+00	0.00E+00	0.00E+00	0.00E+00	2.22E+01	2.52E+01	0.00E+00	1.38E+01	7.73E+01	0.00E+00	2.51E+01	5.01E+00	2.41E+01	3.23E+01	0.00E+00	8.83E+01	6.47E+01	0.00E+00	5.37E+01	0.00E+00	1.20E+02	1.64E+02
S100b	0	0	0	0	0	0	0	0	0	0.458023	0	0	0	0	0	0	0	0	0	0	0	0	0.3937824	0	0	1.682695	0	0.7287796	0	0	0	0	0	0.3278521	0	0	0	0	0	0	0.4873649	0	0	0	0	0	0	0	0
Dip2a	0	0	0	0.5604234	0	0	0	0	0	0	15.62634	0	0	0	0	0	0	0	0	0	0	0	0	2.215018	0	1.279717	2.71577	0	0	4.851638	0	0	0	0	0	0	0	0	0	0	0	0	0	2.900605	0	7.27159	0	0.1474013	0
Gm16240	0	0	0	0	0	0	0	0	0	0	0	0	0	0	0	0	0	0	0	0	0	0	0	0	0	0	0	0	0	0	0	0	0	0	0	0	0	0	0	0	0	0	0	0	0	0	0	0	0
Pcnt	12.42048	2.692667	0.8458672	2.842769	18.57857	3.33827	1.540793	2.69065	4.337675	2.660744	0.9181655	1.076761	0.4879843	6.790932	13.73374	0	4.659408	0	4.165455	0	0	1.95068	4.052246	2.900464	5.811999	17.45553	2.239074	0.7682011	4.66544	9.2368	0	0	0.7628925	11.10084	0	0	6.679399	2.122145	4.728692	0	0	8.29686	4.069912	2.236723	0	4.838954	0	0	22.02213
Ybey	0	0	0	0	0	10.56815	0	0	0	0	13.70296	0	0	0.8050731	0	1.899677	0	0	0	0	2.683865	0	0	0	0	0.7578509	4.824851	9.190364	10.51729	0.3234078	0	7.859137	1.725094	7.235233	0	12.00657	0	8.03505	17.91387	0	7.901968	0	9.094836	0	0.5273213	22.51956	0	0	0
Mcm3ap	0	10.33018	12.02867	0.6394566	0	0.7978476	8.690698	0.557324	5.461668	0	1.692837	4.053202	1.661955	15.3164	0	0	0	23.59194	0	5.144093	0	9.790473	0	5.892299	0	0	9.726943	6.331207	13.3805	5.554601	6.799638	0.444997	0	0	0.1487556	0	9.378721	4.246269	12.41707	0.6449631	0.69599	0	3.433095	1.210364	3.994308	9.737079	1.522007	58.00449	18.15079
Lss	0.00E+00	0.00E+00	4.28E+01	5.40E+01	4.44E-01	8.54E+00	1.95E+01	0.00E+00	4.19E+01	1.49E+01	1.55E+02	2.83E+01	5.61E+00	2.18E+01	3.01E+01	0.00E+00	3.43E+01	3.40E+01	1.22E+01	5.71E+01	0.00E+00	3.78E+01	9.86E+00	7.18E+01	0.00E+00	0.00E+00	1.26E+01	1.25E+02	4.65E+01	1.99E+01	0.00E+00	1.74E+01	0.00E+00	2.84E+01	5.92E+01	2.23E+00	1.96E+01	6.63E+01	9.18E+00	1.05E+01	0.00E+00	0.00E+00	1.12E+01	1.74E+01	2.39E+01	1.90E-01	1.64E+02	2.78E+02	1.61E+02
4930483K19Rik	0	0	0	1.164431	0	0	0	0	0	0	0	0	0	0	0	0	0.4424359	0	0	1.012674	0	0	0	2.524635	0	0	0	1.263445	0.749707	0	0	0	0	0	0	0	1.453478	1.030977	0	0	0	0	0	0	0	0	0	2.688082	3.470858
Col6a2	0	0	16.58972	0	0	1.069112	0	0	0	0	0	0	0	0	10.00727	0	0	0	13.4876	0.9298463	0	16.98189	0	0	0	0	0	0	0	0	0	9.439775	0	0	0	0	0	0	0	0	0	0	0	0	0	0	0	0	0
Col6a1	0	0	0	0	0	0	0	0	0	0	0	0	0	5.795348	0	0	0	5.83277	0	0	0	0	0	0	0	0	0	0	0	0	0	0	0	0	0	0	0	0	0	0	0	0	0	0	0	0	0	0	0
Pcbp3	3.861541	0.5840573	21.87616	0.9671608	163.7761	49.33468	0	4.311185	36.7623	10.18222	6.13546	0	27.04381	47.25683	38.48252	0	1.330528	0	74.09841	41.19454	62.12261	43.24222	1.026502	18.30501	0	0	31.68459	57.68313	14.66491	56.36384	0.8400823	1.624583	27.95501	28.9507	23.76218	19.75489	24.6779	21.88057	0	116.3199	61.33647	0	27.72965	0.7322571	16.27433	0	1.960685	159.1837	8.928789
Slc19a1	67.93057	93.98818	11.39801	49.47667	0.9817453	85.46769	73.26667	54.00617	39.13935	15.67304	21.98612	72.14599	15.28818	17.20504	1.731885	40.44941	33.90403	8.967127	6.216564	107.2682	0	54.70627	30.12746	40.06066	25.92541	1.129019	13.3109	4.120028	104079	54.20264	31.94722	100.3565	60.14938	0.879901	44.03127	49.18913	25.31376	1.288345	44.51391	0	17.10284	0	11.61356	88.75664	8.903287	19.84311	94.26032	0	0
Col18a1	36.4938	0	9.760396	0.2411948	44.79095	2.958711	1.128233	0	1.162034	0.3289513	13.48534	0	3.676257	0.1426457	1.817346	6.815975	69.45297	0	11.43795	0.4195213	0.9053041	43.96699	11.36638	1.769867	59.0674	12.99146	2.652202	24.01447	0	2.181797	1.240031	22.60341	12.05805	60.67188	0.2244348	16.47095	0	6.504795	0	6.586728	7.181883	0	29.00619	0	0	13.56746	72.3158	19.00069	83.15996
Gm10941	0	0	0	0	0	0	0	0	0	0	0	0	0	0	0	0	0	0	0	0	0	0	13.18454	0	0	0	0	0	0	0	0	0	0	0	0	0	0	0	0	0	0	0	0	0	0	0	0	0	0
Pofut2	12.61657	0.1405616	46.57937	27.84979	36.20606	8.967246	22.76379	92.75436	24.72464	2.450495	14.79823	26.84499	27.03569	9.032331	5.584494	24.44724	85.16623	30.53773	4.19596	0	48.81968	98.24825	31.47029	0	12.92041	0	29.71915	71.40201	32.39113	13.92665	1.819599	3.334302	7.428633	42.31671	37.19997	27.63432	14.57801	45.33883	27.83759	0	49.70507	0	37.62093	17.51469	0.5220141	48.11495	0	0	51.73084
Adarb1	0.2896285	0	0	0	0	0	1.710229	0	40.84702	0	0	7.488214	0.338529	0	20.93926	0	0	2.051795	0	0	0.3430758	13.02205	11.20602	0	0	0	0	0.5034836	7.414554	0	0	7.749968	0	0	0.1439275	0	0	0.2054225	0	0	0	0.383152	0	16.27806	0	0	0	0.0892666	0
1810008A18Rik	0	0	60.8781	50.56496	1.508954	16.62627	70.20548	35.10766	15.80766	4.54349	29.39739	27.59742	22.3611	53.78724	14.80974	33.47291	12.89613	57.42743	3.235175	70.48045	62.06886	13.11575	45.48283	94.61328	14.94287	0	47.46492	4.699069	44.59689	12.46558	14.9648	73.91104	24.88559	45.30602	43.50638	79.72814	36.31372	80.03362	62.1961	0	35.1824	0	66.93819	18.35523	27.36892	50.43343	0	0	1.689272
2810425M01Rik	0	0	0	0	0	0	0	0	0	0	0	0	0.6508157	0	0	0	0	0	0	0	0	1.300793	0	2.578863	0	0	0	0	0	0	0	0	0	0	0	0	0	0	0	4.798741	0	0	0	0	0	0	0	0	0
Itgb2	0	0	0	0	0	0	0	0.1177274	0	0	2.066074	0	0	0	0	0	0	0	0	0	0	0	0	0	0	0	0	0	0	0	0	0	0	0	0	0	2.191891	0	0	3.542241	0	0	0	0	0	0	0	0	0
Pttg1ip	115.0414	172.8186	0.5609627	16.05201	0.9663485	15.49713	51.90865	103.1376	0	1.20998	40.18803	57.03769	35.19386	67.29186	18.71725	59.89223	52.75522	2.53491	0	15.0844	108.5072	24.25599	21.84572	27083	159.4021	0	15.35242	34.80754	54.26451	44.57904	26.65439	10.70145	22.51413	56.08007	32.60873	22.88836	67.55212	0	72.20891	1.789651	16.09367	0	47.63094	70.1933	25.25995	41.40774	0	90.87534	0
Sumo3	174.4201	370.5714	369.2159	241.2366	106.7966	140.1871	308.6759	251179	255.2013	83.37879	64.88331	259.5738	55.82666	87.09244	529.4421	241.6787	308.7134	372.6076	133.9554	162.3771	294.9688	227.2285	186.4763	143.2963	750.1724	37.69184	408.9958	460.6453	267.4703	101.3518	101808	230.7547	451.4846	341.7798	122.8071	149.1965	383.3983	300.0177	273.0966	1112.622	432.8255	1051.641	155.2719	313.5342	218.4288	293.3544	128.7245	750.7143	686.4354
Ube2g2	5.193132	33.32555	92.58976	125.6342	96.10925	92.73702	32.70928	89.92768	95.80377	2.26947	29.04163	44.86856	73.1427	50.51855	92.78165	126.9573	131.9321	173.8543	5.181322	64.91823	51.67225	57.02062	126849	122.6661	39.88647	55.58417	81.26045	39.42061	105.3512	2.965022	46.43606	65.36239	92.68038	85.01459	20.64533	169.5185	155.0894	88.15341	97.31903	74.85812	32.80181	0	121.4995	42.83557	22.56106	0	79.54303	61.39943	163.0796
C330046G03Rik	0	0	0	0	0	0	0	0	0	12.32715	0	0	0	0	0	0	0	0	0	0	0	4.393202	0	0	0	0	20.11928	6.552531	0	0	0	10.30023	1.527236	0	0	0	0	0	0	0	0	0	0	0	0	0	0	0	0
Lrrc3	0	0	0	0	0	0	0	0	0	0	0	0	0	0	0	0	0	0	0	0	0	0	0	0	4.296091	0	0	0	0	0	0	0	0	5.832325	0	0	5.965846	0	0	0	0	0	0	0	0	0	0	0	0
Trpm2	0	0	0	0	0	0	0	0	0	0	0	0	0	0	0	0	0	0	0	0	0	0	0	0	0	0	0	0	0	0	0	0	0	0	0	0	0	0	0	0	0	0	0	0	0	0	0	0	0
1810043G02Rik	61.74272	0	24.5948	33.47873	40.1511	41.92069	62.88412	21.06128	12.95105	44.87591	4.004395	7.396321	0	26.67615	4.586442	44.59648	17.40996	37.40403	0	33.79311	0	138629	0.5661615	12.68064	38.30014	0	85.04756	0	44.49763	18.58147	18.63303	5.019151	0	91.77855	31.86039	22.16123	8.986849	15.90808	0	4.90408	1.158433	0	7.937238	0	53.02236	55.43796	45.67485	0	268.4441
Pfkl	108.4235	119.0426	78.18444	100.7432	113.5766	103.4137	170.0974	399.0379	162.9541	187.6671	158.2275	113.3887	98.88573	257.2562	282.3205	113.7874	141.8113	251.7888	27.02253	194.8729	65.05963	226.0877	344.9157	88.10048	160.1535	132.8111	192.4046	293.4206	161.3832	44.99932	160.0221	171.4893	142.0766	335.9221	253.5594	176.8186	108.7219	185.0201	210.9545	103.8908	179.8123	550.3738	306.8639	254.4463	203.6389	206.6562	379.7275	451.6396	331.1798
Aire	0	0	0	0	0	0	0	0	0	0	0	0	0	0	0	0	0	0	0	0	0	0	0	0	0	0	0	0	0	0	0	0	0	0	0	0	0	0	0	0	0	0	0	0	0	6.407167	0	0	0
Icosl	0	0	0	0	0	7.241018	0	0	0	0	0	0	0	0	0	0	0	0	0	0	0	0	0	0	0	0	0	12.55743	0	0	0	0	0	0	0	8.637915	0	0	0	16.82877	0	0	0	0	0	0	0	0	0
D10Jhu81e	0	59.15464	20.80768	8.409875	48.9876	14.59891	0	0	32.6183	15.95788	0	19.42416	21.20714	0	46.00953	19.13498	21.39533	0	0	61.69067	0	24.79237	29.36871	57.07934	14.4614	244.5821	6.047944	78.15747	19.30427	0	12.83687	32.56999	2.502209	19.9896	27.8996	14.51271	0	38.52511	0	17.70218	0	0	12.56367	11.35038	0	21.50301	0	0	0
Pwp2	20.76473	24.89601	7.663998	12.24987	0.5618073	1.287084	8.792073	0	4.405368	25.49997	10.62008	0	0	14.56572	0	2.699195	11.66062	7.269584	0	0	0	0	6.501434	4.473143	2.781733	1.29217	8.22659	0	21.25327	15.99132	0.1741134	12.92161	0.5882727	0	0	2.047175	16.09544	0	30.25983	5.202257	24.10209	0	6.645903	0	0	0	0	0.1488356	0
Trappc10	0	0	0	0	0	1.478476	0	0	1.686819	0	0	0	1.296731	1.927209	5.357058	0	0	0	0	0	0	9.935201	0	0	0	0	0	0	0	3.167115	0.2666726	0	0	15.32765	0	0	0.4930363	0	0	0	0	0	0	0	2.639393	0.5530604	30.08429	0	0
Agpat3	0	33.95742	34.08638	9.999412	171.3924	20.5933	16.74034	0	15.70064	0	41.06499	10.00841	25.34237	15.04771	41.46323	0	29.78383	0	0	9.578445	24.93567	20.10939	42.01196	0	12.81083	0	6.793934	0	0	12.83031	11.86715	55.06084	22.86559	0	29.59827	11.96441	33.60333	8.656435	1.009071	53.17168	60.72366	0	12.7162	21.35722	1.549631	9.054029	19.83636	0.480978	0
Gm10146	4759.349	5551.932	4789.836	5033.603	2334.239	1989.832	3489.978	3555.106	3310.757	1291.442	3401.003	3670.416	1417.997	3979.074	3867.803	4068.632	3105.546	1322.209	3258.792	3033.972	2653	2834.167	3652.332	1512.761	3225.419	6617.365	2944.053	4001.583	5390.693	2770.635	1682.371	3144.497	4263.139	2724.582	1715.859	593.4248	3234.861	4103.701	4639.734	2010.672	4122.522	8765.274	3852.962	3622.377	5502.158	3954.336	355.8643	3739.123	1269.45
Rrp1	91.73241	251.5999	148.9538	209.7905	399.2868	298.2087	198.8393	161.7685	265.2909	269.8369	219.4564	311.7554	121.5241	344.3222	188.2466	254.0343	181.1434	177.1639	243.1564	207.8436	235.9387	415.1453	312.0976	303484	219.8792	1.982964	291.38	441.6113	418036	95.7195	216.6016	172.8281	313.2108	471.9743	269.3688	262.2712	454.5056	288.5241	386.4549	394.7399	220.3539	432.6131	195.7023	172.01	280.9733	164.2975	109.0254	192.8684	183.7385
Cstb	24.92703	236.4031	153.6148	370.2463	247.4074	116.2673	149.5095	291.8447	61.58813	119.1471	229.0699	213.9628	183.0085	165.3334	109.0811	104.4981	149.2139	126.9232	46.63189	114.3257	151.3258	143.7647	206.3354	137.0974	104702	104.2203	153.5602	115.5535	85.70941	84.50312	14.60489	163.6633	162.4053	286.7211	54.69426	52.83693	126.7025	258.5669	91.20794	20.14029	523.4202	0	42.88216	95.12016	152.9714	91.2569	99.01621	0	119.4915
Pdxk	4.112685	0.06248122	1.304848	0	0	64.37086	49.43851	42.88994	3.031829	17.59074	10.31932	27.40697	16.93738	36.30932	59.08723	0	0.1517328	32.50773	3.730302	0	0	0	3.629647	69.35167	0.7179084	0	26.81953	2.599781	8.227554	1.654703	64.78696	7.410673	0.4554635	0	1.300569	79.86049	2.575936	63.03688	23.58888	30.6112	32.94305	0	12.86379	21.87426	32.37622	72.47931	0	0	32.46344
Gm9978	0	0	0	0	0	0	0	0	0	0	0	0	0	0	0	0	0	0	0	0	0	0	0	0	0	0	0	0	0	0	0	0	0	0	0	0	0	0	0	0	0	0	0	0	0	0	0	0	0
Ilvbl	42.14477	19.5193	0	0	46.92993	0	45.25781	0	9.764444	5.262241	0.9781137	2.070391	16.40998	0.5070902	0.6263793	0	0	41.94104	0	0.7229759	0	36.5699	0	0	26.97483	0	11.39633	0	0	0	0	1.542704	0	7.114884	0	8.507882	19.79981	0	0	3.353912	14.9316	0.5309874	0	0.6294086	0	0	0	0	0
Syde1	0	0	2.301552	7.886664	0	4.541613	26.83137	13.58469	0.5757338	0	0	9.70496	0	8.969757	0.2285544	5.714639	0	8.04753	0	7.122621	10.76486	31.84607	11.29266	38.14457	0	0	18.99389	0	37.30192	0.3242936	2.867096	0	33.55849	8.291485	7.903153	26.48681	14.38793	8.862763	31.74844	0	13.20602	0	0	18.71727	36.30857	8.848448	0	0	0
Olfr1357	0	0	0	0	0	0	0	0	0	0	0	0	0	0	0	0	0	0	0	0	0	0	0	0	0	0	0	0	0	0	0	0	0	0	0	0	0	0	0	0	0	0	0	0	0	0	0	0	0
Slc1a6	9.381197	0	0	0	0	0	0	0	0	0	0	0	0	0	0	0	0	0	0	0	0	0	0	0	0	0	9.301459	0	0	0	0	0	0	0	0	0	1.786755	0	0	0	0	0	0	0	0	0	0	0	0
2610008E11Rik	14.5641	0	14.15771	9.192095	0	16.46822	0	0	0	0	0	7.114064	0	0	49.45893	1.480122	0	0	0	0	0	0	0	0	33.04993	0	0	0	3.338492	0	0.3182541	0	0	16.91187	0	18.7097	0	16.59022	0	0	0	0	0	0	0	0	2.103714	0	0
Ppap2c	13.63693	54.60393	36.78767	43.66117	26.63817	0	43.5938	47.19497	26.34537	19.96582	52.89693	29.54115	1.808289	6.254521	49.10715	44.16535	0	26.30372	0	34.4738	0	77.43818	17.63183	0	16.63556	1.655904	34.36931	0.7171763	74.51046	1.413292	1.784997	1.226586	49.79559	142.9725	8.291749	0	0	0	21.48912	109.6261	47.0194	0	8.51666	0	18.81921	32.67553	177.0877	101.2867	0
Mier2	38.02098	191.0435	22.44841	18.60328	76.89619	6.795874	16.84837	2.828893	22.89137	36.09956	60.19434	26.53901	15.87268	108.4375	44.55758	19.13827	2.50507	42.5387	5.454611	26.9245	5.180734	33.61244	8.503711	18.87323	56.65256	81.7541	21.60351	94.15438	21.60407	10.07876	26.00386	10.82965	46.46403	8.849609	41.61567	16.21379	0	12.05623	21.11026	0	4.735747	8.165876	11.32682	15.02255	19.21539	8.262033	116.6768	0	0
C2cd4c	0	0	0	0	0	0	0	0	0	0	0	0	0	0	0	0	0	0	0	0	0	0	0	0	0	0	0	0	0	0	0	0	0	0	0	0	1.881976	0	0	0	0	0	0	0	0	0	0	0	0
Shc2	0	0.1239818	12.04902	5.071361	0.2157798	2.524526	2.190404	0	4.320413	1.034823	17.40838	11.6244	0	0	8.221263	29.0757	0	0	0	0.8018957	4.487863	11.47912	0	0	16.02377	0	13.79883	20.68172	14.13105	0	0	25.81419	10.09624	0	0	0	6.522051	0	5.019935	0	6.356032	0	0	5.170229	26.36343	0.07172618	0	0	0
Gm16517	46.61791	51.55944	82.42942	10.86379	0	4.518238	25.02494	123.5752	44.6761	3.704121	59.11732	65.5812	16842	40.42387	0	28.42613	27.17465	3.002291	6.342531	42.51577	0	64.35439	77.75718	13.73988	35.80544	0	109.0984	38.30958	31.47544	15.00204	53.78697	42.00055	48.52983	105.1723	54.33533	75.4582	18.08069	66.93016	13.21584	162.5339	33.50202	302.7496	85.54362	51.40749	30.51056	67.81759	120.6685	0	0
Cdc34	54.40213	162.2472	370.9382	277.6829	244646	128.2683	257.4034	194.1829	146.3435	237.7448	212.99	169.9891	220.11	211.1467	398.2479	272.5053	68.35734	207.5216	161.7914	298.3439	118.9686	196.7493	217.8297	266.5018	152673	8.398381	215.8532	335.2435	412.2448	278.3537	389.2841	204.2554	187.3487	242.7208	281.2628	126.4022	278.9635	300.7679	209.9065	216.3952	224.1912	6.920099	163.1798	198.8179	274.6534	124.1271	0	0	129.9004
Gzmm	5.141346	0	0	0	0	0	0	0	0	0	0	0	0	0	0	0	0	0	0	0	0	0	2.414631	0	0	0	0	0	0	0	0	0	0	0	0	0	0	0	0	0	0	0	0	0	0	0	0.8169068	0	0
Bsg	211.3671	307.0189	400.8588	398.9852	255.9574	407462	453.9745	1023.703	310594	364.0591	434.7731	373.2815	292.5027	406.2208	495.8722	500.0712	516.2963	486.1755	76.26396	504.4273	286.5896	447.2059	513.8238	577.2135	519.4466	1.778575	409735	539.9842	407721	224283	345581	434.7595	451.0101	429008	462.4245	498.7474	386.3684	564.1441	397.3406	242.0254	514.8775	619.9108	474.1497	360937	354.3525	504.8124	122.9303	406.4442	321.6526
Hcn2	0	0	0	0	0.3516983	0	0	0	0	0	0	0	0	0	0	0	0	0	0	0	0	0	0	0	0	0	0	0	0	0	0	0	7.298829	0	0	0	0	0	0	0	0	0	0	0	0	0	0	0	0
Polrmt	29.90896	0	43.28622	0	9.45904	6.501115	4.426702	0	5.494247	1.12908	75.26831	8.279102	0	49.84453	0	11.37482	39.60066	0	0	0	8.679655	6.373683	0	0	0	0	30.25372	17067	8.945931	0.3094745	0	0	17.85225	114.3594	68.96056	27.64792	43.91435	0	0	0	0	0	0	0	22.79603	58.0907	0	0	0
Rnf126	2.581482	123.6462	41.54578	47.19481	50.63864	34.40235	43.40769	16.12451	36.47245	79.46812	44.12436	67.72951	61.38956	85.96764	157.3987	94.72195	3.142947	99.70015	37.63708	9.591693	116.8662	66.43427	50.69654	107.5168	62.40446	149.8582	79.89515	93.15235	61.06196	93.10998	44.77952	104.1034	129.3788	85.92987	92.2877	69.7664	55.70942	122.9376	57.70813	65.02175	57.79699	0.426883	45.26006	88.70094	96.52909	97.78794	0	28.61939	0
Fstl3	0	0	0	0	0	0	0	0	0	0	0	0	0	0	0	0	0	0	0	0	14.23002	0	0	10.91457	0	0	0	0	4.051441	0	0	0	0	0	22.83593	0	10.9965	0	0	0	0	0	0	0	0	13.79292	0	0	0
[truncated: 18,053 more rows]
[truncated: 205 more columns]
