# Supplementary material for: CYCLIN-B1/2 and -D1 act in opposition to coordinate cortical progenitor self-renewal and lineage commitment
Source: Nat Commun. 2020 Jun 9;11:2898. doi: 10.1038/s41467-020-16597-8 (PMC7283355; doi:10.1038/s41467-020-16597-8)
Supplement: Supplementary file 8 — Supplementary Data 4 [file 41467_2020_16597_MOESM8_ESM.xlsx]

## Sheet: Blad1
Supplementary Data 4. Genes differentially expressed (SCDE) between neuroblast/neuronal Infomap clusters of early and late differentiation trajectories.
Early trajectory neuroblast genes		Late trajectory neuroblast genes
0610007L01Rik		0610007C21Rik
0610010O12Rik		1110034B05Rik
1110002L01Rik		1500001M20Rik
1110008J03Rik		1700066M21Rik
1110037F02Rik		1700080N15Rik
1110038D17Rik		1810043G02Rik
1110049F12Rik		2010106G01Rik
1190002F15Rik		2010107G23Rik
1200011I18Rik		2210018M11Rik
1300018J18Rik		2310028H24Rik
1600002H07Rik		2510006D16Rik
1600027N09Rik		2610001J05Rik
1600029O15Rik		2610017I09Rik
1700094D03Rik		2810008D09Rik
1810008A18Rik		2810055G20Rik
1810030N24Rik		2900092D14Rik
1810041L15Rik		4632427E13Rik
1810048J11Rik		4930444A02Rik
1810063B05Rik		4930506M07Rik
1810063B07Rik		4933427D14Rik
2010111I01Rik		9130024F11Rik
2210404O09Rik		9330132A10Rik
2310003C23Rik		A830082K12Rik
2310009B15Rik		A930001N09Rik
2310046O06Rik		A930024E05Rik
2410002I01Rik		Abca1
2410022L05Rik		Abca5
2510003E04Rik		Abhd11
2510009E07Rik		Ablim1
2610008E11Rik		AC154124.1+Mir5109
2610020C07Rik		Accn1
2610029I01Rik		Acot1
2610109H07Rik		Acsl4
2610507B11Rik		Actl6b
2700049A03Rik		Actr6
2700097O09Rik		Acyp1
2810006K23Rik		Adprhl2
2810008M24Rik		Afap1
2810046L04Rik		Agap2
2810405K02Rik		Alad
2810432L12Rik		Aldh1b1
2810474O19Rik		Anks1b
2900002K06Rik		Apba1
2900055J20Rik		Appl2
3110002H16Rik		Arfip1
3110040N11Rik		Arid5b
4930455F23Rik		Armc9
4930578N16Rik		Asrgl1
4931406P16Rik		Atp9a
4932438A13Rik		Aurkaip1
4933415D12Rik		B230118H07Rik
4933426M11Rik		B230216N24Rik
4933433P14Rik		Baat1
4933439F18Rik		Bbs4
5031425E22Rik		BC031353
5031439G07Rik		Bcl6
5330417C22Rik		Bhlhe40
5330426P16Rik		Bola3
5330434G04Rik		Bzrap1
5730437N04Rik		C1qtnf4
5730455O13Rik		C230096C10Rik
5730522E02Rik		Cacng2
5730528L13Rik		Cadm2
5830418K08Rik		Cadm3
6430598A04Rik		Caly
6430704M03Rik		Camkk1
6530401N04Rik		Camkk2
6530402F18Rik		Cbr1
9330133O14Rik		Ccdc66
9330182L06Rik		Cd81
9930021J03Rik		Cd9
A230046K03Rik		Cdh4
A430005L14Rik		Cdk10
A730020E08Rik		Cdo1
Abca3		Chgb
Abcb6		Chmp2a
Abcd1		Chmp2b
Abcd2		Cirbp
Abcd3		Clstn2
Abcd4		Cltb
Abl1		Cluap1
Abl2		Cplx1
AC113316.1		Csmd1
AC115697.1		Ctsb
Acaca		Ctsf
Acad8		Cux1
Acap3		Cux2
Accn2		Cwc22
Acn9		Cxxc4
Acpl2		D030028A08Rik
Actn4		D10Bwg1379e
Acvr2b		D4Wsu53e
Adam19		Dcp2
Adamts3		Dgki
Adamts7		Dnajc10
Adamtsl3		Dnajc24
Adarb1		Dnm1
Adck1		Dok5
Adcy1		Dpp10
Adipor1		Dscaml1
Adipor2		Edem2
Adora1		Eef1a2
Aff2		Eif1b
Aftph		Eml1
Agap3		Entpd6
Agbl5		Epb4.1l1
Agpat1		Epb4.9
Agpat3		Esf1
Ahctf1		Ets2
Ahcyl2		Evi5l
Ahdc1		Extl2
AI314180		Fabp3
AI597479		Faim2
AI848100		Fam116b
AI854517		Fam124a
Akt3		Fam174b
Aktip		Fam19a2
AL844840.2		Fam45a
Alcam		Fam73b
Aldh16a1		Fam84a
Aldh4a1		Farp1
Alg1		Fbxo3
Alg10b		Fcf1
Alg13		Fech
Alkbh8		Fmn2
Als2		Fnbp1
Ank		Frmd4a
Ankrd16		Frmd6
Ankrd26		Fry
Ankrd44		Fxyd6
Anks3		Gaa
Ano10		Gabrg2
Ano6		Garnl3
Ap1ar		Gfm1
Ap4b1		Gipr
Apbb2		Glra2
Apc		Glt8d1
Arfgef1		Gm11223
Arg2		Gm17435
Arhgap12		Gm5499
Arhgap32		Gm6542
Arhgap33		Gm6612
Arhgap39		Gm8420
Arhgap42		Gnaq
Arhgap44		Gnb4
Arhgef25		Golga1
Arhgef26		Golga7b
Arhgef9		Gpm6a
Arid1b		Gpr173
Arl13b		Gpr21
Arl4c		Gpr85
Arrdc1		Gria2
Arrdc2		Grin1
Arvcf		Grm3
Asb3		Gsto1
Ascc2		Gtpbp5
Ascc3		Gucy1a3
Asf1a		Gucy1b3
Asns		Hdac10
Asnsd1		Hdac11
Asxl1		Hes6
Atad2		Hif1an
Atf6		Hivep3
Atf7ip		Hnrnph3
Atg7		Hook2
Atg9a		Hs6st2
Atl3		Hyal2
Atmin		Id2
Atp11b		Ip6k2
Atp2b2		Iqgap1
Atp6v1a		Itfg1
Atp7a		Itpr1
Atp8a2		Jak1
Atp9b		Jkamp
Atpaf2		Kcnc2
Atxn2l		Kif3b
Atxn7l3		Klf10
Auts2		Klhl11
AW555464		Klhl22
B3galnt1		Kpna6
B3galt1		Kti12
B3galtl		L3mbtl3
B3gat1		Ldb2
B3gat3		Leng8
B4galt6		Limch1
B9d1		Lmbrd1
B9d2		Loh12cr1
Bai1		Lrrfip1
Bai2		Lrrn3
Bai3		Lsamp
Baiap2		Luzp2
Baz1a		Lypla1
Baz2a		Man2a2
Bbs5		Mapk10
Bbs7		Mapk4
BC002230		02-mars
BC003266		Mblac2
BC016495		Mettl2
BC018507		Mettl22
BC023829		Mgat4a
BC032203		Mgst3
BC037034		Mical2
BC046331		Micall1
BC048355		Mmp17
Bcas3		Mobkl1b
Bcl10		Mphosph9
Bcl11b		Mpped1
Bcorl1		Mpv17
Bcr		Mrpl30
Begain		Msra
Bfar		Mtfmt
Birc2		Mtpn
Birc5		Nap1l5
Birc6		Nav2
Bmp1		Nbas
Boc		Nbn
Bod1l		Ncam1
Brd1		Ncdn
Brd2		Ndufa7
Brms1		Ndufb7
Brwd3		Necap1
Bsn		Nedd4
Btbd10		Negr1
Btbd17		Nfix
Btbd3		Nfkbia
Btbd6		Nin
Btg2		Nlgn1
C030006K11Rik		Noc4l
C030046E11Rik		Npc1
C230004F18Rik		Nptn
C2cd3		Nrip1
C330007P06Rik		Nsg1
C430048L16Rik		Ntm
C77080		Ntsr1
C78339		Nucb1
C80913		Nup210
Cab39l		Odz2
Cabp1		Ogdhl
Cachd1		Opcml
Cacna1a		Osbpl6
Cacna1b		Oxsr1
Cacna1c		Pacs1
Cacna1h		Pak3
Cacnb1		Pak6
Cad		Pard6a
Calr		Parg
Camk4		Pcdh7
Camkv		Pcdhb20
Carm1		Pde1b
Cars2		Pde4b
Casc3		Pdp2
Casp6		Pdzrn3
Cbl		Pfkfb2
Cblb		Pfkp
Cbwd1		Pgm2l1
Cbx2		Pgrmc1
Cbx4		Pibf1
Ccdc117		Pisd-ps1
Ccdc120		Pitpnm1
Ccdc136		Pkdcc
Ccdc41		Plxna4
Ccdc45		Pnmal1
Ccdc53		Polr2j
Ccdc55		Pomp
Ccdc93		Pou3f2
Cck		Pou3f3
Ccm2		Ppapdc1b
Ccna2		Prdm16
Ccnb1		Prickle2
Ccnb2		Prkacb
Ccnj		Prkar1b
Ccny		Prkcsh
Ccrn4l		Prmt1
Ccs		Prr13
Cd2bp2		Psma1
Cd320		Psma3
Cd99l2		Psma4
Cdc34		Psmb3
Cdc40		Ptn
Cdc42bpb		Ptpn5
Cdca8		Ptprk
Cdh11		Ptprn2
Cdh13		Ptprz1
Cdk1		Rab11fip2
Cdk12		Rab3gap1
Cdk14		Rapgef5
Cdk8		Rars2
Cdon		Rasl10b
Cdr2l		Reep5
Cds2		Rem2
Cebpg		Rfx7
Cecr2		Rgl1
Cecr5		Rgs19
Celf3		Rian
Celsr1		Rlbp1
Celsr3		Rnf152
Cenpa		Rpa1
Cenpe		Rph3a
Cenpf		Rps26
Cenpw		Rsph3b
Cep164		Satb2
Cep170		Scamp3
Cep350		Scarb2
Cep68		Scrn1
Cep70		Sec61a2
Cep78		Sema5a
Chd1		Sema5b
Chd2		Serinc5
Chd7		Sgcb
Chic2		Sgk1
Chpf		Sh3glb2
Chrna7		Sh3rf3
Chst10		Shank2
Chst15		Shroom2
Chst8		Sla
Chtf8		Slc22a23
Cish		Slc25a12
Ckap4		Slc27a1
Clcn6		Slc35a1
Clic1		Slc35a2
Clip3		Slc6a1
Clk2		Slc6a15
Clpx		Slc9a6
Clu		Smyd2
Cmas		Snap25
Cmc1		Snhg7
Cmtm3		Snrnp27
Cnih2		Snx14
Cnih3		Snx27
Cnksr2		Spock1
Cno		Srgap2
Cnot6l		Sstr1
Cnpy3		Stmn4
Cnr1		Stub1
Cntfr		Stx16
Cntn2		Surf2
Cntnap2		Sybu
Cntrob		Syngr1
Cog1		Syt1
Coq10a		Syt16
Coro2b		Tab1
Cotl1		Taf9
Cpd		Tbc1d30
Crabp1		Tceal3
Cramp1l		Tceal8
Crcp		Tceb1
Crebbp		Tcf4
Crem		Tmem132b
Crmp1		Tmem205
Crtac1		Tmem48
Crtc2		Tmem74
Crtc3		Tmem85
Cry2		Tmsb15b1
Crym		Tmtc1
Csf2ra		Tmx2
Csk		Tnc
Csrnp2		Tnrc18
Csrnp3		Tprkb
Ctage5		Trim13
Ctbp2		Trim2
Ctdp1		Trmt11
Ctnnb1		Trpt1
Cuedc1		Tsc22d1
Cwc27		Tsix
Cxcr7		Tspan7
Cxxc1		Ttc3
Cyb5r1		Tti1
Cycs		Tubb4+Tubb4a
Cyfip2		Ubc
D030056L22Rik		Ugp2
D15Ertd621e		Unc5d
D16Ertd472e		Vamp7-ps
D1Ertd622e		Vkorc1
D2Ertd750e		Vps37a
D3Bwg0562e		Vps72
D3Ertd254e		Vsnl1
D430041D05Rik		Vstm2a
D5Ertd579e		Wbp5
D730040F13Rik		Wdr81
D8Ertd82e		Xist
D930016D06Rik		Xkr4
Dact1		Xpo4
Dagla		Yipf6
Dap		Zbtb38
Dbr1		Zc3h4
Dbt		Zfp617
Dcaf5		Zfp706
Dcc		Zfp81
Dcp1b		Zfp810
Dctn4		Zfp84
Dcun1d3		Zfp873
Ddah1		Zhx2
Ddah2		Zkscan2
Ddhd1
Ddhd2
Ddr1
Ddx10
Ddx19b
Ddx28
Ddx31
Ddx39
Ddx3y
Dennd1a
Depdc5
Dffa
Dfna5
Dgcr8
Dhcr24
Dhdds
Dhrs13
Dhrs4
Dhx32
Dhx34
Dhx35
Dicer1
Diexf
Dip2a
Dirc2
Disp2
Dlg1
Dlgap1
Dll1
Dll3
Dmxl1
Dnajb5
Dnajc18
Dnajc6
Dock11
Dock4
Dok4
Dpcd
Dpf1
Dpp9
Dr1
Dscam
Dtna
Dtx2
Dusp18
Dync1h1
Dync2li1
Dynll2
Dynlt1a
Dynlt3
Dyrk2
Dzip1
Dzip3
E130102H24Rik
E130114P18Rik
E130309D02Rik
Edem1
Edem3
Edil3
Efna3
Efnb1
Efs
Egln1
Ehd1
Ei24
Eif2ak4
Eif2b5
Eif2s3y
Eif4e3
Eif4ebp2
Elac2
Elmo1
Elmo2
Emd
Eme2
Eml4
Emx1
Enho
Enox1
Entpd7
Eomes
Ep400
Epb4.1l2
Epha6
Eps15
Ept1
Ercc2
Ercc5
Erlin2
Ethe1
Etnk1
Evi5
Exoc1
Exoc6
Ext1
Extl3
Eya3
Faf1
Fam108a
Fam110a
Fam115a
Fam118a
Fam120c
Fam129b
Fam131a
Fam160a2
Fam161b
Fam173a
Fam173b
Fam175b
Fam203a
Fam20b
Fam49b
Fam53b
Fam63b
Fam64a
Fam69a
Fam73a
Fam76a
Fam76b
Fam78b
Fam98b
Fancl
Fastkd3
Fat3
Fat4
Fbf1
Fbln1
Fbn2
Fbrs
Fbrsl1
Fbxl20
Fbxo18
Fbxo28
Fbxo30
Fbxo31
Fbxw8
Fbxw9
Fcho1
Fez2
Fezf2
Fgfr3
Fh1
Fhl1
Fkbp1b
Flrt1
Flrt2
Flywch1
Fmnl2
Fn3krp
Fos
Foxk1
Foxk2
Foxo3
Foxp1
Foxp2
Fscn1
Fsd1l
Fundc2
Fut8
Fzd1
Fzd2
Fzd3
Fzr1
G6pd2
G6pdx
Gab1
Gabbr1
Gabpa
Gabra2
Gadd45g
Gadl1
Gal3st3
Galk2
Galntl1
Gap43
Gapdh
Gba2
Gcat
Gcfc1
Gdpd5
Ggnbp1
Gigyf1
Glipr2
Glis2
Glmn
Glrb
Glrx
Gls
Gltscr1
Gm10076
Gm10167
Gm10196
Gm10288
Gm10644
Gm10720
Gm10800
Gm11168
Gm11266
Gm11808
Gm11942
Gm12350
Gm12418
Gm12583
Gm12791
Gm12870
Gm12913
Gm15564
Gm15800
Gm16581
Gm16586
Gm16869
Gm17586
Gm1821
Gm3511
Gm4799
Gm5567
Gm5898
Gm608
Gm6158
Gm6169
Gm6374
Gm6493
Gm6580
Gm7099
Gm7701
Gm7856
Gm7862
Gm8292
Gm9000
Gm9766
Gm9996
Gmcl1
Gna12
Gnai1
Gnb1
Gne
Gnptab
Gns
Golga3
Golim4
Golm1
Golph3
Gon4l
Gorasp1
Gpam
Gpc1
Gpc4
Gpd2
Gpr108
Gpr125
Gpr56
Gprc5b
Gramd1b
Grb10
Grik2
Grip1
Grk6
Grtp1
Gse1
Gsk3a
Gstm4
Gstz1
Gtf2e2
Gtpbp2
Gucy1a2
H2afy
Hadh
Hba-x
Hbb-y
Hbp1
Hcn3
Hdac7
Heatr1
Heatr3
Hectd3
Hecw1
Heg1
Herpud2
Hes5
Hey1
Hint2
Hira
Hltf
Hmg1l1
Hmg20b
Hmgn5
Hmgxb4
Hnrnpul1
Homer2
Homer3
Hpca
Hps5
Hras1
Hs2st1
Hscb
Hsd17b12
Hsd17b7
Hspb11
Hspbap1
Hunk
Ibtk
Id4
Ier2
Ier3
Ier5
Ift172
Ift57
Ift74
Igf2bp1
Igf2bp2
Igfbp4
Igsf21
Ikbkg
Ikzf4
Ikzf5
Impact
Incenp
Inha
Ino80c
Ino80d
Insm1
Ints12
Ints7
Iqce
Irak1bp1
Irf2bp2
Isg20l2
Islr2
Isyna1
Itga6
Itgb1
Itgb3bp
Itsn2
Izumo4
Jam3
Jarid2
Jhdm1d
Jmjd4
Jun
Junb
Katna1
Kcnc1
Kcng1
Kcnip3
Kcnk1
Kcnn1
Kcnq3
Kctd16
Kctd18
Kdelc1
Kdelr1
Kdm1b
Kdm3a
Kdm5b
Kdm6a
Khdrbs2
Kif26a
Kif3c
Kifc2
Kin
Kit
Klhl12
Klhl25
Klhl26
Kpna4
Kras
Larp4
Lars2
Lbh
Lcmt2
Lcor
Ldlr
Lemd2
Lhfp
Lhpp
Lhx2
Lims1
Lins
Lipe
Lman1
Lmbr1
Lmf1
Lmnb1
Lmo1
Lmo4
Lmtk2
Lnpep
Lnx2
Lpar6
Lphn2
Lpin1
Lpin2
Lpl
Lpp
Lrfn4
Lrfn5
Lrp12
Lrrc14
Lrrc61
Lrrc7
Lrrn1
Lrrtm1
Lrsam1
Lsg1
Lsm14a
Lsm14b
Ltv1
Ly6h
Lyar
Lyrm2
Lyrm5
Lzts1
Mad1l1
Mad2l1bp
Mageh1
Magi3
Magoh
Maoa
Map2k1
Map3k4
Map4k3
Map4k5
Mapk11
Mapkap1
Mapkapk2
Mapkbp1
March9
Mark2
Mast1
Mast3
Mbnl1
Mbtd1
Mcart6
Mcfd2
Mcm2
Mcm3
Mcm3ap
Mcm4
Mcm5
Mcm6
Mcts2
Me2
Med16
Med17
Med7
Mef2a
Mef2d
Meg3
Memo1
Mettl13
Mettl21a
Mettl4
Mex3c
Mfap4
Mfn1
Mfng
Mgat2
Mib2
Mical3
Mier1
Mkl2
Mknk2
Mkrn3
Mllt1
Mllt6
Mlst8
Mmachc
Mmp16
Mn1
Mnt
Mpdz
Mpv17l2
Mras
Mrpl13
Mrpl16
Mrps31
Mrrf
Msh2
Msh6
mt-Co1
mt-Nd1
mt-Nd4
mt-Nd5
mt-Rnr1
mt-Ta
mt-Tl1
mt-Tv
Mt1
Mt2
Mtap1a
Mtap1s
Mthfd2l
Mtif2
Mtmr3
Mtmr7
Mtmr9
Mtrr
Mtss1l
Mudeng
Mul1
Muted
Mvk
Mxd1
Myadm
Myc
Mysm1
Myst2
Mzt2
n-R5-8s1
N4bp2
Naa30
Nab1
Nacad
Nat6
Nckap1
Ncoa2
Ncoa4
Ncoa7
Nde1
Ndnl2
Ndor1
Ndrg4
Ndst1
Ndst3
Ndufaf1
Necab3
Nek1
Nek9
Nell2
Nes
Nespas
Neto2
Neurod1
Neurod6
Nf1
Nfia
Nfib
Nfil3
Nfrkb
Nfs1
Nhlh1
Nhlh2
Nhlrc2
Nhsl1
Nkap
Nlgn3
Nlk
Nme7
Nnat
Nol6
Nol8
Nos1
Notch1
Notch2
Npc2
Nploc4
Npr2
Nptx1
Nr4a3
Nrbp2
Nrg1
Nrn1
Nrp1
Nrp2
Nrxn3
Nsdhl
Nsg2
Nsmaf
Nsmce4a
Nt5dc3
Nubp1
Nucb2
Nudt11
Nudt19
Nudt4
Nudt9
Nufip1
Numbl
Nup153
Nup160
Nup188
Nup205
Nup93
Nup98
Nusap1
Nvl
Nxph4
Obfc1
Ociad2
Ocrl
Odz3
Ogfod1
Oprl1
Orai2
Ormdl2
Osbpl5
Otx1
Ovca2
P4ha1
Pacrgl
Pacs2
Pafah1b1
Paip2b
Pan3
Paqr3
Pard3
Parp2
Patl1
Pax6
Paxip1
Pbx4
Pcbp1
Pcbp3
Pcdh17
Pcdh18
Pcdh19
Pcdh8
Pcdh9
Pcid2
Pcnx
Pcp4
Pcsk2
Pcyox1l
Pdcd6ip
Pde12
Pde2a
Pde4a
Pde4d
Pdk3
Pds5a
Pdss2
Pepd
Pex26
Pfkfb3
Pgap3
Pgp
Pgpep1
Pgrmc2
Phactr4
Phc2
Phf1
Phf21b
Phf3
Phka2
Phldb1
Phlpp1
Phtf1
Phyh
Pias4
Pigc
Pigh
Pigm
Pigo
Pigt
Pik3c2a
Pik3ca
Pik3cd
Pik3r1
Pik3r3
Pinx1
Pip4k2c
Pip5k1a
Pip5k1c
Pkd1
Plagl1
Plagl2
Plbd2
Plch2
Plekha1
Plekha6
Plekhf2
Plekhg2
Plp2
Plxna2
Plxnb1
Plxnd1
Pmf1
Pnma2
Pnpo
Poc1b
Pofut2
Pold2
Pole4
Polr1b
Polr1e
Polr3d
Polrmt
Pomt1
Ppap2a
Ppap2b
Ppapdc2
Ppat
Pphln1
Ppm1d
Ppm1k
Ppp1r12c
Ppp1r13b
Ppp1r14a
Ppp1r1b
Ppp1r8
Ppp2r1b
Ppp4r1
Ppp4r2
Ppp6r3
Pptc7
Prc1
Prdm15
Prdm4
Prep
Prex1
Prkaa1
Prkaa2
Prkcd
Prkce
Prkci
Prkd3
Prmt6
Prosc
Prpf19
Prr18
Prr24
Psd3
Psmb10
Psmd3
Psme3
Psmg3
Pstk
Ptbp1
Ptchd2
Ptges2
Ptk7
Ptpn12
Ptpn2
Ptpn9
Ptpra
Ptprg
Ptpro
Ptprs
Pttg1
Pura
Pxk
Pycr2
Qpctl
Qsox1
Rab11fip4
Rab12
Rab22a
Rab24
Rab34
Rab35
Rab3il1
Rab5a
Rab5c
Rab9
Rabep2
Racgap1
Rad23b
Rad51c
Rai14
Ralgapa2
Ralgds
Ralgps1
Raly
Ranbp9
Rap2a
Rap2c
Rapgef1
Rapgef2
Rara
Rasa2
Rasgef1b
Rasl11b
Rassf1
Raver1
Rb1
Rbl2
Rbm14
Rbm15
Rbm15b
Rbm33
Rbm38
Rbms2
Rbp1
Rc3h1
Rcbtb2
Rchy1
Rcor2
Rcor3
Recql
Reep1
Reln
Rexo4
Rgma
Rgs16
Rhob
Ric8b
Rims2
Rit1
Rlf
Rmnd5a
Rnaseh2c
Rnasel
Rnd2
Rnd3
Rnf10
Rnf115
Rnf123
Rnf157
Rnf182
Rnf219
Rnf220
Rnf31
Rnf41
Rnpc3
Rock1
RP23-349B4.7
Rpap1
Rpl11
Rpl13
Rpl13-ps1
Rpl18-ps2
Rpl19-ps11
Rpl35a
Rpl37
Rpl9-ps7
Rprm
Rps10-ps1
Rps24-ps3
Rps26-ps1
Rps6ka6
Rps6kb2
Rpsa-ps10
Rraga
Rrm2
Rrp1b
Rsph3a
Rtn1
Rtn4ip1
Rtn4rl2
Runx1t1
Rwdd3
Ryr3
S100a10
Sacs
Sall1
Samd10
Samd4b
Sarm1
Sars2
Sbno1
Sbno2
Sbsn
Scamp2
Scand1
Scfd2
Scpep1
Scrn2
Scrt1
Scrt2
Sdf2l1
Sec22c
Sec23b
Sema4d
Sema6a
Sema6c
Sema6d
Senp5
15-sep
03-sep
Serac1
Serinc2
Serpinb6a
Setd1a
Setd4
Sgsm2
Sh2b2
Sh3bgrl2
Sh3bp2
Shank3
Shb
Shf
Shisa6
Shisa7
Sik1
Sipa1l1
Sipa1l2
Siva1
Skp2
Slc11a2
Slc12a2
Slc15a4
Slc16a13
Slc17a7
Slc19a1
Slc1a4
Slc23a2
Slc25a28
Slc27a4
Slc2a3
Slc30a10
Slc31a1
Slc35b4
Slc35e3
Slc38a7
Slc44a1
Slc45a1
Slc48a1
Slc4a1ap
Slc4a7
Slc4a8
Slc50a1
Slc5a3
Slc7a1
Slc7a5
Slc7a8
Slc8a1
Slit1
Slx1b
Slx4
Smad1
Smad4
Smarca4
Smarca5-ps
Smarcd2
Smc2
Smek1
Smox
Smurf1
Smurf2
Snap29
Snca
Snf8
Snhg12
SNORD107
Snrnp25
Snrpn
Snupn
Snx15
Snx5
Soat1
Sobp
Sorbs2
Sos1
Sos2
Sox5
Sox9
Sp2
Spata13
Spata2
Spata7
Spg7
Sphk2
Spint2
Spnb2
Spr
Spred1
Spry2
Spty2d1
Sqle
Srcap
Srcap
Srgap1
Srl
Srpr
Srrm4
Ss18
Sstr2
St18
St3gal5
St6gal2
St8sia1
Star
Stard3
Stim2
Stk11
Stk11ip
Stk32b
Stk35
Stk39
Stmn2
Stoml1
Stt3b
Stx1b
Stxbp4
Sufu
Sun2
Supv3l1
Surf6
Suz12
Sv2a
Svip
Syn2
Syngap1
Synj1
Syp
Syt3
Taf10
Taf12
Taf2
Tagap
Tanc2
Tank
Tbc1d13
Tbc1d15
Tbc1d24
Tbccd1
Tbr1
Tbrg1
Tbrg4
Tceal1
Tcf3
Tchp
Tcp11l2
Tctn3
Tdp1
Tead2
Tef
Tes
Tfdp2
Tgfb2
Tgfbrap1
Tgif2
Thap11
Thap4
Them4
Thumpd2
Thy1
Tiam2
Timp2
Tle4
Tlk1
Tln2
Tm7sf2
Tm7sf3
Tm9sf3
Tmcc1
Tmco6
Tmed1
Tmed7
Tmeff2
Tmem106b
Tmem129
Tmem131
Tmem136
Tmem138
Tmem141
Tmem165
Tmem170b
Tmem176b
Tmem177
Tmem178
Tmem184b
Tmem188
Tmem198
Tmem209
Tmem35
Tmem39b
Tmem41a
Tmem55b
Tmem60
Tmem67
Tmem86a
Tmem9
Tmem97
Tmem98
Tmod3
Tmpo
Tmub1
Tnfrsf1a
Tnks
Tnks1bp1
Tnr
Top2a
Tox3
Tpcn1
Tpmt
Tprgl
Tpst1
Traf2
Traf6
Trak2
Tram1
Trap1
Trappc10
Trappc8
Trerf1
Trib1
Trim24
Trim3
Trim41
Trim46
Triobp
Trip11
Trmu
Trp53inp1
Tspan12
Ttbk1
Ttc13
Ttc37
Ttc39b
Ttll3
Ttyh3
Tuba4a
Tubb2a-ps2
Tubb2b
Tubb3
Tubgcp3
Twf2
Twsg1
Txndc16
Tyms
Tysnd1
Uba5
Uba6
Ubap1
Ubash3b
Ube2c
Ube2g1
Ube2g2
Ube2j1
Ube2q1
Ube3c
Ubl3
Ubn1
Ubqln1
Ubr3
Ubr7
Ubxn2a
Ubxn7
Ucp2
Ufsp2
Ugcg
Ugdh
Uhmk1
Uhrf1bp1l
Unc119
Unc5a
Urb1
Urgcp
Usp20
Usp28
Usp31
Usp34
Usp36
Usp38
Usp46
Usp48
Usp49
Usp54
Utp15
Vars2
Vat1
Vav2
Vcl
Vim
Vmac
Vps13b
Vps37c
Vps41
Vrk2
Vrk3
Vti1a
Wbp1
Wbp7
Wbscr16
Wbscr17
Wdr11
Wdr13
Wdr19
Wdr24
Wdr37
Wdr44
Wdr7
Wdr73
Wdr75
Wdyhv1
Wee1
Wfs1
Whsc2
Wnt7b
Wrnip1
Xiap
Xpa
Xpnpep3
Xpo6
Xpr1
Xrn1
Yrdc
Ythdc1
Yy1
Zbed4
Zbed6
Zbtb20
Zbtb39
Zc3h3
Zc3h8
Zcchc18
Zcchc7
Zdbf2
Zdhhc2
Zdhhc4
Zdhhc7
Zdhhc9
Zeb1
Zfand2a
Zfc3h1
Zfp1
Zfp113
Zfp12
Zfp142
Zfp143
Zfp169
Zfp180
Zfp192
Zfp26
Zfp275
Zfp280d
Zfp317
Zfp318
Zfp334
Zfp335
Zfp362
Zfp369
Zfp36l1
Zfp385b
Zfp397
Zfp40
Zfp513
Zfp516
Zfp574
Zfp598
Zfp608
Zfp609
Zfp61
Zfp618
Zfp623
Zfp64
Zfp646
Zfp652
Zfp668
Zfp710
Zfp770
Zfp827
Zfp90
Zfp94
Zfp940
Zfp943
Zfp945
Zfp946
Zfp948
Zfr2
Zmym4
Zswim5
Zzef1
