# Supplementary material for: CYCLIN-B1/2 and -D1 act in opposition to coordinate cortical progenitor self-renewal and lineage commitment
Source: Nat Commun. 2020 Jun 9;11:2898. doi: 10.1038/s41467-020-16597-8 (PMC7283355; doi:10.1038/s41467-020-16597-8)
Supplement: Supplementary file 9 — Supplementary Data 5 [file 41467_2020_16597_MOESM9_ESM.xlsx]

## Sheet: Blad1
Supplementary Data 5. Genes included in upper-layer trajectory (ULT) and deep-layer trajectory (DLT) gene sets.
	upper-layer trajectory gene sets			deep-layer trajectory gene sets
	Gene set GMM rank 1	GMM p-adjust		GMM gene set rank 1	GMM p-adjust
Gm5593	ULT gene set 1	4.20E-105		Hmga2	DLT gene set 1	1.87E-92
Ncapg	ULT gene set 1	1.44E-100		Crabp2	DLT gene set 1	1.00E-88
Mki67	ULT gene set 1	5.99E-98		Gm11223	DLT gene set 1	5.88E-84
Kif22	ULT gene set 1	6.63E-97		Stmn1	DLT gene set 1	3.18E-78
Kif15	ULT gene set 1	8.04E-97		Gas1	DLT gene set 1	7.05E-77
Plk1	ULT gene set 1	4.18E-95		Chaf1a	DLT gene set 1	6.47E-76
Kif2c	ULT gene set 1	2.93E-94		Clspn	DLT gene set 1	5.92E-75
Melk	ULT gene set 1	5.98E-94		Uhrf1	DLT gene set 1	1.88E-74
Ccnb1	ULT gene set 1	1.95E-93		Tgif1	DLT gene set 1	4.20E-73
Bub1b	ULT gene set 1	2.09E-93		Serpinh1	DLT gene set 1	3.59E-72
Kif11	ULT gene set 1	3.76E-93		Gja1	DLT gene set 1	2.88E-71
Birc5	ULT gene set 1	4.95E-93		Rcn1	DLT gene set 1	9.78E-69
Ect2	ULT gene set 1	2.29E-92		Hells	DLT gene set 1	3.59E-68
Bub1	ULT gene set 1	5.49E-92		Hbb-y	DLT gene set 1	1.64E-67
Mis18bp1	ULT gene set 1	8.76E-92		Cdt1	DLT gene set 1	1.76E-67
Kif20a	ULT gene set 1	4.09E-91		Igf2bp2	DLT gene set 1	3.75E-66
Gm12856	ULT gene set 1	4.33E-90		Rad51	DLT gene set 1	5.93E-66
Asf1b	ULT gene set 1	4.95E-90		Topbp1	DLT gene set 1	1.40E-65
Spc24	ULT gene set 1	3.03E-89		Mcm3	DLT gene set 1	1.60E-65
Aurkb	ULT gene set 1	1.06E-88		Cdca7	DLT gene set 1	3.15E-65
Ckap2l	ULT gene set 1	2.21E-88		Hk2	DLT gene set 1	1.69E-64
Sgol1	ULT gene set 1	8.09E-87		Prrx1	DLT gene set 1	2.30E-64
F630043A04Rik	ULT gene set 1	1.25E-86		Mtap	DLT gene set 1	3.03E-64
Mad2l1	ULT gene set 1	2.81E-85		Fbln1	DLT gene set 1	1.28E-63
Tacc3	ULT gene set 1	3.41E-85		Zcchc3	DLT gene set 1	1.66E-63
Cenpf	ULT gene set 1	4.76E-85		2610318N02Rik	DLT gene set 1	1.46E-62
Gmnn	ULT gene set 1	8.36E-85		Mcm2	DLT gene set 1	1.93E-62
Ska1	ULT gene set 1	1.80E-84		Gsta4	DLT gene set 1	4.19E-62
Gm12387	ULT gene set 1	1.81E-84		Anp32b-ps1	DLT gene set 1	6.54E-62
Fbxo5	ULT gene set 1	9.56E-84		Isoc1	DLT gene set 1	2.80E-61
2810417H13Rik	ULT gene set 1	1.17E-83		Gm16380	DLT gene set 1	4.42E-61
Pbk	ULT gene set 1	2.27E-83		Fignl1	DLT gene set 1	1.03E-60
Cdca2	ULT gene set 1	1.28E-82		E2f3	DLT gene set 1	2.49E-60
Cenpe	ULT gene set 1	7.72E-82		Dtl	DLT gene set 1	2.49E-59
Cdca8	ULT gene set 1	2.11E-81		Cdca7l	DLT gene set 1	3.11E-59
Dbf4	ULT gene set 1	5.76E-81		Lbr	DLT gene set 1	2.46E-58
Ndc80	ULT gene set 1	7.18E-81		Peg12	DLT gene set 1	3.32E-58
Nusap1	ULT gene set 1	7.79E-81		Nes	DLT gene set 1	4.24E-58
Ccna2	ULT gene set 1	1.53E-80		Ccne1	DLT gene set 1	6.11E-58
Cdca3	ULT gene set 1	1.60E-80		Eed	DLT gene set 1	1.49E-57
Shcbp1	ULT gene set 1	2.47E-80		Col18a1	DLT gene set 1	2.77E-57
Prc1	ULT gene set 1	7.52E-80		Jam3	DLT gene set 1	3.58E-57
Nuf2	ULT gene set 1	2.26E-79		Igf2bp1	DLT gene set 1	6.58E-57
Tpx2	ULT gene set 1	5.80E-78		Yars2	DLT gene set 1	6.68E-57
Fam64a	ULT gene set 1	1.17E-77		Txndc5	DLT gene set 1	7.62E-57
Kif4	ULT gene set 1	1.19E-77		Lig1	DLT gene set 1	1.55E-56
D2Ertd750e	ULT gene set 1	1.27E-77		Cdc6	DLT gene set 1	3.41E-56
Foxm1	ULT gene set 1	2.08E-77		Mcm4	DLT gene set 1	1.48E-55
Kif23	ULT gene set 1	1.03E-76		E2f6	DLT gene set 1	7.91E-55
Top2a	ULT gene set 1	1.36E-76		Lsr	DLT gene set 1	1.45E-54
Cdk1	ULT gene set 1	1.42E-76		Pkmyt1	DLT gene set 1	1.61E-54
Exo1	ULT gene set 1	1.77E-76		Chek1	DLT gene set 1	1.96E-54
Sgol2	ULT gene set 1	2.60E-76		C80913	DLT gene set 1	2.70E-54
Spc25	ULT gene set 1	6.23E-76		Anp32b	DLT gene set 1	6.77E-54
Nek2	ULT gene set 1	1.40E-75		Wee1	DLT gene set 1	8.39E-54
Ube2c	ULT gene set 1	3.88E-75		Atad2	DLT gene set 1	9.72E-54
Hmmr	ULT gene set 1	4.93E-75		Rcc1	DLT gene set 1	1.06E-53
Cdc20	ULT gene set 1	2.38E-74		Pola2	DLT gene set 1	5.14E-53
Nde1	ULT gene set 1	2.55E-74		Siva1	DLT gene set 1	5.17E-53
Incenp	ULT gene set 1	4.11E-74		Mcm6	DLT gene set 1	2.16E-52
Ccnb2	ULT gene set 1	5.14E-74		Gjc1	DLT gene set 1	3.38E-52
Aurka	ULT gene set 1	6.20E-74		Gm12870	DLT gene set 1	4.27E-52
Cdca5	ULT gene set 1	1.09E-73		Ppat	DLT gene set 1	8.88E-52
Dlgap5	ULT gene set 1	1.57E-73		Msh6	DLT gene set 1	1.33E-51
Casc5	ULT gene set 1	1.69E-73		Zyx	DLT gene set 1	1.92E-51
Ttk	ULT gene set 1	3.62E-73		Raly	DLT gene set 1	3.13E-51
Chek2	ULT gene set 1	5.96E-73		Ror2	DLT gene set 1	7.45E-50
Gtse1	ULT gene set 1	1.05E-72		Atp1a1	DLT gene set 1	1.07E-49
Spag5	ULT gene set 1	2.11E-72		Ormdl1	DLT gene set 1	1.50E-49
Smc2	ULT gene set 1	1.23E-71		Chd7	DLT gene set 1	2.44E-49
Pmf1	ULT gene set 1	1.84E-71		Dynll2	DLT gene set 1	2.48E-49
Ncaph	ULT gene set 1	2.86E-71		Mlec	DLT gene set 1	2.76E-49
Ccnf	ULT gene set 1	3.71E-70		Car14	DLT gene set 1	4.40E-49
D17H6S56E-5	ULT gene set 1	3.97E-70		Spsb4	DLT gene set 1	8.88E-49
Cenpa	ULT gene set 1	7.75E-70		Gsr	DLT gene set 1	1.03E-48
Cenpk	ULT gene set 1	3.68E-69		Smo	DLT gene set 1	1.14E-48
Hist1h1b	ULT gene set 1	9.32E-69		Umps	DLT gene set 1	1.78E-48
Gm11485	ULT gene set 1	3.84E-67		Raver1	DLT gene set 1	2.42E-48
2010317E24Rik	ULT gene set 1	8.86E-67		Gcat	DLT gene set 1	3.97E-48
Mcm5	ULT gene set 1	1.43E-65		Tmem97	DLT gene set 1	4.13E-48
Gpsm2	ULT gene set 1	1.82E-65		Ccnd3	DLT gene set 1	5.04E-48
Cdc45	ULT gene set 1	1.36E-64		Gli3	DLT gene set 1	6.08E-48
Trip13	ULT gene set 1	2.05E-64		Hn1l	DLT gene set 1	9.04E-48
Hes1	ULT gene set 1	3.78E-64		Galk1	DLT gene set 1	1.21E-47
Rrm2	ULT gene set 1	2.48E-62		Rfc1	DLT gene set 1	1.23E-47
Pttg1	ULT gene set 1	2.97E-62		Tead2	DLT gene set 1	4.46E-47
Cenpm	ULT gene set 1	5.55E-62		Cbx2	DLT gene set 1	5.96E-47
Anln	ULT gene set 1	7.48E-62		Haus6	DLT gene set 1	8.68E-47
Ckap2	ULT gene set 1	1.25E-61		Ccnd1	DLT gene set 1	1.03E-46
Rad51ap1	ULT gene set 1	4.93E-60		Chaf1b	DLT gene set 1	1.23E-46
Cdk2	ULT gene set 1	1.17E-59		Limd1	DLT gene set 1	2.04E-46
Tyms-ps	ULT gene set 1	1.44E-59		Casp8ap2	DLT gene set 1	2.43E-46
Usp1	ULT gene set 1	3.18E-59		Snx5	DLT gene set 1	3.31E-46
Plk4	ULT gene set 1	5.34E-59		Spr	DLT gene set 1	4.77E-46
Arhgap19	ULT gene set 1	2.24E-58		Plagl2	DLT gene set 1	1.46E-45
Smc4	ULT gene set 1	4.11E-58		Nt5dc2	DLT gene set 1	1.99E-45
Hat1	ULT gene set 1	4.18E-58		Pola1	DLT gene set 1	2.12E-45
Dsn1	ULT gene set 1	4.43E-58		Tjap1	DLT gene set 1	3.32E-45
Depdc1b	ULT gene set 1	6.65E-58		Cad	DLT gene set 1	4.08E-45
Phgdh	ULT gene set 1	3.32E-56		Isg20l2	DLT gene set 1	4.21E-45
E130306D19Rik	ULT gene set 1	4.29E-56		E130303B06Rik	DLT gene set 1	4.35E-45
Nsmce4a	ULT gene set 1	5.65E-56		Cdc34	DLT gene set 1	4.49E-45
Traip	ULT gene set 1	5.80E-56		Spg20	DLT gene set 1	5.28E-45
Kif20b	ULT gene set 1	1.60E-55		Hadh	DLT gene set 1	6.10E-45
Cenpl	ULT gene set 1	9.33E-55		Cep78	DLT gene set 1	6.14E-45
Espl1	ULT gene set 1	8.18E-54		Mms22l	DLT gene set 1	8.27E-45
Fam83d	ULT gene set 1	1.55E-53		Cdc34-ps	DLT gene set 1	9.12E-45
Cenpw	ULT gene set 1	3.51E-53		Ube2s	DLT gene set 1	9.33E-45
Hist1h2ae	ULT gene set 1	5.39E-53		Pdk3	DLT gene set 1	9.73E-45
Esco2	ULT gene set 1	5.55E-53		Cand2	DLT gene set 1	1.18E-44
Racgap1	ULT gene set 1	7.71E-53		Slc1a5	DLT gene set 1	1.37E-44
Cenpn	ULT gene set 1	2.27E-52		2810025M15Rik	DLT gene set 1	1.47E-44
Ercc6l	ULT gene set 1	2.77E-52		Gcsh	DLT gene set 1	6.17E-44
Aspm	ULT gene set 1	1.65E-51		Prpf4	DLT gene set 1	7.76E-44
5730590G19Rik	ULT gene set 1	1.72E-51		Pphln1	DLT gene set 1	1.33E-43
Grb10	ULT gene set 1	2.38E-51		Aif1l	DLT gene set 1	1.42E-43
Oip5	ULT gene set 1	3.66E-51		Sall2	DLT gene set 1	1.64E-43
2610039C10Rik	ULT gene set 1	4.54E-51		Rbm15	DLT gene set 1	1.77E-43
Tyms	ULT gene set 1	5.73E-51		Psme3	DLT gene set 1	2.24E-43
Ube2t	ULT gene set 1	8.49E-51		Ftsj3	DLT gene set 1	2.45E-43
Haus1	ULT gene set 1	1.03E-50		Pfas	DLT gene set 1	2.70E-43
2310061C15Rik	ULT gene set 1	1.33E-50		Lmnb1	DLT gene set 1	2.75E-43
Cenpq	ULT gene set 1	2.25E-50		Zfp219	DLT gene set 1	3.66E-43
Gsg2	ULT gene set 1	4.12E-50		Timeless	DLT gene set 1	5.18E-43
Ccdc99	ULT gene set 1	4.21E-50		Tmem165	DLT gene set 1	6.05E-43
Nbn	ULT gene set 1	4.54E-50		Tram1	DLT gene set 1	6.48E-43
Eme1	ULT gene set 1	7.21E-50		Sigmar1	DLT gene set 1	8.96E-43
Zfp36l1	ULT gene set 1	1.49E-49		Rfc5	DLT gene set 1	2.56E-42
Zwilch	ULT gene set 1	1.83E-49		Sdc1	DLT gene set 1	3.07E-42
BC048355	ULT gene set 1	4.53E-49		Gspt1	DLT gene set 1	3.55E-42
Kif18a	ULT gene set 1	4.91E-49		Galnt1	DLT gene set 1	4.66E-42
Rpa2	ULT gene set 1	6.50E-49		Gm10093	DLT gene set 1	5.71E-42
Prr11	ULT gene set 1	1.16E-48		Paxip1	DLT gene set 1	5.88E-42
Rfc4	ULT gene set 1	1.60E-48		Baz1a	DLT gene set 1	5.91E-42
Suv39h2	ULT gene set 1	1.82E-48		Gm14857	DLT gene set 1	6.70E-42
Cep55	ULT gene set 1	3.10E-48		Rest	DLT gene set 1	8.60E-42
Mastl	ULT gene set 1	5.65E-48		Me2	DLT gene set 1	1.21E-41
Nup93	ULT gene set 1	5.79E-48		Ccdc58	DLT gene set 1	1.33E-41
Fen1	ULT gene set 1	4.90E-47		Srsf9	DLT gene set 1	1.46E-41
Lpar1	ULT gene set 1	6.57E-47		Supt16h	DLT gene set 1	1.96E-41
Siah1b	ULT gene set 1	8.07E-47		Ormdl2	DLT gene set 1	3.34E-41
Kif18b	ULT gene set 1	2.73E-46		Rad54l	DLT gene set 1	3.45E-41
Ncapg2	ULT gene set 1	5.49E-44		Gm4799	DLT gene set 1	3.45E-41
Depdc1a	ULT gene set 1	8.56E-44		Ung	DLT gene set 1	4.03E-41
Zfp367	ULT gene set 1	1.34E-43		Cntfr	DLT gene set 1	5.06E-41
Aaas	ULT gene set 1	2.74E-43		Nup62	DLT gene set 1	6.60E-41
Trim59	ULT gene set 1	3.01E-43		Lyar	DLT gene set 1	7.57E-41
Cks1b	ULT gene set 1	3.11E-43		Ptbp1	DLT gene set 1	8.51E-41
Rtkn2	ULT gene set 1	4.67E-43		Pold3	DLT gene set 1	8.71E-41
Tsen15	ULT gene set 1	5.03E-43		Isyna1	DLT gene set 1	8.73E-41
Ncapd2	ULT gene set 1	7.16E-43		Rnf126	DLT gene set 1	1.00E-40
Hmgb2	ULT gene set 1	7.16E-43		Ttll4	DLT gene set 1	1.06E-40
Zw10	ULT gene set 1	1.87E-42		Fancl	DLT gene set 1	1.06E-40
Cyr61	ULT gene set 1	3.30E-42		Trim27	DLT gene set 1	1.13E-40
Skp2	ULT gene set 1	4.31E-42		Fn1	DLT gene set 1	1.18E-40
Sox9	ULT gene set 1	8.03E-42		Naa40	DLT gene set 1	1.64E-40
Pold1	ULT gene set 1	3.50E-41		Id4	DLT gene set 1	2.01E-40
Fzd2	ULT gene set 1	4.33E-41		Rad23b	DLT gene set 1	2.75E-40
Iqgap3	ULT gene set 1	9.05E-41		Repin1	DLT gene set 1	4.49E-40
Nxt1	ULT gene set 1	1.79E-40		Ppp1r8	DLT gene set 1	5.13E-40
Psat1	ULT gene set 1	3.52E-40		Mthfd1	DLT gene set 1	5.19E-40
RP23-98F21.10	ULT gene set 1	4.71E-40		Ctdp1	DLT gene set 1	6.05E-40
Fancd2	ULT gene set 1	8.92E-40		E130308A19Rik	DLT gene set 1	6.30E-40
Ss18	ULT gene set 1	3.94E-39		Eif3b	DLT gene set 1	6.63E-40
Stil	ULT gene set 1	4.46E-39		Gm9430	DLT gene set 1	9.09E-40
Prim2	ULT gene set 1	4.91E-39		Dnajc2	DLT gene set 1	9.43E-40
Rrm1	ULT gene set 1	6.58E-39		Unc119	DLT gene set 1	1.15E-39
Nudt5	ULT gene set 1	7.42E-39		Unc119b	DLT gene set 1	1.16E-39
Rpa1	ULT gene set 1	1.00E-38		Srpr	DLT gene set 1	1.20E-39
Ddx39	ULT gene set 1	1.58E-38		Bri3	DLT gene set 1	1.31E-39
BC030867	ULT gene set 1	2.22E-38		Stk39	DLT gene set 1	1.38E-39
Gm5874	ULT gene set 1	4.12E-38		Rps6ka6	DLT gene set 1	1.50E-39
Sec23b	ULT gene set 1	7.58E-38		Tmpo	DLT gene set 1	3.48E-39
Exosc8	ULT gene set 1	7.99E-38		Gnai2	DLT gene set 1	3.95E-39
E2f8	ULT gene set 1	9.21E-38		Stt3b	DLT gene set 1	4.55E-39
Prim1	ULT gene set 1	1.52E-37		Sap30	DLT gene set 1	4.64E-39
Miip	ULT gene set 1	1.26E-36		Tmf1	DLT gene set 1	5.05E-39
Nr2e1	ULT gene set 1	1.40E-36		Chd1	DLT gene set 1	5.43E-39
Cstf1	ULT gene set 1	2.11E-36		Slc2a1	DLT gene set 1	6.12E-39
Hmgn5	ULT gene set 1	2.97E-36		Prdx4	DLT gene set 1	6.23E-39
Nudcd2	ULT gene set 1	3.49E-36		Supv3l1	DLT gene set 1	7.33E-39
Gng5	ULT gene set 1	5.50E-36		Mis12	DLT gene set 1	8.78E-39
Tbrg1	ULT gene set 1	9.36E-36		Msh2	DLT gene set 1	9.34E-39
Exosc3	ULT gene set 1	1.24E-35		Fkbp9	DLT gene set 1	1.02E-38
Cenpi	ULT gene set 1	1.51E-35		Agps	DLT gene set 1	1.06E-38
1110034A24Rik	ULT gene set 1	2.13E-35		Hdac1	DLT gene set 1	1.17E-38
Acadl	ULT gene set 1	2.16E-35		Mapk14	DLT gene set 1	1.17E-38
Fgfr1op	ULT gene set 1	2.40E-35		Pold2	DLT gene set 1	1.20E-38
Rad9	ULT gene set 1	2.61E-35		Smek1	DLT gene set 1	1.40E-38
Msn	ULT gene set 1	6.69E-35		Wdr76	DLT gene set 1	1.47E-38
Clic1	ULT gene set 1	8.11E-35		Rcl1	DLT gene set 1	1.48E-38
Ccdc77	ULT gene set 1	1.14E-34		Arl2bp	DLT gene set 1	1.97E-38
Gm1826	ULT gene set 1	1.39E-34		Rbbp8	DLT gene set 1	2.01E-38
3200002M19Rik	ULT gene set 1	3.24E-34		Mrps28	DLT gene set 1	2.40E-38
Rad54b	ULT gene set 1	5.30E-34		Nme4	DLT gene set 1	2.44E-38
Cit	ULT gene set 1	1.76E-33		Sf3a2	DLT gene set 1	2.58E-38
Gm6843	ULT gene set 1	1.96E-33		Slc39a1	DLT gene set 1	3.09E-38
Hmg20b	ULT gene set 1	7.81E-33		2310036O22Rik	DLT gene set 1	4.16E-38
Actl6a	ULT gene set 1	1.67E-32		1110008F13Rik	DLT gene set 1	4.27E-38
Cib1	ULT gene set 1	1.71E-32		Hnrpll	DLT gene set 1	5.63E-38
Rnaseh2c	ULT gene set 1	2.78E-32		3110082I17Rik	DLT gene set 1	5.98E-38
Itgb3bp	ULT gene set 1	3.19E-32		1110049F12Rik	DLT gene set 1	7.27E-38
Mt1	ULT gene set 1	3.67E-32		Pvrl3	DLT gene set 1	8.50E-38
Ttf2	ULT gene set 1	3.81E-32		Tlk1	DLT gene set 1	8.79E-38
E2f4	ULT gene set 1	4.06E-32		Zdbf2	DLT gene set 1	8.97E-38
Mycbp	ULT gene set 1	4.86E-32		Nop2	DLT gene set 1	9.62E-38
Pigm	ULT gene set 1	7.22E-32		H1fx	DLT gene set 1	1.16E-37
Kntc1	ULT gene set 1	8.14E-32		Tdp2	DLT gene set 1	1.33E-37
4930427A07Rik	ULT gene set 1	9.59E-32		Pgrmc2	DLT gene set 1	1.44E-37
Cdkn3	ULT gene set 1	1.16E-31		Ppm1d	DLT gene set 1	1.56E-37
Notch2	ULT gene set 1	1.53E-31		Cirh1a	DLT gene set 1	1.76E-37
Hmbs	ULT gene set 1	1.66E-31		Lsm14a	DLT gene set 1	1.76E-37
Tipin	ULT gene set 1	1.71E-31		Scpep1	DLT gene set 1	1.94E-37
Haus4	ULT gene set 1	1.72E-31		Igf2bp3	DLT gene set 1	1.95E-37
Katna1	ULT gene set 1	6.59E-31		Gpr125	DLT gene set 1	2.04E-37
Tdp1	ULT gene set 1	1.57E-30		Tfrc	DLT gene set 1	2.05E-37
Adk	ULT gene set 1	3.34E-30		Zfp622	DLT gene set 1	2.22E-37
Fzr1	ULT gene set 1	5.20E-30		Ppwd1	DLT gene set 1	2.55E-37
Cep57	ULT gene set 1	9.37E-30		Lrrc59	DLT gene set 1	3.01E-37
Gm11914	ULT gene set 1	1.41E-29		Tcf3	DLT gene set 1	3.05E-37
A430005L14Rik	ULT gene set 1	1.62E-29		2610029G23Rik	DLT gene set 1	3.05E-37
Larp7	ULT gene set 1	2.45E-29		Ddx19a	DLT gene set 1	3.07E-37
D030056L22Rik	ULT gene set 1	2.56E-29		Suv39h1	DLT gene set 1	3.57E-37
Bola3	ULT gene set 1	3.38E-29		Aifm1	DLT gene set 1	4.58E-37
Fam96a	ULT gene set 1	5.57E-29		Jund	DLT gene set 1	5.74E-37
Mapkap1	ULT gene set 1	1.00E-28		Ipo5	DLT gene set 1	5.98E-37
Pif1	ULT gene set 1	1.65E-28		Ubr7	DLT gene set 1	6.06E-37
Litaf	ULT gene set 1	2.43E-28		Slc25a10	DLT gene set 1	7.41E-37
Rbl1	ULT gene set 1	3.15E-28		Sp8	DLT gene set 1	7.49E-37
Pnrc2	ULT gene set 1	3.36E-28		Rrp1b	DLT gene set 1	7.93E-37
Kif14	ULT gene set 1	4.47E-28		Orc1	DLT gene set 1	9.24E-37
Ccnd2	ULT gene set 1	9.17E-28		Sh3bp4	DLT gene set 1	1.17E-36
Magt1	ULT gene set 1	1.03E-27		Cisd2	DLT gene set 1	1.63E-36
Mettl5	ULT gene set 1	1.14E-27		6530401N04Rik	DLT gene set 1	2.47E-36
Gm13607	ULT gene set 1	1.25E-27		Mier1	DLT gene set 1	2.47E-36
Gm7809	ULT gene set 1	1.46E-27		Hsd17b12	DLT gene set 1	3.10E-36
Snrnp25	ULT gene set 1	3.82E-27		Igfbp4	DLT gene set 1	3.64E-36
1700029F09Rik	ULT gene set 1	5.51E-27		Arhgap5	DLT gene set 1	3.89E-36
Neil3	ULT gene set 1	5.71E-27		2700007P21Rik	DLT gene set 1	4.73E-36
Gm4353	ULT gene set 1	6.04E-27		Gm6733	DLT gene set 1	4.78E-36
Ccdc34	ULT gene set 1	6.20E-27		Dock1	DLT gene set 1	4.79E-36
Tpm4	ULT gene set 1	6.46E-27		Fbxo30	DLT gene set 1	5.11E-36
Ppih	ULT gene set 1	7.75E-27		Etf1	DLT gene set 1	5.85E-36
Mdm1	ULT gene set 1	1.80E-26		2810432D09Rik	DLT gene set 1	6.93E-36
1190002F15Rik	ULT gene set 1	1.86E-26		Tgif2	DLT gene set 1	6.95E-36
Gpc6	ULT gene set 1	3.18E-26		Utp18	DLT gene set 1	7.50E-36
Vim	ULT gene set 1	6.22E-26		Tcf7l1	DLT gene set 1	9.49E-36
AI314976	ULT gene set 1	8.68E-26		Pdzd8	DLT gene set 1	1.06E-35
Ccdc55	ULT gene set 1	1.00E-25		Gpc1	DLT gene set 1	1.12E-35
Yy1	ULT gene set 1	1.56E-25		Pkn2	DLT gene set 1	1.28E-35
Mcph1	ULT gene set 1	3.43E-25		Lrrc42	DLT gene set 1	1.36E-35
Alg3	ULT gene set 1	4.63E-25		Shroom3	DLT gene set 1	1.70E-35
Mad1l1	ULT gene set 1	5.19E-25		Rbms2	DLT gene set 1	2.07E-35
Rad50	ULT gene set 1	5.76E-25		Eif2b5	DLT gene set 1	2.14E-35
Oat	ULT gene set 1	6.99E-25		Zfp423	DLT gene set 1	2.17E-35
Ccdc61	ULT gene set 1	7.50E-25		5730437N04Rik	DLT gene set 1	2.18E-35
BC052040	ULT gene set 1	1.13E-24		Pno1	DLT gene set 1	2.47E-35
Nop16	ULT gene set 1	1.42E-24		Fnta	DLT gene set 1	2.89E-35
Psmg2	ULT gene set 1	3.69E-24		Tysnd1	DLT gene set 1	2.91E-35
B9d1	ULT gene set 1	4.31E-24		Srrt	DLT gene set 1	2.97E-35
Stk17b	ULT gene set 1	5.04E-24		Rnf145	DLT gene set 1	2.99E-35
Mrps22	ULT gene set 1	7.17E-24		Rqcd1	DLT gene set 1	3.84E-35
Coq7	ULT gene set 1	9.88E-24		Ptpn13	DLT gene set 1	4.23E-35
1810009A15Rik	ULT gene set 1	1.24E-23		Ubqln4	DLT gene set 1	4.52E-35
Piga	ULT gene set 1	1.35E-23		Nmral1	DLT gene set 1	5.41E-35
Pak1ip1	ULT gene set 1	2.19E-23		Ctnna1	DLT gene set 1	6.62E-35
Ckap5	ULT gene set 1	2.42E-23		Lonp1	DLT gene set 1	7.79E-35
Dnaja3	ULT gene set 1	3.71E-23		Rab24	DLT gene set 1	8.12E-35
Bola1	ULT gene set 1	5.82E-23		Tfdp1	DLT gene set 1	8.19E-35
Mxd3	ULT gene set 1	6.11E-23		Pinx1	DLT gene set 1	8.43E-35
Ddx11	ULT gene set 1	6.26E-23		H2-K1	DLT gene set 1	8.59E-35
Mrpl47	ULT gene set 1	6.71E-23		Ddx51	DLT gene set 1	1.12E-34
Wbscr22	ULT gene set 1	1.03E-22		Jun	DLT gene set 1	1.12E-34
Cep152	ULT gene set 1	1.06E-22		Gpi1	DLT gene set 1	1.54E-34
Psmd10	ULT gene set 1	1.24E-22		Notch3	DLT gene set 1	1.97E-34
Mmachc	ULT gene set 1	2.17E-22		Gm15773	DLT gene set 1	2.15E-34
Gtf2h2	ULT gene set 1	2.18E-22		Snhg1	DLT gene set 1	2.24E-34
Mrpl42	ULT gene set 1	2.64E-22		Gm1840	DLT gene set 1	2.38E-34
Fam175a	ULT gene set 1	2.84E-22		Ift74	DLT gene set 1	2.47E-34
Parp2	ULT gene set 1	2.93E-22		Xrcc5	DLT gene set 1	2.49E-34
Gm6419	ULT gene set 1	3.62E-22		Tmem48	DLT gene set 1	2.63E-34
Etfa	ULT gene set 1	3.94E-22		Golm1	DLT gene set 1	2.91E-34
Erbb2	ULT gene set 1	4.31E-22		9530068E07Rik	DLT gene set 1	3.22E-34
Med21	ULT gene set 1	4.61E-22		Rfwd3	DLT gene set 1	3.25E-34
Tmem107	ULT gene set 1	7.27E-22		Rrbp1	DLT gene set 1	3.33E-34
Gm8121	ULT gene set 1	1.64E-21		Eaf1	DLT gene set 1	3.52E-34
Taf12	ULT gene set 1	1.67E-21		Rabggtb	DLT gene set 1	3.53E-34
Odf2	ULT gene set 1	1.69E-21		E130309D02Rik	DLT gene set 1	3.64E-34
1810063B05Rik	ULT gene set 1	1.95E-21		Brca2	DLT gene set 1	3.98E-34
Rrp36	ULT gene set 1	2.18E-21		Nsun2	DLT gene set 1	4.32E-34
Tube1	ULT gene set 1	2.23E-21		Mcmbp	DLT gene set 1	4.50E-34
Obfc1	ULT gene set 1	2.26E-21		Rabl3	DLT gene set 1	5.03E-34
Nsmce2	ULT gene set 1	4.10E-21		Slc30a5	DLT gene set 1	5.24E-34
4632434I11Rik	ULT gene set 1	4.22E-21		Hdlbp	DLT gene set 1	5.38E-34
Wapal	ULT gene set 1	4.79E-21		Baz1b	DLT gene set 1	6.03E-34
Ict1	ULT gene set 1	5.11E-21		Myo10	DLT gene set 1	6.15E-34
BC017158	ULT gene set 1	6.76E-21		Zc3h18	DLT gene set 1	6.18E-34
Mrpl17	ULT gene set 1	7.46E-21		Prdx3	DLT gene set 1	6.69E-34
Tagap1	ULT gene set 1	8.60E-21		Ccdc86	DLT gene set 1	7.43E-34
Dars2	ULT gene set 1	1.09E-20		Ccdc117	DLT gene set 1	7.56E-34
Immp1l	ULT gene set 1	1.24E-20		Ash2l	DLT gene set 1	8.14E-34
Cep110	ULT gene set 1	1.39E-20		Ei24	DLT gene set 1	9.04E-34
Znhit3	ULT gene set 1	1.78E-20		Dcbld1	DLT gene set 1	1.00E-33
Dhrs4	ULT gene set 1	1.85E-20		Prom1	DLT gene set 1	1.00E-33
2310009A05Rik	ULT gene set 1	1.93E-20		Uck2+NM_030724+ENSMUST00000027839	DLT gene set 1	1.08E-33
Chmp6	ULT gene set 1	2.12E-20		Stk24	DLT gene set 1	1.09E-33
Rexo2	ULT gene set 1	3.01E-20		Thap11	DLT gene set 1	1.11E-33
Znhit2-ps	ULT gene set 1	3.02E-20		Prkrir	DLT gene set 1	1.12E-33
Ncapd3	ULT gene set 1	3.30E-20		Smchd1	DLT gene set 1	1.15E-33
Wdr61	ULT gene set 1	3.69E-20		Pcna-ps2	DLT gene set 1	1.16E-33
Dnajc24	ULT gene set 1	3.85E-20		Nol9	DLT gene set 1	1.27E-33
Fanca	ULT gene set 1	6.08E-20		Nup188	DLT gene set 1	1.30E-33
Exosc1	ULT gene set 1	7.44E-20		Lzts2	DLT gene set 1	1.30E-33
Ccdc123	ULT gene set 1	7.67E-20		Gpatch4	DLT gene set 1	1.30E-33
Alg13	ULT gene set 1	7.69E-20		Tcf12	DLT gene set 1	1.45E-33
Tubg1	ULT gene set 1	7.71E-20		Vars	DLT gene set 1	1.49E-33
Rbmx2	ULT gene set 1	8.30E-20		Glrx5	DLT gene set 1	1.50E-33
Rnf220	ULT gene set 1	1.15E-19		Mpp6	DLT gene set 1	1.52E-33
Sars2	ULT gene set 1	1.60E-19		Swap70	DLT gene set 1	1.67E-33
Bud13	ULT gene set 1	2.15E-19		Mettl1	DLT gene set 1	1.77E-33
Mrps18c	ULT gene set 1	2.75E-19		Nolc1	DLT gene set 1	1.86E-33
Ugdh	ULT gene set 1	3.14E-19		Sufu	DLT gene set 1	1.92E-33
Cd164	ULT gene set 1	3.23E-19		Exosc5	DLT gene set 1	1.94E-33
Rpp30	ULT gene set 1	3.25E-19		Memo1	DLT gene set 1	1.98E-33
Cbfb	ULT gene set 1	3.40E-19		Lypla1	DLT gene set 1	2.16E-33
Gtf2e2	ULT gene set 1	3.43E-19		Acads	DLT gene set 1	2.56E-33
Mrpl36	ULT gene set 1	3.56E-19		Adsl	DLT gene set 1	2.78E-33
Brip1	ULT gene set 1	5.48E-19		Socs6	DLT gene set 1	2.99E-33
Gabpb2	ULT gene set 1	5.77E-19		Pygo2	DLT gene set 1	3.27E-33
Eif4e2	ULT gene set 1	6.88E-19		Rif1	DLT gene set 1	3.47E-33
1700034H14Rik	ULT gene set 1	7.92E-19		Gfer	DLT gene set 1	3.80E-33
Mios	ULT gene set 1	1.28E-18		Coq2	DLT gene set 1	4.00E-33
Etl4	ULT gene set 1	1.45E-18		Nup133	DLT gene set 1	4.46E-33
1110059E24Rik	ULT gene set 1	2.22E-18		Rnf130	DLT gene set 1	4.95E-33
Cep63	ULT gene set 1	2.29E-18		Qk	DLT gene set 1	5.12E-33
9430015G10Rik	ULT gene set 1	2.90E-18		Arf6	DLT gene set 1	5.25E-33
4930453N24Rik	ULT gene set 1	3.22E-18		Rnf115	DLT gene set 1	5.35E-33
Tbccd1	ULT gene set 1	3.32E-18		Pcna	DLT gene set 1	5.41E-33
Tmem129	ULT gene set 1	3.71E-18		Pole3	DLT gene set 1	5.74E-33
BC053749	ULT gene set 1	5.49E-18		Smarca5	DLT gene set 1	6.62E-33
Mrpl55	ULT gene set 1	5.58E-18		E2f7	DLT gene set 1	7.03E-33
Ccdc21	ULT gene set 1	5.69E-18		Mfsd5	DLT gene set 1	7.45E-33
Cep57l1	ULT gene set 1	8.26E-18		Rnf168	DLT gene set 1	7.48E-33
Gm15946	ULT gene set 1	1.27E-17		Usp28	DLT gene set 1	7.82E-33
Haus8	ULT gene set 1	2.00E-17		Hspa14	DLT gene set 1	8.32E-33
Fam58b	ULT gene set 1	2.40E-17		Gfm1	DLT gene set 1	8.68E-33
Bpgm	ULT gene set 1	2.99E-17		Cep76	DLT gene set 1	8.80E-33
Sp3	ULT gene set 1	3.51E-17		Fam60a	DLT gene set 1	9.05E-33
Pex13	ULT gene set 1	4.59E-17		Nup43	DLT gene set 1	9.30E-33
Gm13602	ULT gene set 1	5.48E-17		Heatr1	DLT gene set 1	9.51E-33
Pcbp3	ULT gene set 1	6.44E-17		Slbp	DLT gene set 1	1.07E-32
Tchp	ULT gene set 1	7.06E-17		Ythdc1	DLT gene set 1	1.12E-32
2610002I17Rik	ULT gene set 1	8.66E-17		Mrps18b	DLT gene set 1	1.14E-32
Psph	ULT gene set 1	8.70E-17		Wdr90	DLT gene set 1	1.18E-32
Tsc22d4	ULT gene set 1	9.99E-17		Scaf11	DLT gene set 1	1.18E-32
G2e3	ULT gene set 1	1.11E-16		Crb2	DLT gene set 1	1.49E-32
Stxbp6	ULT gene set 1	1.38E-16		Tmem55a	DLT gene set 1	1.61E-32
1500011H22Rik	ULT gene set 1	1.45E-16		Kras	DLT gene set 1	1.68E-32
Ccnc	ULT gene set 1	1.51E-16		Gli2	DLT gene set 1	1.75E-32
Stra13	ULT gene set 1	2.08E-16		Apitd1	DLT gene set 1	1.87E-32
2610020H08Rik	ULT gene set 1	2.68E-16		Mapk1ip1l	DLT gene set 1	2.12E-32
Cwf19l2	ULT gene set 1	2.82E-16		2810004N23Rik	DLT gene set 1	2.44E-32
Polr3h	ULT gene set 1	3.22E-16		Orc2	DLT gene set 1	2.57E-32
Ccs	ULT gene set 1	3.69E-16		Tor1aip2	DLT gene set 1	2.86E-32
Hprt	ULT gene set 1	4.06E-16		Smad3	DLT gene set 1	2.89E-32
Als2cr4	ULT gene set 1	4.71E-16		Dut	DLT gene set 1	3.08E-32
Fam165b	ULT gene set 1	6.12E-16		Nrarp	DLT gene set 1	3.33E-32
Rnf166	ULT gene set 1	6.34E-16		Mre11a	DLT gene set 1	3.84E-32
1810037I17Rik	ULT gene set 1	6.91E-16		Mrpl9	DLT gene set 1	5.38E-32
Fkbp2	ULT gene set 1	7.07E-16		Mllt10	DLT gene set 1	5.48E-32
2510003E04Rik	ULT gene set 1	8.34E-16		Cln6	DLT gene set 1	5.66E-32
Gtf3c6	ULT gene set 1	1.21E-15		Eri1	DLT gene set 1	6.67E-32
Ccdc59	ULT gene set 1	1.70E-15		Taf10	DLT gene set 1	7.14E-32
Fbxo34	ULT gene set 1	2.17E-15		Gar1	DLT gene set 1	8.12E-32
Asrgl1	ULT gene set 1	2.43E-15		March5	DLT gene set 1	8.99E-32
Vrk3	ULT gene set 1	2.52E-15		Homer3	DLT gene set 1	9.87E-32
Iqcb1	ULT gene set 1	2.77E-15		Kpna4	DLT gene set 1	1.07E-31
Cdc25b	ULT gene set 1	4.04E-15		Lsg1	DLT gene set 1	1.15E-31
Tor2a	ULT gene set 1	4.13E-15		2610020C07Rik	DLT gene set 1	1.20E-31
Epdr1	ULT gene set 1	5.12E-15		Seh1l	DLT gene set 1	1.28E-31
Hist1h4i	ULT gene set 1	5.71E-15		Upf1	DLT gene set 1	1.32E-31
Psmc3ip	ULT gene set 1	5.86E-15		Mdc1	DLT gene set 1	1.38E-31
Mcm9	ULT gene set 1	6.60E-15		Gm12583	DLT gene set 1	1.39E-31
B3gnt5	ULT gene set 1	7.38E-15		Parva	DLT gene set 1	1.41E-31
Clpx	ULT gene set 1	7.63E-15		Arvcf	DLT gene set 1	1.42E-31
Kin	ULT gene set 1	8.22E-15		Rangap1	DLT gene set 1	1.42E-31
Rdm1	ULT gene set 1	9.98E-15		2410004N09Rik	DLT gene set 1	1.42E-31
Cntln	ULT gene set 1	1.07E-14		Smg7	DLT gene set 1	1.44E-31
Pfn1	ULT gene set 1	1.42E-14		Ctbp2	DLT gene set 1	1.49E-31
Eefsec	ULT gene set 1	1.78E-14		Tmem9	DLT gene set 1	1.57E-31
Gmpr2	ULT gene set 1	1.87E-14		Eif2c2	DLT gene set 1	1.73E-31
Rap2c	ULT gene set 1	1.97E-14		Mphosph10	DLT gene set 1	1.83E-31
Mrpl15	ULT gene set 1	2.42E-14		Epb4.1	DLT gene set 1	2.46E-31
Twf1	ULT gene set 1	3.62E-14		Nudt4	DLT gene set 1	2.53E-31
Cep72	ULT gene set 1	3.85E-14		Sla2	DLT gene set 1	2.75E-31
H1f0	ULT gene set 1	3.99E-14		Pycr2	DLT gene set 1	2.93E-31
Dpm3	ULT gene set 1	4.88E-14		Clic4	DLT gene set 1	3.15E-31
2700029M09Rik	ULT gene set 1	5.19E-14		Tomm70a	DLT gene set 1	3.17E-31
BC013529	ULT gene set 1	8.15E-14		Phf23	DLT gene set 1	3.31E-31
Uaca	ULT gene set 1	9.24E-14		Rps2-ps13	DLT gene set 1	3.36E-31
Zcchc4	ULT gene set 1	9.34E-14		Mthfd2	DLT gene set 1	3.47E-31
Lin37	ULT gene set 1	1.11E-13		Polr1b	DLT gene set 1	3.49E-31
Adprhl2	ULT gene set 1	1.21E-13		Ccdc41	DLT gene set 1	4.13E-31
Rnf181	ULT gene set 1	1.59E-13		Tcof1	DLT gene set 1	4.51E-31
Fam173a	ULT gene set 1	1.83E-13		Zbtb1	DLT gene set 1	5.42E-31
Mrpl14	ULT gene set 1	2.02E-13		Hey1	DLT gene set 1	5.79E-31
Cyp39a1	ULT gene set 1	2.40E-13		Hyal2	DLT gene set 1	5.86E-31
Gin1	ULT gene set 1	3.22E-13		Dnmt1	DLT gene set 1	6.29E-31
Snx1	ULT gene set 1	3.78E-13		Naa16	DLT gene set 1	6.34E-31
1110038F14Rik	ULT gene set 1	4.11E-13		Gyg	DLT gene set 1	6.49E-31
Gm17257	ULT gene set 1	4.14E-13		Rfc2	DLT gene set 1	6.64E-31
Rps27l	ULT gene set 1	4.62E-13		Wdr36	DLT gene set 1	7.31E-31
B9d2	ULT gene set 1	6.95E-13		Gm5801	DLT gene set 1	7.57E-31
Fcf1	ULT gene set 1	8.79E-13		Tmem39a	DLT gene set 1	8.07E-31
Kctd18	ULT gene set 1	9.28E-13		Pard3	DLT gene set 1	8.32E-31
Dbi	ULT gene set 1	9.41E-13		Pom121	DLT gene set 1	8.86E-31
Palld	ULT gene set 1	1.13E-12		Snf8	DLT gene set 1	9.27E-31
Jagn1	ULT gene set 1	1.17E-12		Sephs1	DLT gene set 1	9.59E-31
Gm5540	ULT gene set 1	1.20E-12		Sart3	DLT gene set 1	9.97E-31
Fastkd5	ULT gene set 1	1.75E-12		4933439F18Rik	DLT gene set 1	1.01E-30
Wdr67	ULT gene set 1	1.86E-12		Gatad2a	DLT gene set 1	1.05E-30
Acad8	ULT gene set 1	2.05E-12		Actn4	DLT gene set 1	1.19E-30
Ift80	ULT gene set 1	2.36E-12		Tsfm	DLT gene set 1	1.22E-30
Scfd1	ULT gene set 1	2.57E-12		Fmr1	DLT gene set 1	1.23E-30
Sox2	ULT gene set 1	3.52E-12		Nvl	DLT gene set 1	1.23E-30
Sdhaf1	ULT gene set 1	5.39E-12		Vamp3	DLT gene set 1	1.23E-30
Sucla2	ULT gene set 1	8.31E-12		Prkaca	DLT gene set 1	1.26E-30
Gm14081	ULT gene set 1	8.34E-12		Gm11708	DLT gene set 1	1.27E-30
Snupn	ULT gene set 1	9.58E-12		Dmrt3	DLT gene set 1	1.29E-30
Josd2	ULT gene set 1	9.90E-12		Gm15210	DLT gene set 1	1.35E-30
Gemin7	ULT gene set 1	1.27E-11		Rrs1	DLT gene set 1	1.41E-30
Trmu	ULT gene set 1	1.44E-11		Uhrf2	DLT gene set 1	1.49E-30
Odf2l	ULT gene set 1	1.64E-11		Gnl3	DLT gene set 1	1.49E-30
2810006K23Rik	ULT gene set 1	2.37E-11		Pgd	DLT gene set 1	1.61E-30
Abhd10	ULT gene set 1	2.88E-11		Wdr5	DLT gene set 1	1.64E-30
Wwtr1	ULT gene set 1	3.42E-11		Gart	DLT gene set 1	1.81E-30
Cenpt	ULT gene set 1	7.62E-11		Utp3	DLT gene set 1	1.86E-30
2310039H08Rik	ULT gene set 1	1.49E-10		Chrac1	DLT gene set 1	1.96E-30
2700049A03Rik	ULT gene set 1	1.67E-10		Gm4737	DLT gene set 1	2.07E-30
Sumf1	ULT gene set 1	1.82E-10		Golph3	DLT gene set 1	2.15E-30
Dhrs7b	ULT gene set 1	2.75E-10		Zmynd19	DLT gene set 1	2.18E-30
Lin52	ULT gene set 1	3.54E-10		Clcc1	DLT gene set 1	2.24E-30
Gm11221	ULT gene set 1	3.84E-10		Bard1	DLT gene set 1	2.64E-30
Zswim1	ULT gene set 1	3.86E-10		Nasp	DLT gene set 1	2.85E-30
Meaf6	ULT gene set 1	5.53E-10		Prpf3	DLT gene set 1	3.08E-30
Tmco1	ULT gene set 1	6.69E-10		Dkc1	DLT gene set 1	3.18E-30
Pkd2	ULT gene set 1	7.73E-10		Gm15703	DLT gene set 1	3.41E-30
Arpp19	ULT gene set 1	7.88E-10		Hnrnpul1	DLT gene set 1	3.55E-30
Sub1	ULT gene set 1	9.23E-10		Nol10	DLT gene set 1	3.76E-30
Ndufs7	ULT gene set 1	1.74E-09		E2f1	DLT gene set 1	3.79E-30
Clpb	ULT gene set 1	2.52E-09		Dcp2	DLT gene set 1	4.02E-30
Tox3	ULT gene set 1	2.74E-09		Shisa2	DLT gene set 1	4.06E-30
Efha1	ULT gene set 1	3.13E-09		Ccz1	DLT gene set 1	4.13E-30
Isca2	ULT gene set 1	3.34E-09		Gadd45a	DLT gene set 1	4.35E-30
Tm2d1	ULT gene set 1	3.50E-09		Rbm14	DLT gene set 1	4.80E-30
Commd6	ULT gene set 1	4.07E-09		Rars	DLT gene set 1	5.09E-30
Mcam	ULT gene set 1	8.44E-09		Ifrd1	DLT gene set 1	5.10E-30
Eps15	ULT gene set 1	1.47E-08		Hus1	DLT gene set 1	6.01E-30
Dguok	ULT gene set 1	1.65E-08		Rbm38	DLT gene set 1	6.21E-30
Cox17	ULT gene set 1	1.84E-08		Ltv1	DLT gene set 1	6.23E-30
Banf1	ULT gene set 1	2.20E-08		Hmgxb4	DLT gene set 1	6.76E-30
C87436	ULT gene set 1	2.70E-08		Msi2	DLT gene set 1	7.02E-30
Polr2k	ULT gene set 1	3.33E-08		Crlf3	DLT gene set 1	7.61E-30
9430023L20Rik	ULT gene set 1	3.70E-08		Ctdsp2	DLT gene set 1	7.73E-30
Rft1	ULT gene set 1	3.84E-08		Sephs2	DLT gene set 1	7.98E-30
Cenpc1	ULT gene set 1	7.05E-08		Cdk9	DLT gene set 1	8.24E-30
RP24-216B4.2	ULT gene set 1	8.97E-08		Lmnb2	DLT gene set 1	8.61E-30
Psmd6	ULT gene set 1	1.54E-07		Tmem209	DLT gene set 1	8.75E-30
Cstb	ULT gene set 1	1.76E-07		Carm1	DLT gene set 1	8.91E-30
Vti1a	ULT gene set 1	2.09E-07		Acsl3	DLT gene set 1	9.69E-30
Pex10	ULT gene set 1	2.38E-07		Rab5a	DLT gene set 1	1.07E-29
Frg1	ULT gene set 1	3.84E-07		Ak2	DLT gene set 1	1.08E-29
Gm5393	ULT gene set 1	4.27E-07		Lims1	DLT gene set 1	1.10E-29
U2af1l4	ULT gene set 1	4.73E-07		Ythdf1	DLT gene set 1	1.16E-29
4930578N16Rik	ULT gene set 1	4.86E-07		Atpaf1	DLT gene set 1	1.18E-29
Vcam1	ULT gene set 1	5.04E-07		Pprc1	DLT gene set 1	1.40E-29
Sall3	ULT gene set 1	5.52E-07		Ppie	DLT gene set 1	1.41E-29
Cntrob	ULT gene set 1	5.90E-07		Dnajc3	DLT gene set 1	1.45E-29
Mettl4	ULT gene set 1	6.46E-07		Ssr3	DLT gene set 1	1.52E-29
Lyrm2	ULT gene set 1	6.49E-07		Rnaseh2a	DLT gene set 1	1.53E-29
Klhl12	ULT gene set 1	6.49E-07		Slc35a4	DLT gene set 1	1.54E-29
Tst	ULT gene set 1	8.31E-07		Faf1	DLT gene set 1	1.60E-29
Bpnt1	ULT gene set 1	1.10E-06		Ubap1	DLT gene set 1	1.64E-29
Hmgn3	ULT gene set 1	1.11E-06		Cops2	DLT gene set 1	1.76E-29
Wwox	ULT gene set 1	2.88E-06		Phtf1	DLT gene set 1	1.91E-29
Fos	ULT gene set 1	3.78E-06		Zkscan17	DLT gene set 1	1.95E-29
Gnpda2	ULT gene set 1	4.23E-06		Nip7	DLT gene set 1	2.11E-29
Mpv17	ULT gene set 1	4.71E-06		Polg	DLT gene set 1	2.29E-29
Cog5	ULT gene set 1	5.03E-06		Bmpr1a	DLT gene set 1	2.29E-29
Ngly1	ULT gene set 1	9.99E-06		Gm11560	DLT gene set 1	2.41E-29
2310003F16Rik+ENSMUST00000131870	ULT gene set 1	1.04E-05		Nog	DLT gene set 1	2.43E-29
Glns-ps1	ULT gene set 1	1.75E-05		Cachd1	DLT gene set 1	2.43E-29
Zfp938	ULT gene set 1	2.08E-05		Grsf1	DLT gene set 1	2.44E-29
Upf3b	ULT gene set 1	6.07E-05		Btbd1	DLT gene set 1	2.84E-29
1110012L19Rik	ULT gene set 1	6.92E-05		Grwd1	DLT gene set 1	3.07E-29
Trim56	ULT gene set 1	7.25E-05		Rap1b	DLT gene set 1	3.28E-29
Pknox1	ULT gene set 1	9.00E-05		Nme6	DLT gene set 1	3.51E-29
Gm15530	ULT gene set 1	9.29E-05		Vac14	DLT gene set 1	3.59E-29
Nadsyn1	ULT gene set 1	0.00010328		Zfp618	DLT gene set 1	3.60E-29
Gab1	ULT gene set 1	0.00011724		Oxa1l	DLT gene set 1	3.77E-29
Sil1	ULT gene set 1	0.000149131		Guf1	DLT gene set 1	3.98E-29
Thap3	ULT gene set 1	0.000192056		Setd8	DLT gene set 1	4.84E-29
Gm7224	ULT gene set 1	0.000284368		Sac3d1	DLT gene set 1	5.04E-29
Zc3h7a	ULT gene set 1	0.000331283		Ddx18	DLT gene set 1	5.18E-29
Adh5	ULT gene set 1	0.000374899		5430416N02Rik	DLT gene set 1	5.27E-29
Ndufb8	ULT gene set 1	0.000427021		Kdelc1	DLT gene set 1	5.42E-29
Ndufb7	ULT gene set 1	0.001555492		Gm13910	DLT gene set 1	5.54E-29
Nacc2	ULT gene set 1	0.001696801		Lef1	DLT gene set 1	5.54E-29
1300002E11Rik	ULT gene set 1	0.00173037		Scaf4	DLT gene set 1	6.19E-29
1700011J10Rik	ULT gene set 1	0.001855999		Ppan	DLT gene set 1	7.16E-29
Sepsecs	ULT gene set 1	0.002207878		Gm6158	DLT gene set 1	8.49E-29
C030048B08Rik	ULT gene set 1	0.00233089		Dgcr8	DLT gene set 1	8.49E-29
Psma7	ULT gene set 1	0.003077087		Mrpl3	DLT gene set 1	8.77E-29
Zbtb26	ULT gene set 1	0.004788089		Pgp	DLT gene set 1	8.93E-29
Psmb2	ULT gene set 1	0.005350927		Tbl1x	DLT gene set 1	9.33E-29
Zfp703	ULT gene set 1	0.005829435		Ddx52	DLT gene set 1	9.75E-29
Glul	ULT gene set 1	0.00636621		Mrpl40	DLT gene set 1	1.04E-28
Fam118b	ULT gene set 1	0.007191368		1810013D10Rik	DLT gene set 1	1.06E-28
Adamts9	ULT gene set 1	0.007847488		Nampt	DLT gene set 1	1.07E-28
2610306M01Rik	ULT gene set 1	0.007884712		Ahctf1	DLT gene set 1	1.12E-28
Pnpla7	ULT gene set 1	0.009372284		Usp39	DLT gene set 1	1.14E-28
Ndrg2	ULT gene set 2	2.40E-46		B230219D22Rik	DLT gene set 1	1.14E-28
Aldoc	ULT gene set 2	1.09E-44		Dcun1d5	DLT gene set 1	1.26E-28
Ddah1	ULT gene set 2	4.29E-44		Dpp3	DLT gene set 1	1.35E-28
Slc1a3	ULT gene set 2	1.95E-40		Cnih4	DLT gene set 1	1.38E-28
Ednrb	ULT gene set 2	6.22E-39		D2Wsu81e	DLT gene set 1	1.57E-28
Fabp7	ULT gene set 2	7.13E-35		Ptpn2	DLT gene set 1	1.64E-28
1190002H23Rik	ULT gene set 2	1.80E-32		Pitrm1	DLT gene set 1	1.79E-28
Pde1b	ULT gene set 2	1.18E-25		Prep	DLT gene set 1	1.84E-28
Ptn	ULT gene set 2	9.14E-19		Dnmt3a	DLT gene set 1	1.86E-28
2010011I20Rik	ULT gene set 2	1.16E-18		Pds5a	DLT gene set 1	1.93E-28
Gm11627	ULT gene set 2	1.48E-17		Smndc1	DLT gene set 1	2.15E-28
Tnc	ULT gene set 2	1.47E-13		Rpl27a	DLT gene set 1	2.16E-28
Rgs20	ULT gene set 2	7.80E-10		Ing5	DLT gene set 1	2.19E-28
Sox2ot	ULT gene set 2	9.73E-10		Rfc3	DLT gene set 1	2.34E-28
Plce1	ULT gene set 2	3.94E-08		Mthfd2l	DLT gene set 1	2.48E-28
Scrg1	ULT gene set 2	1.43E-06		Dapk3	DLT gene set 1	2.52E-28
Acot1	ULT gene set 2	4.53E-06		Ube2q2	DLT gene set 1	2.53E-28
Rab31	ULT gene set 2	9.73E-06		Trap1	DLT gene set 1	2.70E-28
Bcan	ULT gene set 2	4.65E-05		Cdca4	DLT gene set 1	2.72E-28
Paqr8	ULT gene set 2	0.001581517		Terf1	DLT gene set 1	2.90E-28
9430076C15Rik	ULT gene set 3	9.50E-80		Ptk7	DLT gene set 1	2.94E-28
Creb5	ULT gene set 3	7.54E-76		Api5	DLT gene set 1	2.96E-28
Ttyh1	ULT gene set 3	1.96E-56		Bag1	DLT gene set 1	2.96E-28
Fgfr3	ULT gene set 3	2.46E-55		Lrwd1	DLT gene set 1	3.16E-28
E130114P18Rik	ULT gene set 3	1.92E-47		Aldh2	DLT gene set 1	3.26E-28
Rbm20	ULT gene set 3	2.30E-42		Timm8a1	DLT gene set 1	3.35E-28
RP24-89N4.5	ULT gene set 3	7.03E-40		Arhgef40	DLT gene set 1	3.41E-28
Sall1	ULT gene set 3	1.02E-39		Tinf2	DLT gene set 1	3.89E-28
S1pr1	ULT gene set 3	4.71E-37		Dtnb	DLT gene set 1	3.90E-28
Notch1	ULT gene set 3	3.73E-34		Zfp385a	DLT gene set 1	3.91E-28
Lfng	ULT gene set 3	1.41E-33		Snrnp200	DLT gene set 1	3.95E-28
Ston2	ULT gene set 3	4.82E-29		Tial1	DLT gene set 1	4.10E-28
Hist2h3b	ULT gene set 3	3.71E-27		Smarcc1	DLT gene set 1	4.25E-28
Ppap2b	ULT gene set 3	2.49E-26		Ints8	DLT gene set 1	4.56E-28
Gm10601	ULT gene set 3	1.01E-25		Prkci	DLT gene set 1	5.25E-28
Megf10	ULT gene set 3	1.89E-23		Med25	DLT gene set 1	5.62E-28
Cdon	ULT gene set 3	2.81E-20		Cdc25a	DLT gene set 1	5.95E-28
Fam167a	ULT gene set 3	7.60E-20		Rdbp	DLT gene set 1	6.36E-28
Msrb3	ULT gene set 3	1.30E-19		Naa50	DLT gene set 1	8.05E-28
Kcnj10	ULT gene set 3	2.53E-17		Efhd2	DLT gene set 1	8.31E-28
Arx	ULT gene set 3	1.03E-15		Gga2	DLT gene set 1	8.47E-28
Tgfb2	ULT gene set 3	1.70E-15		Soat1	DLT gene set 1	8.80E-28
Dusp16	ULT gene set 3	2.17E-15		Fjx1	DLT gene set 1	8.88E-28
Nrg1	ULT gene set 3	5.22E-15		Shmt2	DLT gene set 1	9.10E-28
Ptpru	ULT gene set 3	1.29E-14		Ddi2	DLT gene set 1	9.54E-28
Filip1	ULT gene set 3	1.49E-13		Gtf3c3	DLT gene set 1	1.02E-27
Axl	ULT gene set 3	4.53E-13		Smc1a	DLT gene set 1	1.08E-27
Fgfr2	ULT gene set 3	1.05E-12		Mrpl38	DLT gene set 1	1.17E-27
Npas3	ULT gene set 3	1.73E-12		Ccm2	DLT gene set 1	1.19E-27
Maml2	ULT gene set 3	4.36E-12		Gm11974	DLT gene set 1	1.20E-27
Kbtbd11	ULT gene set 3	5.18E-12		Naa10	DLT gene set 1	1.24E-27
Pea15a	ULT gene set 3	6.31E-10		Xpo5	DLT gene set 1	1.29E-27
Irs1	ULT gene set 3	2.50E-09		Hddc2	DLT gene set 1	1.29E-27
Gm17167	ULT gene set 3	4.56E-09		Gmps	DLT gene set 1	1.32E-27
Scrn1	ULT gene set 3	6.38E-09		Pabpc4	DLT gene set 1	1.39E-27
Klhl5	ULT gene set 3	7.01E-09		Ubac2	DLT gene set 1	1.60E-27
Wnt7a	ULT gene set 3	7.54E-09		Ythdf3	DLT gene set 1	1.79E-27
Anubl1	ULT gene set 3	7.98E-09		Adam17	DLT gene set 1	1.80E-27
Nr4a2	ULT gene set 3	8.20E-09		Fam49b	DLT gene set 1	1.84E-27
Gpr98	ULT gene set 3	1.14E-08		Tbrg4	DLT gene set 1	1.89E-27
Ltbp4	ULT gene set 3	1.80E-08		Mpdz	DLT gene set 1	2.02E-27
Ttyh2	ULT gene set 3	5.40E-08		Dhx36	DLT gene set 1	2.14E-27
2610316D01Rik	ULT gene set 3	8.16E-08		Caskin2	DLT gene set 1	2.16E-27
Cpt1a	ULT gene set 3	9.01E-08		Tfdp2	DLT gene set 1	2.18E-27
Sema5a	ULT gene set 3	1.06E-07		Ppp2ca	DLT gene set 1	2.24E-27
1110015O18Rik	ULT gene set 3	2.04E-07		Kdelr1	DLT gene set 1	2.43E-27
Enpp4	ULT gene set 3	2.21E-07		Nmt1	DLT gene set 1	2.43E-27
Hectd2	ULT gene set 3	1.83E-06		Setd6	DLT gene set 1	2.59E-27
Ascl1	ULT gene set 3	8.88E-06		Xrcc3	DLT gene set 1	2.96E-27
Ptp4a2	ULT gene set 3	7.77E-05		Taf6l	DLT gene set 1	3.11E-27
Bai1	ULT gene set 3	0.000148849		Mphosph6	DLT gene set 1	3.22E-27
Meis2	ULT gene set 3	0.004713762		Twsg1	DLT gene set 1	3.28E-27
Lmo1	ULT gene set 3	0.006980684		Zzz3	DLT gene set 1	3.46E-27
Hspb6	ULT gene set 3	0.008002565		Odc1	DLT gene set 1	3.75E-27
Ttr	ULT gene set 4	1.49E-98		Map3k4	DLT gene set 1	3.75E-27
Fam19a2	ULT gene set 4	4.59E-66		Arl6	DLT gene set 1	3.93E-27
Gm1821	ULT gene set 4	1.45E-40		Mcfd2	DLT gene set 1	3.95E-27
9330132A10Rik	ULT gene set 4	4.02E-36		Lrrcc1	DLT gene set 1	3.95E-27
Fam124a	ULT gene set 4	6.97E-31		Mnat1	DLT gene set 1	3.99E-27
Kif26b	ULT gene set 4	2.93E-28		Wdr74	DLT gene set 1	4.02E-27
Prdx2	ULT gene set 4	4.63E-28		Tjp1	DLT gene set 1	4.12E-27
Ptprk	ULT gene set 4	1.22E-24		Nufip1	DLT gene set 1	4.23E-27
Dok6	ULT gene set 4	1.62E-18		Thoc3	DLT gene set 1	4.44E-27
Ntrk2	ULT gene set 4	7.86E-18		Sumf2	DLT gene set 1	4.62E-27
Gm9000	ULT gene set 4	7.68E-17		Lsm12	DLT gene set 1	5.17E-27
Arid5b	ULT gene set 4	1.40E-16		Rce1	DLT gene set 1	5.22E-27
Prrt2	ULT gene set 4	6.88E-16		Pan3	DLT gene set 1	5.59E-27
Cux2	ULT gene set 4	6.42E-15		Rg9mtd2	DLT gene set 1	5.65E-27
Shank3	ULT gene set 4	1.30E-12		Cand1	DLT gene set 1	5.76E-27
Sstr1	ULT gene set 4	9.02E-12		Dld	DLT gene set 1	6.03E-27
Zbtb38	ULT gene set 4	9.43E-12		Grk6	DLT gene set 1	6.19E-27
Dtna	ULT gene set 4	9.57E-12		Rgma	DLT gene set 1	6.64E-27
Sec61b	ULT gene set 4	5.22E-10		Nacc1	DLT gene set 1	7.19E-27
Gm2000	ULT gene set 4	1.90E-08		Zfp521	DLT gene set 1	7.22E-27
Dnase2a	ULT gene set 4	1.25E-05		09-sep	DLT gene set 1	7.24E-27
Gm13187	ULT gene set 4	1.98E-05		Msi1	DLT gene set 1	7.45E-27
Rgl1	ULT gene set 4	5.69E-05		Bckdhb	DLT gene set 1	7.49E-27
Psmb6	ULT gene set 4	0.000119875		Eftud2	DLT gene set 1	7.94E-27
2310046A06Rik	ULT gene set 5	1.94E-73		Dnajc15	DLT gene set 1	8.25E-27
3110047P20Rik	ULT gene set 5	1.36E-67		Cndp2	DLT gene set 1	8.41E-27
Npy1r	ULT gene set 5	6.55E-53		Casp6	DLT gene set 1	8.79E-27
Pla2g4e	ULT gene set 5	1.95E-45		Got2	DLT gene set 1	1.22E-26
Lrfn2	ULT gene set 5	2.41E-45		2310009B15Rik	DLT gene set 1	1.23E-26
Rtn4rl1	ULT gene set 5	1.28E-37		Dcps	DLT gene set 1	1.36E-26
Gucy1b3	ULT gene set 5	4.32E-37		Gm1848	DLT gene set 1	1.40E-26
Sybu	ULT gene set 5	1.49E-32		Fndc4	DLT gene set 1	1.45E-26
Caln1	ULT gene set 5	9.72E-32		Flywch1	DLT gene set 1	1.51E-26
Tnr	ULT gene set 5	4.63E-30		Setd5	DLT gene set 1	1.52E-26
Pcdh20	ULT gene set 5	1.01E-29		Itgb1	DLT gene set 1	1.52E-26
Rasgrf2	ULT gene set 5	5.61E-28		Fat1	DLT gene set 1	1.61E-26
Bend6	ULT gene set 5	3.33E-26		Pus10	DLT gene set 1	1.62E-26
Fstl4	ULT gene set 5	2.66E-25		2610507B11Rik	DLT gene set 1	1.68E-26
Shisa9	ULT gene set 5	6.17E-23		Gnl1	DLT gene set 1	1.71E-26
Chrm1	ULT gene set 5	2.99E-20		Suz12	DLT gene set 1	1.72E-26
Fgf14	ULT gene set 5	5.44E-20		Xpo6	DLT gene set 1	1.82E-26
Rapgef5	ULT gene set 5	5.41E-17		Larp4	DLT gene set 1	1.82E-26
Gabrb1	ULT gene set 5	6.21E-17		Rab5c	DLT gene set 1	1.84E-26
Glrb	ULT gene set 5	1.18E-14		Pofut2	DLT gene set 1	1.91E-26
Rorb	ULT gene set 5	3.33E-14		Evi5	DLT gene set 1	1.98E-26
Fam81a	ULT gene set 5	7.78E-14		Prpf31	DLT gene set 1	2.09E-26
Lhfpl5	ULT gene set 5	3.05E-12		Fam53a	DLT gene set 1	2.13E-26
Thy1	ULT gene set 5	5.31E-12		Wdr46	DLT gene set 1	2.19E-26
Kcnma1	ULT gene set 5	1.48E-11		Stoml2	DLT gene set 1	2.22E-26
Rundc3b	ULT gene set 5	6.25E-11		Lpcat1	DLT gene set 1	2.29E-26
Tppp	ULT gene set 5	2.89E-09		Srpk1	DLT gene set 1	2.33E-26
Cpne5	ULT gene set 5	6.62E-09		Cnot3	DLT gene set 1	2.37E-26
Chrna7	ULT gene set 5	2.47E-06		Dhx29	DLT gene set 1	2.47E-26
				Timm44	DLT gene set 1	2.48E-26
				Psmg1	DLT gene set 1	2.59E-26
				Dr1	DLT gene set 1	2.92E-26
				4933424B01Rik	DLT gene set 1	3.04E-26
				Gm9727	DLT gene set 1	3.41E-26
				Pls3	DLT gene set 1	3.53E-26
				Asap1	DLT gene set 1	3.77E-26
				Lrrc40	DLT gene set 1	4.12E-26
				Cpsf2	DLT gene set 1	4.42E-26
				Cd2bp2	DLT gene set 1	4.65E-26
				Rnf144a	DLT gene set 1	4.69E-26
				Ide	DLT gene set 1	5.27E-26
				Rbm26	DLT gene set 1	5.55E-26
				Mrps35	DLT gene set 1	5.74E-26
				Gm6580	DLT gene set 1	5.91E-26
				Arl5a	DLT gene set 1	5.98E-26
				Zc3hav1l	DLT gene set 1	6.02E-26
				Fstl1	DLT gene set 1	6.47E-26
				Map2k1	DLT gene set 1	7.04E-26
				Ptges3	DLT gene set 1	7.56E-26
				Abl1	DLT gene set 1	7.63E-26
				Ssbp4	DLT gene set 1	7.65E-26
				Mrps27	DLT gene set 1	7.88E-26
				Edem1	DLT gene set 1	8.71E-26
				Wdr18	DLT gene set 1	9.33E-26
				Wdr75	DLT gene set 1	1.00E-25
				Xpo1	DLT gene set 1	1.02E-25
				Cnih	DLT gene set 1	1.16E-25
				Otud4	DLT gene set 1	1.16E-25
				Poc1b	DLT gene set 1	1.17E-25
				Naa15	DLT gene set 1	1.17E-25
				Cab39l	DLT gene set 1	1.27E-25
				Hdgf	DLT gene set 1	1.28E-25
				Tpm1	DLT gene set 1	1.32E-25
				Spats2	DLT gene set 1	1.35E-25
				11-sep	DLT gene set 1	1.41E-25
				Zfp516	DLT gene set 1	1.43E-25
				Hip1	DLT gene set 1	1.51E-25
				Ncbp1	DLT gene set 1	1.51E-25
				Thop1	DLT gene set 1	1.52E-25
				Cul4b	DLT gene set 1	1.59E-25
				Dnttip2	DLT gene set 1	1.60E-25
				Crk	DLT gene set 1	1.82E-25
				Pop5	DLT gene set 1	1.82E-25
				Rps2	DLT gene set 1	1.83E-25
				Ddx20	DLT gene set 1	1.84E-25
				Fh1	DLT gene set 1	1.93E-25
				Asnsd1	DLT gene set 1	1.98E-25
				Iars2	DLT gene set 1	2.04E-25
				Ikbkap	DLT gene set 1	2.28E-25
				Xpot	DLT gene set 1	2.53E-25
				Zfand3	DLT gene set 1	2.60E-25
				Mib1	DLT gene set 1	2.61E-25
				Ppp1r7	DLT gene set 1	2.64E-25
				Magoh	DLT gene set 1	2.66E-25
				Sfmbt1	DLT gene set 1	2.71E-25
				Pnpt1	DLT gene set 1	2.71E-25
				Elovl5	DLT gene set 1	2.76E-25
				Hmg1l1	DLT gene set 1	2.82E-25
				Dag1	DLT gene set 1	2.89E-25
				Aggf1	DLT gene set 1	3.05E-25
				Yaf2	DLT gene set 1	3.07E-25
				Llgl1	DLT gene set 1	3.14E-25
				Tmed10	DLT gene set 1	3.34E-25
				Stk35	DLT gene set 1	3.45E-25
				Sypl	DLT gene set 1	3.47E-25
				S100a11	DLT gene set 1	3.51E-25
				Ubqln1	DLT gene set 1	3.76E-25
				Rcbtb2	DLT gene set 1	3.76E-25
				Aldh16a1	DLT gene set 1	4.01E-25
				Stk11	DLT gene set 1	4.16E-25
				Esf1	DLT gene set 1	4.63E-25
				Myg1	DLT gene set 1	4.74E-25
				Smc5	DLT gene set 1	4.86E-25
				Sdf2l1	DLT gene set 1	4.98E-25
				Gpn2	DLT gene set 1	5.01E-25
				Adss	DLT gene set 1	5.06E-25
				Bbx	DLT gene set 1	5.18E-25
				2610027L16Rik	DLT gene set 1	5.57E-25
				Trmt6	DLT gene set 1	6.11E-25
				Rbbp6	DLT gene set 1	6.40E-25
				Gtf3c2	DLT gene set 1	6.45E-25
				Rpl9	DLT gene set 1	6.63E-25
				1810029B16Rik	DLT gene set 1	6.63E-25
				Gkap1	DLT gene set 1	6.73E-25
				D4Ertd22e	DLT gene set 1	6.75E-25
				Tmed1	DLT gene set 1	6.93E-25
				Prmt6	DLT gene set 1	7.40E-25
				Mtdh	DLT gene set 1	7.49E-25
				Eci1	DLT gene set 1	7.99E-25
				Tm9sf3	DLT gene set 1	8.67E-25
				Mybbp1a	DLT gene set 1	9.09E-25
				Luzp1	DLT gene set 1	9.30E-25
				Cinp	DLT gene set 1	9.41E-25
				Pkig	DLT gene set 1	9.58E-25
				Arl6ip4	DLT gene set 1	9.63E-25
				Dhx40	DLT gene set 1	1.04E-24
				Parg	DLT gene set 1	1.06E-24
				Ccdc25	DLT gene set 1	1.06E-24
				1600027N09Rik	DLT gene set 1	1.10E-24
				Ccdc6	DLT gene set 1	1.12E-24
				Pask	DLT gene set 1	1.19E-24
				BC003266	DLT gene set 1	1.26E-24
				Ube2j1	DLT gene set 1	1.32E-24
				Nupl1	DLT gene set 1	1.42E-24
				1810032O08Rik	DLT gene set 1	1.52E-24
				1700052N19Rik	DLT gene set 1	1.55E-24
				Ubtd2	DLT gene set 1	1.58E-24
				Nup50	DLT gene set 1	1.66E-24
				Tpp2	DLT gene set 1	1.66E-24
				Glis2	DLT gene set 1	1.68E-24
				Zmym1	DLT gene set 1	1.72E-24
				Spint2	DLT gene set 1	1.72E-24
				Gnpat	DLT gene set 1	1.82E-24
				Larp4b	DLT gene set 1	1.94E-24
				Mtap1s	DLT gene set 1	1.98E-24
				Znrf3	DLT gene set 1	2.03E-24
				Wac	DLT gene set 1	2.08E-24
				Mrpl50	DLT gene set 1	2.14E-24
				Senp3	DLT gene set 1	2.26E-24
				Eif3a	DLT gene set 1	2.34E-24
				Cecr2	DLT gene set 1	2.38E-24
				Mrpl10	DLT gene set 1	2.39E-24
				Gm10069	DLT gene set 1	2.39E-24
				Rnf219	DLT gene set 1	2.49E-24
				Bcl10	DLT gene set 1	2.51E-24
				Tmed7	DLT gene set 1	2.58E-24
				Nom1	DLT gene set 1	2.61E-24
				Far1	DLT gene set 1	2.66E-24
				Mrpl39	DLT gene set 1	2.71E-24
				Hspa4	DLT gene set 1	2.71E-24
				Mphosph8	DLT gene set 1	2.79E-24
				Btbd2	DLT gene set 1	2.99E-24
				Zfp191	DLT gene set 1	3.05E-24
				Ldha	DLT gene set 1	3.17E-24
				Cpsf7	DLT gene set 1	3.19E-24
				Pdap1	DLT gene set 1	3.33E-24
				Anp32-ps	DLT gene set 1	3.54E-24
				Gtf2h3	DLT gene set 1	3.60E-24
				Whsc2	DLT gene set 1	3.67E-24
				Ddt	DLT gene set 1	3.74E-24
				Heatr3	DLT gene set 1	3.77E-24
				Mobkl1b	DLT gene set 1	3.83E-24
				Hadhb	DLT gene set 1	3.86E-24
				Evc	DLT gene set 1	3.88E-24
				Rassf1	DLT gene set 1	4.09E-24
				Ccnl1	DLT gene set 1	4.38E-24
				Amotl1	DLT gene set 1	4.53E-24
				Nop14	DLT gene set 1	5.10E-24
				Sec24b	DLT gene set 1	5.13E-24
				Cdkn2aip	DLT gene set 1	5.16E-24
				Nup205	DLT gene set 1	5.17E-24
				Tmem18	DLT gene set 1	5.66E-24
				Ppp4r2	DLT gene set 1	5.71E-24
				Utp6	DLT gene set 1	5.89E-24
				Prmt5	DLT gene set 1	6.01E-24
				Csnk2a2	DLT gene set 1	6.31E-24
				Fermt2	DLT gene set 1	6.54E-24
				M6pr	DLT gene set 1	6.59E-24
				Gldc	DLT gene set 1	6.74E-24
				Ppa2	DLT gene set 1	7.43E-24
				Brd7	DLT gene set 1	7.50E-24
				Rnf40	DLT gene set 1	7.80E-24
				Ints12	DLT gene set 1	8.00E-24
				2610528E23Rik	DLT gene set 1	8.30E-24
				Setdb1	DLT gene set 1	8.43E-24
				Ept1	DLT gene set 1	8.64E-24
				Strn3	DLT gene set 1	8.72E-24
				Prpf38b	DLT gene set 1	8.75E-24
				Fam84b	DLT gene set 1	8.91E-24
				Lpcat3	DLT gene set 1	9.29E-24
				Ndnl2	DLT gene set 1	9.31E-24
				Ints7	DLT gene set 1	9.42E-24
				Snhg7	DLT gene set 1	9.93E-24
				Mapkapk2	DLT gene set 1	9.93E-24
				Pitpna	DLT gene set 1	1.03E-23
				Gm6263	DLT gene set 1	1.08E-23
				Stag2	DLT gene set 1	1.09E-23
				Utp11l	DLT gene set 1	1.09E-23
				Exosc9	DLT gene set 1	1.10E-23
				B3galnt2	DLT gene set 1	1.12E-23
				Tubgcp3	DLT gene set 1	1.19E-23
				Tnfrsf19	DLT gene set 1	1.20E-23
				Capn2	DLT gene set 1	1.25E-23
				Ubl3	DLT gene set 1	1.26E-23
				Bri3bp	DLT gene set 1	1.29E-23
				Ndufaf4	DLT gene set 1	1.29E-23
				Zfr	DLT gene set 1	1.30E-23
				Ppp2r5d	DLT gene set 1	1.31E-23
				2700097O09Rik	DLT gene set 1	1.35E-23
				Snhg8	DLT gene set 1	1.39E-23
				Ubxn4	DLT gene set 1	1.44E-23
				Higd1a	DLT gene set 1	1.45E-23
				BC024479	DLT gene set 1	1.50E-23
				Nup210	DLT gene set 1	1.56E-23
				Vasp	DLT gene set 1	1.58E-23
				Polr3c	DLT gene set 1	1.62E-23
				Ccnj	DLT gene set 1	1.62E-23
				Zfp664	DLT gene set 1	1.64E-23
				Pepd	DLT gene set 1	1.76E-23
				Cherp	DLT gene set 1	1.83E-23
				Pspc1	DLT gene set 1	1.86E-23
				Znrd1	DLT gene set 1	1.96E-23
				Senp2	DLT gene set 1	2.06E-23
				P4ha1	DLT gene set 1	2.09E-23
				Rpf1	DLT gene set 1	2.11E-23
				Clint1	DLT gene set 1	2.18E-23
				Zc3h14	DLT gene set 1	2.19E-23
				Bag4	DLT gene set 1	2.31E-23
				Rg9mtd1	DLT gene set 1	2.39E-23
				Med30	DLT gene set 1	2.41E-23
				Akr7a5	DLT gene set 1	2.45E-23
				Dhcr24	DLT gene set 1	2.47E-23
				Cpsf4	DLT gene set 1	2.62E-23
				Psmd5	DLT gene set 1	2.62E-23
				B230208H17Rik	DLT gene set 1	2.71E-23
				Smg5	DLT gene set 1	2.71E-23
				Slc20a1	DLT gene set 1	2.78E-23
				Rhobtb3	DLT gene set 1	3.09E-23
				Nufip2	DLT gene set 1	3.13E-23
				Eif2b2	DLT gene set 1	3.14E-23
				Pes1	DLT gene set 1	3.34E-23
				Dnajc1	DLT gene set 1	3.36E-23
				Fxr1	DLT gene set 1	3.39E-23
				Elp4	DLT gene set 1	3.41E-23
				Atad3a	DLT gene set 1	3.46E-23
				Gtpbp3	DLT gene set 1	3.55E-23
				Exosc7	DLT gene set 1	3.76E-23
				Tmem98	DLT gene set 1	3.80E-23
				Ccnk	DLT gene set 1	3.83E-23
				Cnot1	DLT gene set 1	3.93E-23
				Wdr55	DLT gene set 1	3.93E-23
				Polr3d	DLT gene set 1	4.07E-23
				Thumpd3	DLT gene set 1	4.36E-23
				Nol11	DLT gene set 1	4.63E-23
				Add3	DLT gene set 1	4.68E-23
				Gtpbp4	DLT gene set 1	4.69E-23
				Arl6ip6	DLT gene set 1	4.92E-23
				Rsrc1	DLT gene set 1	5.43E-23
				Rpa3	DLT gene set 1	5.69E-23
				Spcs3	DLT gene set 1	5.82E-23
				Rpl10	DLT gene set 1	5.89E-23
				Fubp3	DLT gene set 1	6.23E-23
				Dhx32	DLT gene set 1	6.33E-23
				Ildr2	DLT gene set 1	6.42E-23
				Exosc2	DLT gene set 1	6.87E-23
				Traf7	DLT gene set 1	6.94E-23
				Ctbp1	DLT gene set 1	7.20E-23
				Ipo7	DLT gene set 1	7.34E-23
				Mtfr1	DLT gene set 1	7.38E-23
				Mrpl35	DLT gene set 1	8.22E-23
				Ubap2	DLT gene set 1	8.36E-23
				Tspan12	DLT gene set 1	8.42E-23
				Kti12	DLT gene set 1	8.60E-23
				Rara	DLT gene set 1	9.71E-23
				Uchl5	DLT gene set 1	9.73E-23
				Nup160	DLT gene set 1	1.02E-22
				Tfg	DLT gene set 1	1.03E-22
				Sfrp1	DLT gene set 1	1.06E-22
				Gm7367	DLT gene set 1	1.07E-22
				Pigq	DLT gene set 1	1.12E-22
				Amfr	DLT gene set 1	1.13E-22
				Cdv3	DLT gene set 1	1.17E-22
				Luc7l2	DLT gene set 1	1.19E-22
				Rnh1	DLT gene set 1	1.21E-22
				Gm14274	DLT gene set 1	1.22E-22
				Zdhhc7	DLT gene set 1	1.25E-22
				Gpc4	DLT gene set 1	1.26E-22
				Dicer1	DLT gene set 1	1.30E-22
				Dimt1	DLT gene set 1	1.30E-22
				Smpd4	DLT gene set 1	1.36E-22
				Pkp4	DLT gene set 1	1.41E-22
				Maea	DLT gene set 1	1.42E-22
				Prkd3	DLT gene set 1	1.47E-22
				Fundc2	DLT gene set 1	1.49E-22
				Dnajb1	DLT gene set 1	1.49E-22
				Inppl1	DLT gene set 1	1.51E-22
				Igbp1	DLT gene set 1	1.54E-22
				Hap1	DLT gene set 1	1.56E-22
				Pfkl	DLT gene set 1	1.60E-22
				1600002H07Rik	DLT gene set 1	1.60E-22
				Eml4	DLT gene set 1	1.67E-22
				Ppp4r1	DLT gene set 1	1.80E-22
				Ccdc137	DLT gene set 1	1.81E-22
				Pdcd11	DLT gene set 1	1.89E-22
				Pcid2	DLT gene set 1	1.89E-22
				Dis3	DLT gene set 1	1.89E-22
				Pdia3	DLT gene set 1	1.95E-22
				Csnk1d	DLT gene set 1	1.97E-22
				Ankle2	DLT gene set 1	2.00E-22
				Topors	DLT gene set 1	2.03E-22
				Rcbtb1	DLT gene set 1	2.08E-22
				Ap4s1	DLT gene set 1	2.13E-22
				Zfp91	DLT gene set 1	2.17E-22
				Snapc2	DLT gene set 1	2.18E-22
				Metap1	DLT gene set 1	2.21E-22
				Ccnh	DLT gene set 1	2.21E-22
				Coil	DLT gene set 1	2.35E-22
				0610009O20Rik	DLT gene set 1	2.39E-22
				Pnn	DLT gene set 1	2.39E-22
				Sft2d2	DLT gene set 1	2.40E-22
				Rpl30	DLT gene set 1	2.52E-22
				C030046E11Rik	DLT gene set 1	2.57E-22
				Clptm1l	DLT gene set 1	2.61E-22
				Hnrnpab	DLT gene set 1	2.64E-22
				Ipo11	DLT gene set 1	2.70E-22
				Xpo4	DLT gene set 1	2.71E-22
				Fam116a	DLT gene set 1	2.75E-22
				Gm12799	DLT gene set 1	2.81E-22
				1110054O05Rik	DLT gene set 1	2.86E-22
				Sorbs3	DLT gene set 1	2.88E-22
				Rbm28	DLT gene set 1	2.95E-22
				Ing1	DLT gene set 1	2.96E-22
				Ppm1g	DLT gene set 1	3.11E-22
				BC003965	DLT gene set 1	3.18E-22
				Ube2q1	DLT gene set 1	3.21E-22
				BC031781	DLT gene set 1	3.34E-22
				Mlh1	DLT gene set 1	3.35E-22
				Fiz1	DLT gene set 1	3.39E-22
				Aldh7a1	DLT gene set 1	3.44E-22
				Dhx9	DLT gene set 1	3.46E-22
				Tle4	DLT gene set 1	3.61E-22
				AU022252	DLT gene set 1	3.62E-22
				Golt1b	DLT gene set 1	3.69E-22
				Mrpl46	DLT gene set 1	3.70E-22
				Ece1	DLT gene set 1	3.96E-22
				BC026590	DLT gene set 1	3.97E-22
				Alkbh1	DLT gene set 1	4.02E-22
				Tmem33	DLT gene set 1	4.13E-22
				Plp2	DLT gene set 1	4.14E-22
				Emd	DLT gene set 1	4.17E-22
				Sh3gl1	DLT gene set 1	4.38E-22
				Lta4h	DLT gene set 1	4.43E-22
				Gm12418	DLT gene set 1	4.51E-22
				Tmem216	DLT gene set 1	4.52E-22
				Mettl6	DLT gene set 1	4.53E-22
				Nup153	DLT gene set 1	4.57E-22
				Rock1	DLT gene set 1	4.70E-22
				Ap3m1	DLT gene set 1	4.76E-22
				Gtf3a	DLT gene set 1	4.78E-22
				Nup107	DLT gene set 1	4.99E-22
				Npat	DLT gene set 1	5.09E-22
				Ehbp1	DLT gene set 1	5.21E-22
				Cbx5	DLT gene set 1	5.68E-22
				Pcdh18	DLT gene set 1	5.74E-22
				Coq4	DLT gene set 1	5.97E-22
				D730040F13Rik	DLT gene set 1	7.07E-22
				Impad1	DLT gene set 1	7.16E-22
				Ppig	DLT gene set 1	7.23E-22
				Zfp740	DLT gene set 1	7.49E-22
				Rexo1	DLT gene set 1	7.51E-22
				Trmt61a	DLT gene set 1	7.84E-22
				Abt1	DLT gene set 1	7.99E-22
				Ints5	DLT gene set 1	8.14E-22
				Noc3l	DLT gene set 1	8.22E-22
				Opa3	DLT gene set 1	8.48E-22
				Ier2	DLT gene set 1	8.52E-22
				Fam135a	DLT gene set 1	8.90E-22
				Ears2	DLT gene set 1	9.09E-22
				Ints2	DLT gene set 1	9.25E-22
				Ttll12	DLT gene set 1	9.26E-22
				Sart1	DLT gene set 1	9.46E-22
				Ppfibp1	DLT gene set 1	9.56E-22
				Lpin2	DLT gene set 1	9.89E-22
				Sh3glb1	DLT gene set 1	1.05E-21
				Numb	DLT gene set 1	1.06E-21
				Kpna3	DLT gene set 1	1.07E-21
				1300001I01Rik	DLT gene set 1	1.10E-21
				Kif2a	DLT gene set 1	1.18E-21
				Nploc4	DLT gene set 1	1.25E-21
				Zfp334	DLT gene set 1	1.30E-21
				2810030E01Rik	DLT gene set 1	1.31E-21
				Ptpn11	DLT gene set 1	1.41E-21
				Cul5	DLT gene set 1	1.44E-21
				Cwc27	DLT gene set 1	1.55E-21
				Gmfb	DLT gene set 1	1.64E-21
				Parp1	DLT gene set 1	1.64E-21
				Glud1	DLT gene set 1	1.70E-21
				Taf2	DLT gene set 1	1.72E-21
				Ift57	DLT gene set 1	1.80E-21
				Zcchc9	DLT gene set 1	1.83E-21
				Leo1	DLT gene set 1	1.87E-21
				Ddx23	DLT gene set 1	1.99E-21
				Cd63-ps	DLT gene set 1	2.04E-21
				Rbm10	DLT gene set 1	2.11E-21
				Ptrh2	DLT gene set 1	2.24E-21
				Tacc1	DLT gene set 1	2.26E-21
				Trmt11	DLT gene set 1	2.44E-21
				Jarid2	DLT gene set 1	2.51E-21
				Nt5c2	DLT gene set 1	2.51E-21
				Cep164	DLT gene set 1	2.76E-21
				Gstm5	DLT gene set 1	2.81E-21
				Tsr2	DLT gene set 1	2.83E-21
				Rpap1	DLT gene set 1	2.92E-21
				Prosc	DLT gene set 1	2.95E-21
				Tstd2	DLT gene set 1	3.04E-21
				Pbrm1	DLT gene set 1	3.06E-21
				Ada	DLT gene set 1	3.13E-21
				C330007P06Rik	DLT gene set 1	3.14E-21
				Zeb1	DLT gene set 1	3.33E-21
				Immt	DLT gene set 1	3.46E-21
				Tmem160	DLT gene set 1	3.48E-21
				Ssrp1	DLT gene set 1	3.57E-21
				Qars	DLT gene set 1	3.69E-21
				Mid1ip1	DLT gene set 1	3.91E-21
				Fgfr1	DLT gene set 1	4.03E-21
				Ddx50	DLT gene set 1	4.22E-21
				Clp1	DLT gene set 1	4.30E-21
				Aplp2	DLT gene set 1	4.43E-21
				Wasf1	DLT gene set 1	4.54E-21
				D230037D09Rik	DLT gene set 1	4.55E-21
				Scara3	DLT gene set 1	4.68E-21
				Prmt7	DLT gene set 1	4.94E-21
				Fndc3a	DLT gene set 1	4.95E-21
				Dhx8	DLT gene set 1	4.95E-21
				Th1l	DLT gene set 1	4.96E-21
				Cul4a	DLT gene set 1	5.24E-21
				Ecd	DLT gene set 1	5.24E-21
				Prkab1	DLT gene set 1	5.25E-21
				Isy1	DLT gene set 1	5.52E-21
				Gm15975	DLT gene set 1	5.58E-21
				Rpn2	DLT gene set 1	5.73E-21
				9430008C03Rik	DLT gene set 1	5.74E-21
				Hmox2	DLT gene set 1	5.90E-21
				Ppif	DLT gene set 1	5.91E-21
				Txnip	DLT gene set 1	5.96E-21
				Eif4enif1	DLT gene set 1	5.98E-21
				Map3k1	DLT gene set 1	6.29E-21
				Snx2	DLT gene set 1	6.48E-21
				Lrp4	DLT gene set 1	6.52E-21
				Tars	DLT gene set 1	6.56E-21
				Xrcc6	DLT gene set 1	6.57E-21
				Cdk6	DLT gene set 1	6.62E-21
				Ncln	DLT gene set 1	6.74E-21
				Eif2b1	DLT gene set 1	6.82E-21
				Wdr77	DLT gene set 1	6.91E-21
				Plrg1	DLT gene set 1	7.24E-21
				Rpl12	DLT gene set 1	7.31E-21
				Phf13	DLT gene set 1	7.32E-21
				mt-Nd1	DLT gene set 1	7.95E-21
				RP23-349B4.7	DLT gene set 1	7.96E-21
				Gipc1	DLT gene set 1	8.60E-21
				Gabpb1	DLT gene set 1	8.89E-21
				mt-Tt	DLT gene set 1	8.96E-21
				Taf8	DLT gene set 1	9.10E-21
				Otud5	DLT gene set 1	9.29E-21
				Lamp2	DLT gene set 1	9.37E-21
				5430437P03Rik	DLT gene set 1	9.62E-21
				Ddx47	DLT gene set 1	9.80E-21
				Sympk	DLT gene set 1	9.82E-21
				Csnk1g3	DLT gene set 1	9.95E-21
				Gm6493	DLT gene set 1	1.00E-20
				Fam181a	DLT gene set 1	1.02E-20
				Gna13	DLT gene set 1	1.06E-20
				Otud6b	DLT gene set 1	1.11E-20
				Usp42	DLT gene set 1	1.17E-20
				Timm22	DLT gene set 1	1.18E-20
				Pcm1	DLT gene set 1	1.28E-20
				Tpst1	DLT gene set 1	1.29E-20
				Hiat1	DLT gene set 1	1.39E-20
				Brix1	DLT gene set 1	1.40E-20
				Pnrc1	DLT gene set 1	1.42E-20
				AI314180	DLT gene set 1	1.43E-20
				Tmem121	DLT gene set 1	1.44E-20
				Cmas	DLT gene set 1	1.54E-20
				Btaf1	DLT gene set 1	1.54E-20
				Tufm	DLT gene set 1	1.60E-20
				Ttc8	DLT gene set 1	1.60E-20
				Trub2	DLT gene set 1	1.62E-20
				Bysl	DLT gene set 1	1.62E-20
				2210016F16Rik	DLT gene set 1	1.63E-20
				Lass2	DLT gene set 1	1.64E-20
				Cnot6	DLT gene set 1	1.66E-20
				Ninl	DLT gene set 1	1.67E-20
				Prkar2a	DLT gene set 1	1.78E-20
				Bcl2l13	DLT gene set 1	1.90E-20
				Ppp1r15b	DLT gene set 1	1.93E-20
				Mecr	DLT gene set 1	1.98E-20
				Scrib	DLT gene set 1	2.02E-20
				Ganab	DLT gene set 1	2.04E-20
				Saal1	DLT gene set 1	2.16E-20
				N4bp2	DLT gene set 1	2.42E-20
				Cdc27	DLT gene set 1	2.44E-20
				D10Wsu102e	DLT gene set 1	2.45E-20
				Afg3l1	DLT gene set 1	2.50E-20
				Phc2	DLT gene set 1	2.51E-20
				Adipor1	DLT gene set 1	2.70E-20
				Hdac3	DLT gene set 1	2.76E-20
				Senp6	DLT gene set 1	2.82E-20
				4933404O12Rik	DLT gene set 1	2.89E-20
				Npm1	DLT gene set 1	2.91E-20
				Abcf2	DLT gene set 1	2.95E-20
				Kctd15	DLT gene set 1	2.97E-20
				Ap1ar	DLT gene set 1	2.98E-20
				D15Ertd621e	DLT gene set 1	3.03E-20
				Trim28	DLT gene set 1	3.20E-20
				Ranbp3	DLT gene set 1	3.26E-20
				Spata5	DLT gene set 1	3.30E-20
				Eif2d	DLT gene set 1	3.36E-20
				Rprd1b	DLT gene set 1	3.47E-20
				2810008M24Rik	DLT gene set 1	3.47E-20
				Muted	DLT gene set 1	3.47E-20
				Mrpl2	DLT gene set 1	3.54E-20
				Polr1c	DLT gene set 1	3.55E-20
				Cyb5b	DLT gene set 1	3.82E-20
				Prpf6	DLT gene set 1	3.85E-20
				5730528L13Rik	DLT gene set 1	3.89E-20
				Pgam5	DLT gene set 1	4.05E-20
				Rpl35a	DLT gene set 1	4.12E-20
				Snip1	DLT gene set 1	4.15E-20
				Pdha1	DLT gene set 1	4.22E-20
				Nsdhl	DLT gene set 1	4.29E-20
				Igf2r	DLT gene set 1	4.35E-20
				Flnb	DLT gene set 1	4.56E-20
				Ddx42	DLT gene set 1	4.82E-20
				Syce2	DLT gene set 1	4.82E-20
				Ube2g1	DLT gene set 1	4.85E-20
				Qtrt1	DLT gene set 1	5.28E-20
				Sin3a	DLT gene set 1	5.37E-20
				2310037I24Rik	DLT gene set 1	5.39E-20
				Enoph1	DLT gene set 1	5.73E-20
				Fbxw8	DLT gene set 1	5.74E-20
				Ercc8	DLT gene set 1	5.84E-20
				Mt2	DLT gene set 1	5.85E-20
				Bms1	DLT gene set 1	6.21E-20
				Ankrd13a	DLT gene set 1	6.40E-20
				2700078E11Rik	DLT gene set 1	6.69E-20
				Dhx37	DLT gene set 1	6.77E-20
				Nuak2	DLT gene set 1	7.11E-20
				Chka	DLT gene set 1	7.14E-20
				Arcn1	DLT gene set 1	7.45E-20
				1500001M20Rik	DLT gene set 1	7.63E-20
				Ccdc43	DLT gene set 1	8.23E-20
				Ppp1r10	DLT gene set 1	8.76E-20
				Nutf2	DLT gene set 1	8.94E-20
				Golim4	DLT gene set 1	8.99E-20
				Nt5c3l	DLT gene set 1	9.09E-20
				Gtf2b	DLT gene set 1	9.12E-20
				Pcf11	DLT gene set 1	9.22E-20
				Trappc5	DLT gene set 1	9.26E-20
				Txlna	DLT gene set 1	9.32E-20
				Got1	DLT gene set 1	9.73E-20
				Ybx1	DLT gene set 1	1.01E-19
				Wdr73	DLT gene set 1	1.01E-19
				Chsy1	DLT gene set 1	1.01E-19
				Iws1	DLT gene set 1	1.08E-19
				Mesdc2	DLT gene set 1	1.08E-19
				Fam76b	DLT gene set 1	1.10E-19
				Rnf7	DLT gene set 1	1.10E-19
				Zc3h4	DLT gene set 1	1.13E-19
				Rnd3	DLT gene set 1	1.13E-19
				Tab2	DLT gene set 1	1.14E-19
				Ctsl	DLT gene set 1	1.18E-19
				Taf6	DLT gene set 1	1.22E-19
				Cpsf3l	DLT gene set 1	1.25E-19
				Fastk	DLT gene set 1	1.26E-19
				Gm5611	DLT gene set 1	1.30E-19
				Zfand5	DLT gene set 1	1.31E-19
				Thoc6	DLT gene set 1	1.41E-19
				Ddx56	DLT gene set 1	1.47E-19
				Ctnnal1	DLT gene set 1	1.50E-19
				Bccip	DLT gene set 1	1.51E-19
				Ankrd26	DLT gene set 1	1.52E-19
				Dph1	DLT gene set 1	1.56E-19
				Galntl1	DLT gene set 1	1.56E-19
				Fam136a	DLT gene set 1	1.57E-19
				Noc4l	DLT gene set 1	1.77E-19
				Zfp644	DLT gene set 1	1.85E-19
				Gpt2	DLT gene set 1	1.93E-19
				Mdk	DLT gene set 1	2.04E-19
				Suv420h2	DLT gene set 1	2.05E-19
				Txnrd1	DLT gene set 1	2.14E-19
				Alkbh5	DLT gene set 1	2.21E-19
				Mettl16	DLT gene set 1	2.21E-19
				Nup214	DLT gene set 1	2.27E-19
				Orc3	DLT gene set 1	2.27E-19
				Urod	DLT gene set 1	2.55E-19
				Ttc9c	DLT gene set 1	2.65E-19
				Zdhhc3	DLT gene set 1	2.90E-19
				Tctex1d2	DLT gene set 1	3.27E-19
				Cd63	DLT gene set 1	3.28E-19
				Dcaf8	DLT gene set 1	3.44E-19
				Mta1	DLT gene set 1	3.47E-19
				Cnot10	DLT gene set 1	3.51E-19
				Peo1	DLT gene set 1	3.53E-19
				Ubox5	DLT gene set 1	3.56E-19
				Aimp2	DLT gene set 1	3.83E-19
				Unk	DLT gene set 1	3.88E-19
				Phactr4	DLT gene set 1	3.93E-19
				Nrf1	DLT gene set 1	3.93E-19
				Med6	DLT gene set 1	3.97E-19
				Ppt1	DLT gene set 1	4.02E-19
				Tmem188	DLT gene set 1	4.22E-19
				Klf10	DLT gene set 1	4.25E-19
				Ptprf	DLT gene set 1	4.30E-19
				Ing3	DLT gene set 1	4.33E-19
				Aen	DLT gene set 1	4.44E-19
				Xiap	DLT gene set 1	4.52E-19
				Asna1	DLT gene set 1	4.56E-19
				S100pbp	DLT gene set 1	4.60E-19
				E2f2	DLT gene set 1	4.85E-19
				Gm11868	DLT gene set 1	4.99E-19
				Asxl1	DLT gene set 1	5.35E-19
				Riok2	DLT gene set 1	5.57E-19
				Dvl2	DLT gene set 1	5.82E-19
				Vrk1	DLT gene set 1	5.85E-19
				Alad	DLT gene set 1	5.88E-19
				Reep3	DLT gene set 1	6.03E-19
				F2r	DLT gene set 1	6.12E-19
				Fzd8	DLT gene set 1	6.65E-19
				Trpc2	DLT gene set 1	7.02E-19
				D1Ertd622e	DLT gene set 1	7.24E-19
				Arl2	DLT gene set 1	7.33E-19
				1110002B05Rik	DLT gene set 1	7.43E-19
				Ldlr	DLT gene set 1	7.56E-19
				Nek6	DLT gene set 1	7.56E-19
				Dtx4	DLT gene set 1	7.78E-19
				1700040I03Rik	DLT gene set 1	7.91E-19
				Recql	DLT gene set 1	8.17E-19
				Bivm	DLT gene set 1	8.17E-19
				D16Ertd472e	DLT gene set 1	8.19E-19
				Mrpl45	DLT gene set 1	8.21E-19
				Mrps25	DLT gene set 1	8.21E-19
				Gatad1	DLT gene set 1	8.34E-19
				Adpgk	DLT gene set 1	8.77E-19
				Scamp4	DLT gene set 1	8.98E-19
				Ngdn	DLT gene set 1	9.10E-19
				Dcun1d1	DLT gene set 1	9.13E-19
				Gm10031	DLT gene set 1	9.76E-19
				Cntnap2	DLT gene set 1	9.77E-19
				Mark3	DLT gene set 1	9.99E-19
				Zfp326	DLT gene set 1	1.00E-18
				Pwp1	DLT gene set 1	1.01E-18
				Adam10	DLT gene set 1	1.03E-18
				Plch1	DLT gene set 1	1.10E-18
				Wipi2	DLT gene set 1	1.15E-18
				Zcchc11	DLT gene set 1	1.21E-18
				Taf3	DLT gene set 1	1.27E-18
				Ibtk	DLT gene set 1	1.29E-18
				Rpp21	DLT gene set 1	1.32E-18
				Chst2	DLT gene set 1	1.33E-18
				Pelp1	DLT gene set 1	1.40E-18
				Rad23a	DLT gene set 1	1.41E-18
				Dus1l	DLT gene set 1	1.47E-18
				Ints4	DLT gene set 1	1.47E-18
				Rtf1	DLT gene set 1	1.48E-18
				Socs4	DLT gene set 1	1.49E-18
				Apeh	DLT gene set 1	1.50E-18
				Gtf2f2	DLT gene set 1	1.51E-18
				Rps23	DLT gene set 1	1.53E-18
				Nfs1	DLT gene set 1	1.63E-18
				Mkln1	DLT gene set 1	1.71E-18
				Ctage5	DLT gene set 1	1.73E-18
				Rock2	DLT gene set 1	1.75E-18
				Hs2st1	DLT gene set 1	1.75E-18
				Gps2	DLT gene set 1	1.77E-18
				Gpaa1	DLT gene set 1	1.77E-18
				Nup85	DLT gene set 1	1.78E-18
				Pts	DLT gene set 1	1.84E-18
				Vegfc	DLT gene set 1	1.85E-18
				Mdp1	DLT gene set 1	1.96E-18
				Cfdp1	DLT gene set 1	2.04E-18
				Hspa5	DLT gene set 1	2.09E-18
				Bcap29	DLT gene set 1	2.11E-18
				Sc5d	DLT gene set 1	2.12E-18
				Fam108b	DLT gene set 1	2.12E-18
				Fam171a1	DLT gene set 1	2.17E-18
				Kbtbd4	DLT gene set 1	2.30E-18
				Rwdd4a	DLT gene set 1	2.30E-18
				Zfp598	DLT gene set 1	2.35E-18
				Atp2c1	DLT gene set 1	2.37E-18
				Akirin1	DLT gene set 1	2.44E-18
				Tmem184b	DLT gene set 1	2.45E-18
				Gm9755	DLT gene set 1	2.48E-18
				Mettl3	DLT gene set 1	2.50E-18
				Ggnbp2	DLT gene set 1	2.52E-18
				Zfp553	DLT gene set 1	2.55E-18
				Snrnp48	DLT gene set 1	2.61E-18
				Dpp9	DLT gene set 1	2.66E-18
				6030458C11Rik	DLT gene set 1	2.68E-18
				Mrps7	DLT gene set 1	2.86E-18
				Bcap31	DLT gene set 1	2.87E-18
				Stxbp4	DLT gene set 1	2.90E-18
				Dnajc11	DLT gene set 1	2.92E-18
				Ncoa5	DLT gene set 1	3.00E-18
				Rsl1d1	DLT gene set 1	3.02E-18
				Rrp9	DLT gene set 1	3.13E-18
				Hibadh	DLT gene set 1	3.17E-18
				Psme4	DLT gene set 1	3.19E-18
				Lars	DLT gene set 1	3.35E-18
				Papd4	DLT gene set 1	3.43E-18
				Tgfbr1	DLT gene set 1	3.44E-18
				Cxxc1	DLT gene set 1	3.54E-18
				4921513D23Rik	DLT gene set 1	3.56E-18
				Zic5	DLT gene set 1	3.56E-18
				Vps4b	DLT gene set 1	3.59E-18
				Anapc7	DLT gene set 1	3.63E-18
				Mrpl22	DLT gene set 1	3.75E-18
				Dido1	DLT gene set 1	3.79E-18
				Smpd2	DLT gene set 1	3.86E-18
				Cyb5r3	DLT gene set 1	3.89E-18
				Tspan18	DLT gene set 1	3.98E-18
				Ddx27	DLT gene set 1	4.06E-18
				Dlg1	DLT gene set 1	4.11E-18
				Ubn1	DLT gene set 1	4.24E-18
				Nubp1	DLT gene set 1	4.56E-18
				2900092E17Rik+ENSMUST00000032918+NM_030240	DLT gene set 1	4.64E-18
				1600012F09Rik	DLT gene set 1	4.71E-18
				Kctd5	DLT gene set 1	4.74E-18
				Mtmr14	DLT gene set 1	4.94E-18
				Ints3	DLT gene set 1	4.96E-18
				Tnks2	DLT gene set 1	5.05E-18
				Med9	DLT gene set 1	5.19E-18
				Cpsf6	DLT gene set 1	5.22E-18
				Pcnt	DLT gene set 1	5.44E-18
				Usp14	DLT gene set 1	5.51E-18
				Vezf1	DLT gene set 1	5.54E-18
				Rab28	DLT gene set 1	5.54E-18
				Skiv2l2	DLT gene set 1	5.94E-18
				Erbb2ip	DLT gene set 1	6.05E-18
				Xrn2	DLT gene set 1	6.07E-18
				Patz1	DLT gene set 1	6.08E-18
				D19Bwg1357e	DLT gene set 1	6.09E-18
				Crnkl1	DLT gene set 1	6.11E-18
				Bnip1	DLT gene set 1	6.26E-18
				Kat2a	DLT gene set 1	6.32E-18
				Kdm3a	DLT gene set 1	6.56E-18
				Aimp1	DLT gene set 1	6.92E-18
				Cyfip1	DLT gene set 1	7.24E-18
				Wasl	DLT gene set 1	7.53E-18
				5730494M16Rik	DLT gene set 1	7.87E-18
				Pds5b	DLT gene set 1	8.03E-18
				Asb3	DLT gene set 1	8.06E-18
				Pole4	DLT gene set 1	8.15E-18
				Gm6505	DLT gene set 1	8.67E-18
				Phf14	DLT gene set 1	8.70E-18
				Srprb	DLT gene set 1	8.71E-18
				Glod4	DLT gene set 1	8.81E-18
				Med1	DLT gene set 1	8.91E-18
				Ankrd54	DLT gene set 1	9.82E-18
				Ppp5c	DLT gene set 1	9.99E-18
				Usp10	DLT gene set 1	1.03E-17
				Foxp1	DLT gene set 1	1.06E-17
				Zfp280b	DLT gene set 1	1.08E-17
				Ammecr1l	DLT gene set 1	1.09E-17
				Mak16	DLT gene set 1	1.14E-17
				Cdc73	DLT gene set 1	1.18E-17
				Mmab	DLT gene set 1	1.18E-17
				Diablo	DLT gene set 1	1.19E-17
				Ctdspl2	DLT gene set 1	1.23E-17
				Ahcyl1	DLT gene set 1	1.29E-17
				Canx	DLT gene set 1	1.31E-17
				Fxn	DLT gene set 1	1.32E-17
				Mrpl44	DLT gene set 1	1.43E-17
				Nkd1	DLT gene set 1	1.43E-17
				1700037H04Rik	DLT gene set 1	1.50E-17
				Hsd17b4	DLT gene set 1	1.52E-17
				Spag7	DLT gene set 1	1.58E-17
				Pi4k2b	DLT gene set 1	1.64E-17
				Gins4	DLT gene set 1	1.79E-17
				Sec22b	DLT gene set 1	1.83E-17
				2810002N01Rik	DLT gene set 1	1.90E-17
				Traf2	DLT gene set 1	1.98E-17
				Mmd	DLT gene set 1	2.01E-17
				Jmjd4	DLT gene set 1	2.03E-17
				Gpbp1l1	DLT gene set 1	2.11E-17
				Tmem55b	DLT gene set 1	2.16E-17
				Dlst	DLT gene set 1	2.18E-17
				Gm12966	DLT gene set 1	2.24E-17
				Mrps30	DLT gene set 1	2.44E-17
				Ermp1	DLT gene set 1	2.48E-17
				Plekho1	DLT gene set 1	2.49E-17
				Tmed5	DLT gene set 1	2.58E-17
				Fam48a	DLT gene set 1	2.64E-17
				6330549D23Rik	DLT gene set 1	2.70E-17
				Sec31a	DLT gene set 1	2.75E-17
				Fntb	DLT gene set 1	2.77E-17
				Itga6	DLT gene set 1	2.92E-17
				Polr3f	DLT gene set 1	2.97E-17
				Gtf2e1	DLT gene set 1	3.01E-17
				Dennd2a	DLT gene set 1	3.08E-17
				Utp14a	DLT gene set 1	3.35E-17
				Dync2li1	DLT gene set 1	3.42E-17
				Unc50	DLT gene set 1	3.48E-17
				Bag2	DLT gene set 1	3.50E-17
				Raph1	DLT gene set 1	3.52E-17
				Gm8822	DLT gene set 1	3.56E-17
				Prkcsh	DLT gene set 1	3.58E-17
				A930004D18Rik	DLT gene set 1	3.59E-17
				Hsp90ab1	DLT gene set 1	3.64E-17
				Pias2	DLT gene set 1	3.89E-17
				Fhl1	DLT gene set 1	4.08E-17
				Asb6	DLT gene set 1	4.13E-17
				Hadha	DLT gene set 1	4.15E-17
				Tgds	DLT gene set 1	4.20E-17
				Irf3	DLT gene set 1	4.25E-17
				Dhx16	DLT gene set 1	4.47E-17
				Hace1	DLT gene set 1	4.59E-17
				Pard6g	DLT gene set 1	4.77E-17
				Med4	DLT gene set 1	4.98E-17
				Mrpl43	DLT gene set 1	5.28E-17
				Stag1	DLT gene set 1	5.44E-17
				Itpripl1	DLT gene set 1	5.50E-17
				Arid2	DLT gene set 1	5.52E-17
				Rab10	DLT gene set 1	5.56E-17
				Mvk	DLT gene set 1	5.62E-17
				Capza1	DLT gene set 1	5.67E-17
				Hnrnpm	DLT gene set 1	5.70E-17
				Stard7	DLT gene set 1	5.91E-17
				Pcbp2	DLT gene set 1	5.93E-17
				Edc4	DLT gene set 1	5.95E-17
				Rpl27	DLT gene set 1	5.97E-17
				Wasf2	DLT gene set 1	6.02E-17
				Atp6v0a2	DLT gene set 1	6.07E-17
				Shoc2	DLT gene set 1	6.25E-17
				Chchd5	DLT gene set 1	6.33E-17
				Acsf2	DLT gene set 1	6.42E-17
				Mcts2	DLT gene set 1	6.65E-17
				1810043H04Rik	DLT gene set 1	6.72E-17
				Fn3krp	DLT gene set 1	6.88E-17
				Usp25	DLT gene set 1	6.91E-17
				Tmod3	DLT gene set 1	7.00E-17
				Gpx1	DLT gene set 1	7.02E-17
				Aqr	DLT gene set 1	7.30E-17
				Med17	DLT gene set 1	7.38E-17
				Imp3	DLT gene set 1	7.52E-17
				1200011M11Rik	DLT gene set 1	7.69E-17
				Imp4	DLT gene set 1	8.10E-17
				Polq	DLT gene set 1	8.23E-17
				Vprbp	DLT gene set 1	8.24E-17
				2310011J03Rik	DLT gene set 1	8.59E-17
				Msto1	DLT gene set 1	8.85E-17
				Acbd6	DLT gene set 1	9.44E-17
				2610301B20Rik	DLT gene set 1	9.52E-17
				Tle1	DLT gene set 1	9.57E-17
				Ddx24	DLT gene set 1	9.79E-17
				Wdr3	DLT gene set 1	1.08E-16
				Epb4.1l2	DLT gene set 1	1.09E-16
				02-sep	DLT gene set 1	1.13E-16
				4732418C07Rik	DLT gene set 1	1.14E-16
				Tyro3	DLT gene set 1	1.15E-16
				Nfu1	DLT gene set 1	1.16E-16
				Setd2	DLT gene set 1	1.18E-16
				Ivd	DLT gene set 1	1.22E-16
				Gt(ROSA)26Sor	DLT gene set 1	1.24E-16
				Cebpg	DLT gene set 1	1.28E-16
				Gabpa	DLT gene set 1	1.32E-16
				5830418K08Rik	DLT gene set 1	1.34E-16
				Ttc14	DLT gene set 1	1.36E-16
				Usp38	DLT gene set 1	1.42E-16
				Stk38l	DLT gene set 1	1.45E-16
				Fbxo28	DLT gene set 1	1.45E-16
				Med29	DLT gene set 1	1.47E-16
				Gtf3c4	DLT gene set 1	1.51E-16
				Rpf2	DLT gene set 1	1.59E-16
				Atpaf2	DLT gene set 1	1.65E-16
				Ext1	DLT gene set 1	1.66E-16
				Dnajb12	DLT gene set 1	1.67E-16
				Zfp687	DLT gene set 1	1.68E-16
				Tmem134	DLT gene set 1	1.68E-16
				Polr1a	DLT gene set 1	1.70E-16
				Rpain	DLT gene set 1	1.74E-16
				Prkag1	DLT gene set 1	1.77E-16
				Zbed3	DLT gene set 1	1.78E-16
				Tssc4	DLT gene set 1	1.79E-16
				Ldlrad3	DLT gene set 1	1.82E-16
				Sp2	DLT gene set 1	1.83E-16
				Cald1	DLT gene set 1	1.83E-16
				Gm4784	DLT gene set 1	2.01E-16
				Upf2	DLT gene set 1	2.01E-16
				Rnpep	DLT gene set 1	2.04E-16
				Tmem199	DLT gene set 1	2.11E-16
				Zik1	DLT gene set 1	2.13E-16
				Mettl14	DLT gene set 1	2.13E-16
				Sc4mol	DLT gene set 1	2.13E-16
				Srp19	DLT gene set 1	2.14E-16
				Aldoa	DLT gene set 1	2.21E-16
				Snrnp40	DLT gene set 1	2.22E-16
				Parn	DLT gene set 1	2.28E-16
				Rev1	DLT gene set 1	2.29E-16
				Atad2b	DLT gene set 1	2.30E-16
				Usp8	DLT gene set 1	2.33E-16
				Med14	DLT gene set 1	2.37E-16
				Msl1	DLT gene set 1	2.43E-16
				Tmem138	DLT gene set 1	2.49E-16
				Ipmk	DLT gene set 1	2.51E-16
				Ube2g2	DLT gene set 1	2.53E-16
				Mettl13	DLT gene set 1	2.60E-16
				Cept1	DLT gene set 1	2.61E-16
				Zfx	DLT gene set 1	2.92E-16
				Tut1	DLT gene set 1	3.14E-16
				Eef1e1	DLT gene set 1	3.32E-16
				Pwwp2a	DLT gene set 1	3.37E-16
				Dbr1	DLT gene set 1	3.40E-16
				Dhx33	DLT gene set 1	3.58E-16
				Psmd12	DLT gene set 1	3.67E-16
				Rtcd1	DLT gene set 1	3.68E-16
				Fgfbp3	DLT gene set 1	3.68E-16
				Fam181b	DLT gene set 1	3.79E-16
				Rhob	DLT gene set 1	3.93E-16
				Clk2	DLT gene set 1	4.00E-16
				Msl3	DLT gene set 1	4.01E-16
				Gm3608	DLT gene set 1	4.08E-16
				Flrt3	DLT gene set 1	4.17E-16
				Taf15	DLT gene set 1	4.25E-16
				Gm9434	DLT gene set 1	4.26E-16
				Cdc42se2	DLT gene set 1	4.32E-16
				1110057K04Rik	DLT gene set 1	4.34E-16
				Gm13743	DLT gene set 1	4.89E-16
				Dpagt1	DLT gene set 1	4.90E-16
				Thap7	DLT gene set 1	4.90E-16
				Dph2	DLT gene set 1	5.09E-16
				Gzf1	DLT gene set 1	5.22E-16
				Mtpap	DLT gene set 1	5.30E-16
				Mbtps1	DLT gene set 1	5.39E-16
				Cdr2l	DLT gene set 1	5.47E-16
				BC005561	DLT gene set 1	5.57E-16
				Capns1	DLT gene set 1	5.95E-16
				Rpl10a	DLT gene set 1	6.07E-16
				Plekhg1	DLT gene set 1	6.20E-16
				Gm10202	DLT gene set 1	6.46E-16
				Rela	DLT gene set 1	6.56E-16
				2810474O19Rik	DLT gene set 1	6.62E-16
				Spns1	DLT gene set 1	6.66E-16
				Dnlz	DLT gene set 1	6.75E-16
				Gpn1	DLT gene set 1	6.75E-16
				Rab22a	DLT gene set 1	7.02E-16
				Med8	DLT gene set 1	7.03E-16
				Ccdc109a	DLT gene set 1	7.17E-16
				Poglut1	DLT gene set 1	7.25E-16
				Rbpj	DLT gene set 1	7.34E-16
				Gm4885	DLT gene set 1	7.43E-16
				Arfrp1	DLT gene set 1	7.50E-16
				Zmpste24	DLT gene set 1	7.57E-16
				1200014J11Rik	DLT gene set 1	7.69E-16
				Tmem60	DLT gene set 1	7.82E-16
				Fbxo3	DLT gene set 1	7.88E-16
				6330503K22Rik	DLT gene set 1	8.35E-16
				Mtf2	DLT gene set 1	8.44E-16
				Srek1	DLT gene set 1	8.49E-16
				Gmeb1	DLT gene set 1	8.49E-16
				Nadk	DLT gene set 1	8.51E-16
				Abcd3	DLT gene set 1	8.56E-16
				Ppp6c	DLT gene set 1	8.84E-16
				Wdr70	DLT gene set 1	9.25E-16
				Ptpra	DLT gene set 1	9.36E-16
				Wscd1	DLT gene set 1	9.83E-16
				Tmx1	DLT gene set 1	1.00E-15
				Lrdd	DLT gene set 1	1.01E-15
				Dffb	DLT gene set 1	1.11E-15
				Ppp2r3c	DLT gene set 1	1.11E-15
				Hdac6	DLT gene set 1	1.24E-15
				Fam175b	DLT gene set 1	1.25E-15
				Hipk1	DLT gene set 1	1.27E-15
				Lass5	DLT gene set 1	1.27E-15
				Vps26a	DLT gene set 1	1.29E-15
				Slc15a4	DLT gene set 1	1.31E-15
				Cramp1l	DLT gene set 1	1.32E-15
				Acap2	DLT gene set 1	1.33E-15
				Xab2	DLT gene set 1	1.40E-15
				Ppm1b	DLT gene set 1	1.42E-15
				Nedd4	DLT gene set 1	1.42E-15
				Fam173b	DLT gene set 1	1.50E-15
				Cox11	DLT gene set 1	1.63E-15
				Nkap	DLT gene set 1	1.80E-15
				Smad5	DLT gene set 1	1.80E-15
				Pigu	DLT gene set 1	1.81E-15
				Kdm6a	DLT gene set 1	1.90E-15
				Cdk7	DLT gene set 1	1.92E-15
				Zdhhc2	DLT gene set 1	1.97E-15
				A230046K03Rik	DLT gene set 1	2.04E-15
				Zfp688	DLT gene set 1	2.06E-15
				Bod1l	DLT gene set 1	2.06E-15
				Klhl13	DLT gene set 1	2.07E-15
				Oxsr1	DLT gene set 1	2.17E-15
				Limd2	DLT gene set 1	2.17E-15
				Zfp322a	DLT gene set 1	2.22E-15
				Samm50	DLT gene set 1	2.24E-15
				Atp2a2	DLT gene set 1	2.29E-15
				Eci2	DLT gene set 1	2.31E-15
				Pih1d1	DLT gene set 1	2.37E-15
				Cdk17	DLT gene set 1	2.37E-15
				Cnot4	DLT gene set 1	2.44E-15
				Mrps9	DLT gene set 1	2.51E-15
				Setd1a	DLT gene set 1	2.55E-15
				Zfp358	DLT gene set 1	2.61E-15
				Lrrfip2	DLT gene set 1	2.71E-15
				Casc3	DLT gene set 1	2.75E-15
				Pef1	DLT gene set 1	2.83E-15
				Sp1	DLT gene set 1	2.85E-15
				Gtf3c5	DLT gene set 1	2.86E-15
				Nt5m	DLT gene set 1	2.89E-15
				Mrps2	DLT gene set 1	2.99E-15
				Lats1	DLT gene set 1	3.22E-15
				Acy1	DLT gene set 1	3.29E-15
				Ubxn6	DLT gene set 1	3.32E-15
				Rbbp5	DLT gene set 1	3.41E-15
				Bag5	DLT gene set 1	3.49E-15
				Trim24	DLT gene set 1	3.60E-15
				Hnrnpa3	DLT gene set 1	3.69E-15
				Mapkapk5	DLT gene set 1	3.96E-15
				Etv1	DLT gene set 1	4.06E-15
				Agpat6	DLT gene set 1	4.08E-15
				Cdkal1	DLT gene set 1	4.35E-15
				Slc39a10	DLT gene set 1	4.36E-15
				Stk11ip	DLT gene set 1	4.75E-15
				Trib1	DLT gene set 1	4.77E-15
				Tsc22d2	DLT gene set 1	4.93E-15
				Med16	DLT gene set 1	5.13E-15
				Mpzl1	DLT gene set 1	5.19E-15
				Mudeng	DLT gene set 1	5.33E-15
				Sphk2	DLT gene set 1	5.34E-15
				Smg6	DLT gene set 1	5.44E-15
				Ncoa3	DLT gene set 1	5.48E-15
				Pigv	DLT gene set 1	5.53E-15
				Dpcd	DLT gene set 1	6.08E-15
				Eya3	DLT gene set 1	6.42E-15
				Psmg4	DLT gene set 1	6.49E-15
				Rab9	DLT gene set 1	6.53E-15
				Rpl8	DLT gene set 1	6.80E-15
				AW209491	DLT gene set 1	6.84E-15
				Plaa	DLT gene set 1	6.87E-15
				Ppil3	DLT gene set 1	6.89E-15
				Psmg3	DLT gene set 1	6.91E-15
				Lrp6	DLT gene set 1	6.92E-15
				Mars	DLT gene set 1	7.34E-15
				Lrrc47	DLT gene set 1	7.48E-15
				Zfp830	DLT gene set 1	7.89E-15
				Sbds	DLT gene set 1	8.23E-15
				Pgm1	DLT gene set 1	8.45E-15
				1190005F20Rik	DLT gene set 1	8.62E-15
				0610030E20Rik	DLT gene set 1	8.89E-15
				Tmem179b	DLT gene set 1	9.17E-15
				Hsph1	DLT gene set 1	9.53E-15
				Slc31a1	DLT gene set 1	1.03E-14
				Acad9	DLT gene set 1	1.04E-14
				Ufsp2	DLT gene set 1	1.04E-14
				Ube3c	DLT gene set 1	1.11E-14
				Tor1b	DLT gene set 1	1.13E-14
				Eif2b3	DLT gene set 1	1.24E-14
				Hspbp1	DLT gene set 1	1.24E-14
				Mzt2	DLT gene set 1	1.25E-14
				Asph	DLT gene set 1	1.32E-14
				Cpsf1	DLT gene set 1	1.37E-14
				Gm8522	DLT gene set 1	1.40E-14
				Uba3	DLT gene set 1	1.44E-14
				Dzip3	DLT gene set 1	1.48E-14
				Hbs1l	DLT gene set 1	1.52E-14
				Gdf11	DLT gene set 1	1.54E-14
				Uspl1	DLT gene set 1	1.56E-14
				Ift52	DLT gene set 1	1.59E-14
				1810030O07Rik	DLT gene set 1	1.64E-14
				Atr	DLT gene set 1	1.65E-14
				Pcdh19	DLT gene set 1	1.68E-14
				Gm13736	DLT gene set 1	1.68E-14
				Tmed9	DLT gene set 1	1.71E-14
				Alms1	DLT gene set 1	1.74E-14
				Gm5697	DLT gene set 1	1.85E-14
				Prkra	DLT gene set 1	1.86E-14
				Arfgap2	DLT gene set 1	1.87E-14
				Aldh18a1	DLT gene set 1	1.87E-14
				Ccdc50	DLT gene set 1	2.01E-14
				Pan2	DLT gene set 1	2.03E-14
				Scaf8	DLT gene set 1	2.08E-14
				Dph3	DLT gene set 1	2.09E-14
				Cbll1	DLT gene set 1	2.11E-14
				Med7	DLT gene set 1	2.15E-14
				Fxr2	DLT gene set 1	2.19E-14
				2610034B18Rik	DLT gene set 1	2.33E-14
				Btbd3	DLT gene set 1	2.54E-14
				Myo19	DLT gene set 1	2.56E-14
				Mrps34	DLT gene set 1	2.61E-14
				Tubgcp2	DLT gene set 1	2.72E-14
				Gcfc1	DLT gene set 1	2.74E-14
				Dcp1a	DLT gene set 1	2.75E-14
				Galk2	DLT gene set 1	2.75E-14
				Cdc40	DLT gene set 1	2.94E-14
				Nfe2l1	DLT gene set 1	2.96E-14
				Ptpn9	DLT gene set 1	3.10E-14
				Rasl11b	DLT gene set 1	3.19E-14
				Nras	DLT gene set 1	3.28E-14
				Osbpl11	DLT gene set 1	3.32E-14
				Tars2	DLT gene set 1	3.44E-14
				Mllt1	DLT gene set 1	3.48E-14
				Dmtf1	DLT gene set 1	3.49E-14
				Faf2	DLT gene set 1	3.56E-14
				Rtel1	DLT gene set 1	3.58E-14
				Gm15519	DLT gene set 1	3.59E-14
				Mrps16	DLT gene set 1	3.62E-14
				Lrrc14	DLT gene set 1	3.72E-14
				Tfb1m	DLT gene set 1	3.76E-14
				Spred1	DLT gene set 1	3.86E-14
				Zfand1	DLT gene set 1	3.88E-14
				Timp2	DLT gene set 1	3.91E-14
				Rlf	DLT gene set 1	3.91E-14
				Qdpr	DLT gene set 1	3.99E-14
				Rps6kb1	DLT gene set 1	4.12E-14
				Cep68	DLT gene set 1	4.15E-14
				Ranbp2	DLT gene set 1	4.16E-14
				Ccar1	DLT gene set 1	4.36E-14
				Pcyox1l	DLT gene set 1	4.45E-14
				Rnf2	DLT gene set 1	4.62E-14
				Safb2	DLT gene set 1	4.65E-14
				Tns3	DLT gene set 1	4.68E-14
				Wdr37	DLT gene set 1	4.70E-14
				Nae1	DLT gene set 1	4.81E-14
				Mrps15	DLT gene set 1	5.12E-14
				Tceb3	DLT gene set 1	5.17E-14
				Pde3b	DLT gene set 1	5.23E-14
				Ap1g1	DLT gene set 1	5.46E-14
				Man1a2	DLT gene set 1	5.49E-14
				Rapgef6	DLT gene set 1	6.31E-14
				Trnt1	DLT gene set 1	6.34E-14
				Fam134a	DLT gene set 1	6.52E-14
				Atpbd4	DLT gene set 1	6.57E-14
				Glipr2	DLT gene set 1	6.73E-14
				Ctcf	DLT gene set 1	6.83E-14
				Mat2b	DLT gene set 1	6.86E-14
				Gm6195	DLT gene set 1	6.92E-14
				Glyr1	DLT gene set 1	7.27E-14
				Rbm12	DLT gene set 1	7.35E-14
				Ubqln2	DLT gene set 1	7.54E-14
				Fem1c	DLT gene set 1	8.73E-14
				Sfxn5	DLT gene set 1	9.05E-14
				Tubgcp5	DLT gene set 1	9.24E-14
				Tmem43	DLT gene set 1	9.32E-14
				Wibg	DLT gene set 1	9.80E-14
				Cpne3	DLT gene set 1	9.97E-14
				Arxes2	DLT gene set 1	1.00E-13
				Dyrk1a	DLT gene set 1	1.01E-13
				Hectd1	DLT gene set 1	1.03E-13
				Nup98	DLT gene set 1	1.09E-13
				Ints9	DLT gene set 1	1.09E-13
				Chd2	DLT gene set 1	1.12E-13
				Pwp2	DLT gene set 1	1.15E-13
				Scamp3	DLT gene set 1	1.15E-13
				Lima1	DLT gene set 1	1.24E-13
				Pak2	DLT gene set 1	1.25E-13
				Zfp617	DLT gene set 1	1.26E-13
				Wdr33	DLT gene set 1	1.28E-13
				Ccdc47	DLT gene set 1	1.32E-13
				Ppp2r2a	DLT gene set 1	1.37E-13
				Bre	DLT gene set 1	1.44E-13
				Mrpl49	DLT gene set 1	1.49E-13
				Cstf2	DLT gene set 1	1.55E-13
				Top3a	DLT gene set 1	1.56E-13
				Rpp14	DLT gene set 1	1.58E-13
				Arhgap17	DLT gene set 1	1.59E-13
				Med26	DLT gene set 1	1.64E-13
				Copb2	DLT gene set 1	1.75E-13
				Gm7658	DLT gene set 1	1.77E-13
				Clcn5	DLT gene set 1	1.77E-13
				Tmem70	DLT gene set 1	1.83E-13
				Ndufaf1	DLT gene set 1	1.84E-13
				Trnau1ap	DLT gene set 1	1.90E-13
				Ubtf	DLT gene set 1	1.91E-13
				Commd2	DLT gene set 1	1.94E-13
				Dhx38	DLT gene set 1	1.99E-13
				Cabin1	DLT gene set 1	2.03E-13
				Tmem161b	DLT gene set 1	2.20E-13
				Itprip	DLT gene set 1	2.21E-13
				Fbxw2	DLT gene set 1	2.26E-13
				Egln1	DLT gene set 1	2.27E-13
				Smek2	DLT gene set 1	2.31E-13
				Zmym4	DLT gene set 1	2.31E-13
				Phf17	DLT gene set 1	2.35E-13
				Phip	DLT gene set 1	2.48E-13
				Srebf1	DLT gene set 1	2.52E-13
				Nnt	DLT gene set 1	2.62E-13
				Gpbp1	DLT gene set 1	2.74E-13
				Zbtb2	DLT gene set 1	2.75E-13
				Zfp629	DLT gene set 1	2.77E-13
				Mkl2	DLT gene set 1	2.79E-13
				Arrb2	DLT gene set 1	2.92E-13
				AI848100	DLT gene set 1	2.92E-13
				Mtif3	DLT gene set 1	2.94E-13
				Actr8	DLT gene set 1	2.96E-13
				5730403B10Rik	DLT gene set 1	3.04E-13
				Rsf1	DLT gene set 1	3.05E-13
				Vcl	DLT gene set 1	3.06E-13
				A830080D01Rik	DLT gene set 1	3.23E-13
				Mast4	DLT gene set 1	3.28E-13
				Hlcs	DLT gene set 1	3.29E-13
				Rgl2	DLT gene set 1	3.30E-13
				Mccc2	DLT gene set 1	3.36E-13
				Ttc13	DLT gene set 1	3.40E-13
				Ufc1	DLT gene set 1	3.42E-13
				Slc12a2	DLT gene set 1	3.49E-13
				Axin2	DLT gene set 1	3.74E-13
				Gatc	DLT gene set 1	3.81E-13
				Qser1	DLT gene set 1	3.88E-13
				Ltn1	DLT gene set 1	4.10E-13
				Stt3a	DLT gene set 1	4.11E-13
				Cdkn2aipnl	DLT gene set 1	4.22E-13
				Bnip2	DLT gene set 1	4.26E-13
				Daxx	DLT gene set 1	4.42E-13
				Hsf1	DLT gene set 1	4.43E-13
				Pacrgl	DLT gene set 1	4.47E-13
				Vps16	DLT gene set 1	4.76E-13
				6430573F11Rik	DLT gene set 1	4.93E-13
				Zfhx4	DLT gene set 1	5.05E-13
				Mzt1	DLT gene set 1	5.12E-13
				Lix1	DLT gene set 1	5.29E-13
				1700019E19Rik	DLT gene set 1	5.33E-13
				Cnpy4	DLT gene set 1	5.39E-13
				Pycrl	DLT gene set 1	5.41E-13
				Wdr54	DLT gene set 1	5.45E-13
				Plcb3	DLT gene set 1	5.47E-13
				Rassf7	DLT gene set 1	5.50E-13
				Zbtb25	DLT gene set 1	5.59E-13
				Ddx54	DLT gene set 1	5.68E-13
				Creb1	DLT gene set 1	5.97E-13
				Eif3i	DLT gene set 1	6.02E-13
				Stx2	DLT gene set 1	6.04E-13
				Cog4	DLT gene set 1	6.21E-13
				Gm6851	DLT gene set 1	6.63E-13
				Sod2	DLT gene set 1	6.79E-13
				Slc35e1	DLT gene set 1	6.81E-13
				Mbtd1	DLT gene set 1	6.89E-13
				Gpkow	DLT gene set 1	7.30E-13
				Gnb2l1	DLT gene set 1	7.62E-13
				Crtc2	DLT gene set 1	7.89E-13
				Mrps26	DLT gene set 1	7.92E-13
				Taf13	DLT gene set 1	7.94E-13
				Dnajb11	DLT gene set 1	8.10E-13
				Rps19bp1	DLT gene set 1	8.12E-13
				Rbm25	DLT gene set 1	8.18E-13
				Cercam	DLT gene set 1	8.72E-13
				Zfp566	DLT gene set 1	8.88E-13
				Mpnd	DLT gene set 1	8.97E-13
				Ints6	DLT gene set 1	9.01E-13
				Usp6nl	DLT gene set 1	9.08E-13
				Fbxl5	DLT gene set 1	9.29E-13
				Lman2l	DLT gene set 1	9.29E-13
				Smad2	DLT gene set 1	9.36E-13
				Rnf113a2	DLT gene set 1	9.60E-13
				Cspp1	DLT gene set 1	9.96E-13
				Nubp2	DLT gene set 1	1.04E-12
				Mmadhc	DLT gene set 1	1.04E-12
				Hspbap1	DLT gene set 1	1.05E-12
				Aurkaip1	DLT gene set 1	1.06E-12
				Derl2	DLT gene set 1	1.06E-12
				Nkiras2	DLT gene set 1	1.10E-12
				Ascc2	DLT gene set 1	1.17E-12
				D19Wsu162e	DLT gene set 1	1.17E-12
				AI846148	DLT gene set 1	1.25E-12
				Tank	DLT gene set 1	1.39E-12
				Srcap+ENSMUST00000084563	DLT gene set 1	1.43E-12
				Gtf2a1	DLT gene set 1	1.45E-12
				Alg11	DLT gene set 1	1.47E-12
				Ppp1cb	DLT gene set 1	1.54E-12
				Pdhx	DLT gene set 1	1.55E-12
				Zfp362	DLT gene set 1	1.70E-12
				Cwf19l1	DLT gene set 1	1.71E-12
				Arih1	DLT gene set 1	1.72E-12
				Mysm1	DLT gene set 1	1.72E-12
				Thyn1	DLT gene set 1	1.82E-12
				Uhmk1	DLT gene set 1	1.86E-12
				Pnkd	DLT gene set 1	1.86E-12
				Solh	DLT gene set 1	2.01E-12
				Zfp212	DLT gene set 1	2.01E-12
				Stk4	DLT gene set 1	2.05E-12
				Rad51l1	DLT gene set 1	2.09E-12
				Ankrd28	DLT gene set 1	2.18E-12
				Rbm15b+ENSMUST00000055843+NM_175402	DLT gene set 1	2.21E-12
				Siah1a	DLT gene set 1	2.27E-12
				Drg1	DLT gene set 1	2.28E-12
				Casp2	DLT gene set 1	2.29E-12
				Rmnd5a	DLT gene set 1	2.30E-12
				Gorasp1	DLT gene set 1	2.31E-12
				Ccdc90b	DLT gene set 1	2.32E-12
				Ccdc9	DLT gene set 1	2.33E-12
				Preb	DLT gene set 1	2.34E-12
				Fam57a	DLT gene set 1	2.37E-12
				Rp2h	DLT gene set 1	2.47E-12
				8430410K20Rik	DLT gene set 1	2.48E-12
				Sra1	DLT gene set 1	2.53E-12
				Tti1	DLT gene set 1	2.58E-12
				Cdc42se1	DLT gene set 1	2.58E-12
				Gm16707	DLT gene set 1	2.66E-12
				Skiv2l	DLT gene set 1	2.73E-12
				Fam53c	DLT gene set 1	2.80E-12
				Mfn1	DLT gene set 1	2.81E-12
				Ube2d2	DLT gene set 1	2.87E-12
				Tmem186	DLT gene set 1	2.90E-12
				Slmap	DLT gene set 1	2.98E-12
				Smcr7l	DLT gene set 1	2.99E-12
				Gapdh	DLT gene set 1	3.10E-12
				Mcm3ap	DLT gene set 1	3.11E-12
				Mmp15	DLT gene set 1	3.13E-12
				Gtf2ird1	DLT gene set 1	3.15E-12
				Mier3	DLT gene set 1	3.35E-12
				Cobra1	DLT gene set 1	3.45E-12
				Klhl9	DLT gene set 1	3.48E-12
				Dyrk3	DLT gene set 1	3.52E-12
				Emid1	DLT gene set 1	3.54E-12
				Elavl1	DLT gene set 1	3.76E-12
				Atp9b	DLT gene set 1	3.94E-12
				Tmx3	DLT gene set 1	4.06E-12
				Cldn9	DLT gene set 1	4.22E-12
				Braf	DLT gene set 1	4.27E-12
				Zdhhc21	DLT gene set 1	4.32E-12
				Zkscan3	DLT gene set 1	4.43E-12
				Exosc4	DLT gene set 1	4.59E-12
				Tspan31	DLT gene set 1	4.76E-12
				2610002J02Rik	DLT gene set 1	4.78E-12
				Sipa1l1	DLT gene set 1	4.85E-12
				Slc25a11	DLT gene set 1	4.85E-12
				Bend3	DLT gene set 1	5.25E-12
				Fgd6	DLT gene set 1	5.36E-12
				Lpp	DLT gene set 1	5.51E-12
				1110031I02Rik	DLT gene set 1	5.84E-12
				Cdk12	DLT gene set 1	5.96E-12
				Fbxo45	DLT gene set 1	6.02E-12
				Phyh	DLT gene set 1	6.55E-12
				Ino80	DLT gene set 1	6.81E-12
				Scamp2	DLT gene set 1	6.97E-12
				Rpl36	DLT gene set 1	7.44E-12
				Lias	DLT gene set 1	7.45E-12
				Bud31	DLT gene set 1	7.90E-12
				Gm17149	DLT gene set 1	8.05E-12
				Ift27	DLT gene set 1	8.33E-12
				Thbs3	DLT gene set 1	8.56E-12
				Rpap2	DLT gene set 1	9.41E-12
				Rnf34	DLT gene set 1	9.83E-12
				Crat	DLT gene set 1	1.06E-11
				Zmat3	DLT gene set 1	1.08E-11
				Arfip2	DLT gene set 1	1.08E-11
				2810008D09Rik	DLT gene set 1	1.17E-11
				Dhx35	DLT gene set 1	1.20E-11
				Cep250	DLT gene set 1	1.23E-11
				Lzic	DLT gene set 1	1.24E-11
				Prkaa1	DLT gene set 1	1.26E-11
				Rnpc3	DLT gene set 1	1.32E-11
				Prkdc	DLT gene set 1	1.34E-11
				Slc30a7	DLT gene set 1	1.34E-11
				Gm10297	DLT gene set 1	1.39E-11
				Aspscr1	DLT gene set 1	1.40E-11
				Nars	DLT gene set 1	1.41E-11
				Zfp41	DLT gene set 1	1.42E-11
				Shisa4	DLT gene set 1	1.44E-11
				Farsa	DLT gene set 1	1.50E-11
				Rhobtb2	DLT gene set 1	1.54E-11
				Ctnnbl1	DLT gene set 1	1.56E-11
				Drg2	DLT gene set 1	1.58E-11
				Tmem231	DLT gene set 1	1.60E-11
				1190002N15Rik	DLT gene set 1	1.61E-11
				Maml3	DLT gene set 1	1.67E-11
				Pigh	DLT gene set 1	1.68E-11
[truncated: 877 more rows]
