# Supplementary material for: CYCLIN-B1/2 and -D1 act in opposition to coordinate cortical progenitor self-renewal and lineage commitment
Source: Nat Commun. 2020 Jun 9;11:2898. doi: 10.1038/s41467-020-16597-8 (PMC7283355; doi:10.1038/s41467-020-16597-8)
Supplement: Supplementary file 10 — Source Data [file 41467_2020_16597_MOESM10_ESM.xlsx]

## Sheet: Fig 3
E9
	Tuj	Ctip2	Satb2	% Ctip2	%Satb2
1	86	55	49	0.639535	0.569767
2	93	53	43	0.569892	0.462366
3	64	36	21	0.5625	0.328125
4	59	38	30	0.644068	0.508475
5	164	80	77	0.487805	0.469512
				0.58076	0.467649	0.0531255
E9
	Tuj	% Sox5	%Pou3f2	% Sox5	%Pou3f2
1	34	17	16	0.5	0.470588
2	31	20	16	0.645161	0.516129
3	59	34	26	0.576271	0.440678
4	20	11	12	0.55	0.6
5	25	16	10	0.64	0.4
				0.582286	0.485479	0.0605648

## Sheet: Fig 4
E11 Hmmr	Tuj	Ctip2	Satb2	% Ctip2	%Satb2		E13 Hmmr	Tuj	Ctip2	Satb2	% Ctip2	%Satb2		E15 Hmmr	Tuj	Ctip2	Satb2	% Ctip2	%Satb2
GFP							GFP							GFP
1	17	16	4	0.941176	0.235294		1	16	10	7	0.625	0.4375		1	20	1	18	0.05	0.9
2	32	25	10	0.78125	0.3125		2	46	30	16	0.652174	0.347826		2	17	0	14	0	0.823529
3	31	26	7	0.83871	0.225806		3	10	9	7	0.9	0.7		3	40	0	34	0	0.85
4	14	13	3	0.928571	0.214286		4	23	20	9	0.869565	0.391304		4	19	0	13	0	0.684211
5	16	16	3	1	0.1875		5	33	25	13	0.757576	0.393939		5	10	0	6	0	0.6
				0.897942	0.235077						0.760863	0.454114						0.01	0.771548
				0.0871044	0.0468406						0.123954	0.141067						0.0223607	0.124913
Hmmr							Hmmr							Hmmr
1	30	20	22	0.666667	0.733333		1	15	10	10	0.666667	0.666667		1	12	1	8	0.0833333	0.666667
2	23	16	14	0.695652	0.608696		2	16	11	12	0.6875	0.75		2	16	0	12	0	0.75
3	21	17	9	0.809524	0.428571		3	14	8	10	0.571429	0.714286		3	40	0	35	0	0.875
4	16	13	10	0.8125	0.625		4	10	6	6	0.6	0.6		4	19	0	14	0	0.736842
5	20	15	9	0.75	0.45		5	23	11	17	0.478261	0.73913		5	17	0	12	0	0.705882
6	12	10	6	0.833333	0.5						0.600771	0.694017						0.0166667	0.746878
				0.761279	0.5576						0.0832683	0.061578						0.0372678	0.078486
				0.0685982	0.117966						0.047659	0.0151689						0.742344	0.719955
				0.0227472	0.000538012
E11 Hmmr	Tuj	Sox5	Pou3f2	% Sox5	%Pou3f2		E13 Hmmr	Tuj	Sox5	Pou3f2	% Sox5	%Pou3f2		E15 Hmmr	Tuj	Sox5	Pou3f2	% Sox5	%Pou3f2
GFP							GFP							GFP
1	32	27	3	0.84375	0.09375		1	44	22	18	0.5	0.409091		1	14	0	9	0	0.642857
2	74	62	8	0.837838	0.108108		2	31	22	7	0.709677	0.225806		2	33	1	21	0.030303	0.636364
3	82	68	10	0.829268	0.121951		3	66	46	18	0.69697	0.272727		3	42	1	29	0.0238095	0.690476
4	57	48	6	0.842105	0.105263		4	56	33	25	0.589286	0.446429		4	33	1	25	0.030303	0.757576
5	47	39	3	0.829787	0.0638298						0.623983	0.338513		5	53	4	37	0.0754717	0.698113
				0.83655	0.0985805						0.0987358	0.105921						0.0319775	0.685077
				0.00676605	0.0218665													0.027325	0.049017
Hmmr							Hmmr							Hmmr
1	18	11	7	0.611111	0.388889		1	27	10	18	0.37037	0.666667		1	72	4	40	0.0555556	0.555556
2	7	5	4	0.714286	0.571429		2	31	8	21	0.258065	0.677419		2	31	2	21	0.0645161	0.677419
3	21	16	9	0.761905	0.428571		3	26	8	18	0.307692	0.692308		3	43	1	29	0.0232558	0.674419
4	25	17	12	0.68	0.48		4	54	14	28	0.259259	0.518519		4	57	2	40	0.0350877	0.701754
5	11	8	4	0.727273	0.363636						0.298847	0.638728		5	29	0	22	0	0.758621
				0.698915	0.446505						0.0529913	0.0808263						0.035683	0.673554
				0.0571739	0.082517						0.00282595	0.00481076						0.0257601	0.074113
				0.00545815	0.000427223													0.830914	0.780301
E11 Slc1a5	Tuj	Ctip2	Satb2	% Ctip2	%Satb2
GFP
1	42	35	8	0.833333	0.190476
2	29	23	6	0.793103	0.206897
3	47	38	13	0.808511	0.276596
4	44	38	12	0.863636	0.272727
5	54	44	11	0.814815	0.203704
				0.82268	0.23008
				0.027057	0.041183
Slc1a5
1	27	23	1	0.851852	0.037037
2	57	53	7	0.929825	0.122807
3	29	25	2	0.862069	0.0689655
4	27	23	1	0.851852	0.037037
5	38	33	1	0.868421	0.0263158
				0.872804	0.0584325
				0.0326488	0.0393765
				0.0304481	0.000148492
E11 Slc1a5	Tuj	Sox5	Pou3f2	% Sox5	% Pou3f2
GFP
1	28	23	3	0.821429	0.107143
2	49	39	5	0.795918	0.102041
3	21	18	3	0.857143	0.142857
4	32	25	4	0.78125	0.125
5	40	32	4	0.8	0.1
				0.811148	0.115408
				0.029459	0.0182336
Slc1a5
1	32	30	1	0.9375	0.03125
2	34	30	1	0.882353	0.0294118
3	31	29	1	0.935484	0.0322581
4	29	27	1	0.931034	0.0344828
5	39	35	2	0.897436	0.0512821
				0.916761	0.0357369
				0.0252079	0.00888069
				0.000321345	0.00014583

## Sheet: Fig 5
Hmmr Pi	G1	S	G2/M
GFP 1	65.4	14.4	15.9
GFP 2	63.8	15.8	15.5
GFP 3	64.4	15.5	15.9
	64.5333	15.2333	15.7667	2.62522	0.619692	0.641388
	0.80829	0.737111	0.23094	0.0657625	0.0599714	0.0187893
Hmmr 1	37.7	11.7	45.4					Efna5 1	62.3	12.4	21.7
Hmmr 2	35.4	11	50.3					Efna5 2	61.7	13.3	20.3
Hmmr 3	35.6	11.1	49					Efna5 3	62.4	13.5	19.6
	36.2333	11.2667	48.2333	1.47397	0.458328	1.96213			0.000327022	0.0157167	0.000767019
	1.2741	0.378594	2.53837	0.103661	0.0308024	0.206522
	2.41154e-05	0.00373769	0.00188928
Gpc6 Pi	G1	S	G2/M
GFP 1	66	14.2	15.1
GFP 2	69.3	13.3	14.2
GFP 3	65.2	15	15.3
	66.8333	14.1667	14.8667	2.71878	0.5763	0.604776
	2.17332	0.85049	0.585947	0.176822	0.0691959	0.0476726
Gpc6 1	33.2	9	54.6					Efna5 1	62.3	12.4	21.7
Gpc6 2	31.8	10.1	55.2					Efna5 2	61.7	13.3	20.3
Gpc6 3	30.8	8.7	57.1					Efna5 3	62.4	13.5	19.6
	31.9333	9.26667	55.6333	1.29905	0.376968	2.26316			0.000179739	0.00264571	5.15117e-06
	1.20554	0.737111	1.30512	0.098083	0.0599714	0.106184
	0.00011482	0.00179319	3.6114e-05
Ednrb Pi	G1	S	G2/M
GFP 1	63.3	12.3	19.1
GFP 2	62.3	12.1	20.2
GFP 3	68.9	10.1	16.7
	64.8333	11.5	18.6667	2.63742	0.46782	0.75936
	3.55715	1.21655	1.78979	0.28941	0.0989787	0.145617
Ednrb 1	48.2	10.1	38.1					Efna5 1	62.3	12.4	21.7
Ednrb 2	48.9	11.8	34.8					Efna5 2	61.7	13.3	20.3
Ednrb 3	66.4	9.2	19.8					Efna5 3	62.4	13.5	19.6
	54.5	10.3667	30.9	2.21706	0.421716	1.25701			0.328279	0.0539643	0.205769
	10.3116	1.32035	9.75346	0.838955	0.107424	0.793542
	0.218447	0.336042	0.158022

## Sheet: Fig 6
	GFP+	Ctip2+	Satb2+		%Ctip2+	%Satb2+
GFP
1	163	43	82		0.263804	0.503067
2	241	57	104		0.236515	0.431535
3	137	33	65		0.240876	0.474453
4	142	42	63		0.295775	0.443662
					0.259242	0.463179
					0.0271373	0.0321477
mir neg
1	157	31	86		0.197452	0.547771
2	39	8	19		0.205128	0.487179
3	168	36	93		0.214286	0.553571
4	42	10	23		0.238095	0.547619
					0.21374	0.534035
					0.0176345	0.0313598
Ccnb1
1	502	14	424		0.0278884	0.844622
2	268	12	238		0.0447761	0.88806
3	203	7	151		0.0344828	0.743842
4	165	7	126		0.0424242	0.763636
					0.0373929	0.81004
					0.000233477	0.00055035
Ccnd1					0.00771643	0.0678684
1	848	409	359		0.482311	0.423349
2	651	301	235		0.462366	0.360983
3	490	259	171		0.528571	0.34898
4	172	90	62		0.523256	0.360465
					0.499126	0.373444
					3.25108e-05	0.00848029
Ccnd1 mir 3
1	132	1	83		0.00757576	0.628788
2	153	0	126		0	0.823529
3	348	2	272		0.00574713	0.781609
4	358	5	255		0.0139665	0.712291
					0.00682234	0.736554
Ccnb1 mir2 Ccnb2 mir1
1	48	24	18		0.5	0.375
2	66	34	19		0.515152	0.287879
3	67	33	16		0.492537	0.238806
4	48	19	16		0.395833	0.333333
					0.475881	0.308755

## Sheet: Fig 7
E14-18
GFP	Slc1a3
341	94	0.27566
130	41	0.315385
156	38	0.24359
138	31	0.224638
		0.264818
		0.0397476
Ccnb1	Slc1a3
228	106	0.464912
214	104	0.485981
125	53	0.424
298	133	0.446309
		0.455301
		0.000407642
Ccnd1	Slc1a3
478	25	0.0523013
166	12	0.0722892
267	15	0.0561798
163	21	0.128834
		0.0774011
		0.000433793
miRneg	Slc1a3
85	19	0.223529
94	22	0.234043
182	41	0.225275
120	33	0.275
		0.239462
		#REF!
miRD1	Slc1a3
181	84	0.464088
220	105	0.477273
178	87	0.488764
287	132	0.45993
		0.472514
		#REF!
miRB12	Slc1a3
80	9	0.1125
157	15	0.0955414
158	6	0.0379747
103	12	0.116505
		0.0906302
		#REF!
E12-13	GFP	Tbr2+
GFP
1	109	36	0.330275
2	99	37	0.373737
3	121	44	0.363636
4	148	47	0.317568
			0.346304
Ccnb1
1	40	10	0.25
2	11	2	0.181818
3	22	5	0.227273
4	64	14	0.21875
5	50	10	0.2
			0.215568
			0.000219116
Ccnd1
1	41	19	0.463415
2	24	11	0.458333
3	78	40	0.512821
4	74	33	0.445946
			0.470129
			0.000813622
mirNeg
1	142	46	0.323944
2	64	23	0.359375
3	100	38	0.38
4	69	22	0.318841
			0.34554
			0.970436
mirB1/2
1	55	27	0.490909
2	107	48	0.448598
3	64	29	0.453125
4	69	35	0.507246
			0.47497
			0.000731621
mirD1
1	43	9	0.209302
2	81	18	0.222222
3	79	14	0.177215
4	114	29	0.254386
			0.215781
			0.000996247
E12-13
pCIG	angle		Ccnb1	angle		Ccnd1	angle		mir neg	angle		mir B1/2	angle		mir D1	angle
1	82.151		1	88.62		1	63.792		1	79.749		1	40.128		1	83.539
2	76.323		2	81.447		2	68.531		2	75.126		2	56.455		2	75.161
3	85.87		3	84.612		3	45.616		3	82.401		3	66.769		3	85.426
4	69.075		4	86.3		4	50.644		4	74.358		4	37.189		4	87.632
5	69.8		5	78.596		5	65.367		5	74.244		5	47.841		5	80.052
6	71.39		6	74.785		6	56.849		6	66.714		6	60.982		6	83.515
7	70.429		7	89.607		7	49.683		7	69.418		7	40.151		7	84.117
8	80.792		8	85.189		8	62.882		8	71.565		8	41.673		8	86.869
9	70.143		9	87.44		9	65.317		9	73.887		9	40.937		9	72.561
10	68.135		10	86.379		10	58.463		10	72.195		10	41.575		10	84.085
			11	89.843		11	64.767		11	90.699		11	44.363		11	85.684
			12	99.977					12	74.745		12	65.796
			13	82.309					13	98.981		13	53.838
			14	92.237					14	87.439		14	56.495
			15	88.513

## Sheet: Fig 8
NICD
1	191	6	174		0.0314136	0.910995
2	421	7	376		0.0166271	0.893112
3	212	9	188		0.0424528	0.886792
4	249	22	196		0.0883534	0.787149
					0.0447117	0.869512
dnMM
1	121	71	11		0.586777	0.0909091
2	120	89	22		0.741667	0.183333
3	61	31	18		0.508197	0.295082
4	78	39	13		0.5	0.166667
					0.58416	0.183998
Ccnb1/dnMM
1	91	46	38		0.505495	0.417582
2	32	13	11		0.40625	0.34375
3	45	22	15		0.488889	0.333333
4	241	111	103		0.460581	0.427386
					0.465304	0.380513
mirB1/NICD
1	173	14	107		0.0809249	0.618497
2	162	2	114		0.0123457	0.703704
3	246	10	203		0.0406504	0.825203
4	166	11	135		0.0662651	0.813253
					0.0500465	0.740164

## Sheet: Fig 9
Cdk1
1	146	4	115		0.0273973	0.787671
2	204	3	164		0.0147059	0.803922
3	378	21	293		0.0555556	0.775132
4	270	29	190		0.107407	0.703704
					0.0512665	0.767607
dnCdk1
1	128	73	49		0.570312	0.382812
2	56	27	18		0.482143	0.321429
3	48	19	19		0.395833	0.395833
4	25	12	9		0.48	0.36
					0.482072	0.365019
dnCdk1/B1
1	61	14	37		0.229508	0.606557
2	123	27	71		0.219512	0.577236
3	87	19	56		0.218391	0.643678
4	102	20	67		0.196078	0.656863
					0.215872	0.621084
Cdk1/mirB12
1	71	36	28		0.507042	0.394366
2	75	34	32		0.453333	0.426667
3	33	13	14		0.393939	0.424242
4	27	13	9		0.481481	0.333333
					0.458949	0.394652

## Sheet: Supp Fig 5
E11 Gpc6	Tuj	Ctip2	Satb2	% Ctip2	%Satb2		E13 Gpc6	Tuj	Ctip2	Satb2	% Ctip2	%Satb2		E15 Gpc6	Tuj	Ctip2	Satb2	% Ctip2	%Satb2
GFP							GFP							GFP
1	7	7	1	1	0.142857		1	20	18	12	0.9	0.6		1	17	1	15	0.0588235	0.882353
2	29	20	10	0.689655	0.344828		2	14	12	5	0.857143	0.357143		2	18	0	14	0	0.777778
3	7	6	2	0.857143	0.285714		3	15	12	5	0.8	0.333333		3	10	0	6	0	0.6
4	3	3	1	1	0.333333		4	18	12	6	0.666667	0.333333		4	16	0	12	0	0.75
5	26	23	5	0.884615	0.192308		5	27	21	10	0.777778	0.37037		5	19	1	14	0.0526316	0.736842
				0.886283	0.259808						0.800317	0.398836						0.022291	0.749395
				0.127845	0.0887964						0.0887925	0.113575						0.0306016	0.101193
Gpc6							Gpc6							Gpc6
1	6	4	3	0.666667	0.5		1	11	6	10	0.545455	0.909091		1	14	0	12	0	0.857143
2	12	9	5	0.75	0.416667		2	15	10	11	0.666667	0.733333		2	23	0	17	0	0.73913
3	29	22	16	0.758621	0.551724		3	17	11	9	0.647059	0.529412		3	15	1	12	0.0666667	0.8
4	17	12	15	0.705882	0.882353		4	17	12	15	0.705882	0.882353		4	18	1	16	0.0555556	0.888889
5	19	14	11	0.736842	0.578947		5	21	11	16	0.52381	0.761905		5	13	0	10	0	0.769231
6	50	41	29	0.82	0.58						0.617774	0.763219						0.0244444	0.810879
				0.739669	0.584949						0.0791685	0.150858						0.0337017	0.0616982
				0.0517645	0.158208						0.00911652	0.00304526						0.918387	0.286208
				0.0603143	0.00261498
E11 Ednrb	Tuj	Ctip2	Satb2	% Ctip2	%Satb2		E13 Ednrb	Tuj	Ctip2	Satb2	% Ctip2	%Satb2		E15 Ednrb	Tuj	Ctip2	Satb2	% Ctip2	%Satb2
GFP							GFP							GFP
1	16	13	4	0.8125	0.25		1	10	9	8	0.9	0.8		1	14	1	11	0.0714286	0.785714
2	13	12	3	0.923077	0.230769		2	9	8	4	0.888889	0.444444		2	17	0	13	0	0.764706
3	14	12	3	0.857143	0.214286		3	20	12	8	0.6	0.4		3	10	0	6	0	0.6
4	16	12	3	0.75	0.1875		4	16	15	7	0.9375	0.4375		4	23	0	20	0	0.869565
5	12	11	3	0.916667	0.25		5	27	22	9	0.814815	0.333333		5	20	0	17	0	0.85
				0.851877	0.226511						0.828241	0.483056						0.0142857	0.773997
				0.0728429	0.026424						0.135129	0.182575						0.0319438	0.106546
Ednrb							Ednrb							Ednrb
1	27	24	11	0.888889	0.407407		1	13	9	10	0.692308	0.769231		1	9	0	7	0	0.777778
2	19	13	13	0.684211	0.684211		2	15	10	10	0.666667	0.666667		2	15	0	10	0	0.666667
3	8	7	3	0.875	0.375		3	8	6	7	0.75	0.875		3	20	0	14	0	0.7
4	16	10	10	0.625	0.625		4	15	8	11	0.533333	0.733333		4	19	0	14	0	0.736842
5	11	10	8	0.909091	0.727273		5	10	6	9	0.6	0.9		5	14	0	13	0	0.928571
				0.796438	0.563778						0.648462	0.788846						0	0.761972
				0.131715	0.162074						0.0839151	0.0976882						0	0.101932
				0.440511	0.00892106						0.0409132	0.0159081						0.373901	0.859843
E11 Efna5	Tuj	Ctip2	Satb2	% Ctip2	%Satb2
GFP
1	19	16	3	0.842105	0.157895
2	28	20	4	0.714286	0.142857
3	26	20	6	0.769231	0.230769
4	37	31	6	0.837838	0.162162
5	27	24	5	0.888889	0.185185
				0.81047	0.175774
				0.0686502	0.0342838
Efna5
1	26	24	1	0.923077	0.0384615
2	10	10	1	1	0.1
3	13	11	1	0.846154	0.0769231
4	18	16	1	0.888889	0.0555556
5	18	16	1	0.888889	0.0555556
				0.909402	0.0652991
				0.0575259	0.0237139
				0.0395926	0.000549472
E11 Gpc6	Tuj	Sox5	Pou3f2	% Sox5	%Pou3f2		E13 Gpc6	Tuj	Sox5	Pou3f2	% Sox5	%Pou3f2		E15 Gpc6	Tuj	Sox5	Pou3f2	% Sox5	%Pou3f2
GFP							GFP							GFP
1	83	74	10	0.891566	0.120482		1	48	28	20	0.583333	0.416667		1	13	1	10	0.0769231	0.769231
2	91	81	10	0.89011	0.10989		2	40	26	13	0.65	0.325		2	17	0	10	0	0.588235
3	42	34	4	0.809524	0.0952381		3	94	54	31	0.574468	0.329787		3	19	0	13	0	0.684211
4	43	34	4	0.790698	0.0930233		4	58	36	12	0.62069	0.206897		4	25	2	15	0.08	0.6
5	13	11	1	0.846154	0.0769231		5	60	36	25	0.6	0.416667		5	10	0	7	0	0.7
				0.84561	0.0991113						0.605698	0.339003						0.0313846	0.668335
				0.0458533	0.0167128						0.0303948	0.0863082						0.0429889	0.0750338
Gpc6							Gpc6							Gpc6
1	13	8	7	0.615385	0.538462		1	32	12	19	0.375	0.59375		1	9	0	6	0	0.666667
2	17	12	6	0.705882	0.352941		2	65	16	34	0.246154	0.523077		2	13	0	10	0	0.769231
3	16	12	7	0.75	0.4375		3	69	19	35	0.275362	0.507246		3	13	1	11	0.0769231	0.846154
4	15	9	7	0.6	0.466667		4	32	6	15	0.1875	0.46875		4	16	1	9	0.0625	0.5625
5	14	10	6	0.714286	0.428571		5	66	13	40	0.19697	0.606061		5	14	0	9	0	0.642857
				0.677111	0.444828						0.256197	0.539777						0.0278846	0.697482
				0.0657244	0.067092						0.075514	0.0584991						0.0385216	0.111136
				0.00208415	0.000189175						0.000156369	0.00350088						0.89554	0.641754
E11 Ednrb	Tuj	Sox5	Pou3f2	% Sox5	%Pou3f2		E13 Ednrb	Tuj	Sox5	Pou3f2	% Sox5	%Pou3f2		E15 Ednrb	Tuj	Sox5	Pou3f2	% Sox5	%Pou3f2
GFP							GFP							GFP
1	15	13	2	0.866667	0.133333		1	20	13	6	0.65	0.3		1	29	2	20	0.0689655	0.689655
2	25	20	2	0.8	0.08		2	85	47	25	0.552941	0.294118		2	18	0	13	0	0.722222
3	19	16	2	0.842105	0.105263		3	47	24	12	0.510638	0.255319		3	15	1	10	0.0666667	0.666667
4	18	15	2	0.833333	0.111111		4	59	40	18	0.677966	0.305085		4	9	0	8	0	0.888889
5	32	26	3	0.8125	0.09375		5	63	39	21	0.619048	0.333333		5	26	0	16	0	0.615385
				0.830921	0.104692						0.602119	0.297571						0.0271264	0.716564
				0.0260005	0.0199454						0.069136	0.0280109						0.0371533	0.103898
Ednrb							Ednrb							Ednrb
1	12	10	4	0.833333	0.333333		1	57	28	33	0.491228	0.578947		1	27	0	18	0	0.666667
2	8	7	2	0.875	0.25		2	81	25	47	0.308642	0.580247		2	39	1	31	0.025641	0.794872
3	12	10	4	0.833333	0.333333		3	82	36	42	0.439024	0.512195		3	49	1	37	0.0204082	0.755102
4	13	10	5	0.769231	0.384615		4	23	13	12	0.565217	0.521739		4	49	2	32	0.0408163	0.653061
5	21	17	8	0.809524	0.380952		5	50	28	29	0.56	0.58		5	52	3	37	0.0576923	0.711538
				0.824084	0.336447						0.472822	0.554626						0.0289116	0.716248
				0.0386795	0.0542987						0.105562	0.0345461						0.021731	0.0595071
				0.75249	0.000271596						0.0562504	1.76212e-06						0.928925	0.995479
E11 Efna5	Tuj	Sox5	Pou3f2	% Sox5	% Pou3f2
GFP
1	10	8	1	0.8	0.1
2	16	12	2	0.75	0.125
3	28	22	3	0.785714	0.107143
4	30	24	4	0.8	0.133333
5	26	21	3	0.807692	0.115385
	23	18	3	0.782609	0.130435
				0.787669	0.118549
				0.0207529	0.013309
Efna5
1	21	19	1	0.904762	0.047619
2	18	17	1	0.944444	0.0555556
3	24	20	1	0.833333	0.0416667
4	32	29	1	0.90625	0.03125
5	21	19	1	0.904762	0.047619
6	18	17	0	0.944444	0
				0.906333	0.0372851
				0.0405928	0.0199659
				0.00029069	2.01985e-05

## Sheet: Supp Fig 6
E11 Sox2 GFP	Tuj	Ctip2	Satb2	% Ctip2	%Satb2
Bin4
1	30	13	18	0.433333	0.6
2	11	6	4	0.545455	0.363636
3	11	6	5	0.545455	0.454545
4	9	6	4	0.666667	0.444444
5	10	5	7	0.5	0.7
				0.538182	0.512525
				0.0852426	0.135058
Bin3
1	20	9	15	0.45	0.75
2	17	13	6	0.764706	0.352941
3	31	15	6	0.483871	0.193548
4	29	20	10	0.689655	0.344828
5	54	43	20	0.796296	0.37037
				0.636906	0.402338
				0.16037	0.206901
				0.269168	0.352417
Bin2
1	69	54	7	0.782609	0.101449
2	31	23	9	0.741935	0.290323
3	35	28	10	0.8	0.285714
4	27	19	7	0.703704	0.259259
5	42	30	5	0.714286	0.119048
				0.748507	0.211159
				0.0419406	0.0930856
				0.00279582	0.00438928
Bin1				0.198259	0.112411
1	39	35	2	0.897436	0.0512821
2	54	45	2	0.833333	0.037037
3	57	47	4	0.824561	0.0701754
4	71	57	4	0.802817	0.056338
5	23	16	2	0.695652	0.0869565
				0.81076	0.0603578
				0.0733581	0.0190149
				0.000679764	0.00151484
				0.0728452	0.0205828
E11 Sox2 GFP	Tuj	Sox5	Pou3f2	% Sox5	%Pou3f2
Bin4
1	39	23	16	0.589744	0.410256
2	105	60	34	0.571429	0.32381
3	36	22	13	0.611111	0.361111
4	48	28	19	0.583333	0.395833
5	48	36	20	0.75	0.416667
				0.621123	0.381535
				0.0734707	0.0387716
Bin3
1	58	49	17	0.844828	0.293103
2	37	31	14	0.837838	0.378378
3	30	20	11	0.666667	0.366667
4	33	22	11	0.666667	0.333333
5	27	23	9	0.851852	0.333333
				0.77357	0.340963
				0.0977148	0.0334199
				0.0254133	0.115089
Bin2
1	39	33	7	0.846154	0.179487
2	93	84	18	0.903226	0.193548
3	80	70	12	0.875	0.15
4	51	48	10	0.941176	0.196078
5	54	49	7	0.907407	0.12963
				0.894593	0.169749
				0.0358434	0.0289572
				0.0003449	1.69822e-05
Bin1				0.0477238	2.78469e-05
1	213	195	12	0.915493	0.056338
2	126	117	10	0.928571	0.0793651
3	83	75	9	0.903614	0.108434
4	69	63	7	0.913043	0.101449
5	84	79	8	0.940476	0.0952381
				0.92024	0.0881648
				0.0144018	0.0207829
				0.000613929	4.81506e-06
				0.0275492	2.82008e-06

## Sheet: Supp Fig 8
Sox2-GFP	G1	S	G2/M			G1	S	G2/M
Bin4	70.4	17.1	5.8		B4-B1	0.000192809	0.368939	0.000574161
	70.4	15.1	7.7		B4-B2	0.00182138	0.00525642	0.000607528
	72.1	7.4	14.3		B4-B3	0.174684	0.0327483	0.952989
	90.6	7.1	2.3		B3-B1	5.68287e-05	0.0361835	0.00133108
	90.1	3.8	2.7		B3-B2	9.84719e-05	0.0509478	0.000282468
	78.72	10.1	6.56		B2-B1	0.0116391	0.0062932	0.00761433
Bin3	71.5	18.4	5.5
	70.7	20.1	5.4
	62.7	19.9	8.1
	71.7	17.7	7.4
	76.3	13.9	5.7
	70.58	18	6.42						Bin1	Bin2	Bin3	Bin4
								G1	37.34	49.24	70.58	78.72
Bin2	47.3	25.7	20.1					S	13.16	22.3	18	10.1
	49.7	23.4	20.8					G2/M	44.78	22.02	6.42	6.56
	53.8	17.2	22.5
	42.7	24.1	28
	52.7	21.1	18.7
	49.24	22.3	22.02
Bin1	35.4	8.2	52.5
	45.5	15.6	33.2
	39	19.2	34.6
	27.7	10.5	58.5
	39.1	12.3	45.1
	37.34	13.16	44.78
	BrdU	BrdU SoxH	BrdU SoxL	PH3	PH3 SoxH	PH3 SoxL	BrdU/PH3	BrdU PH3 SoxH	BrdU PH3 SoxL		BrdU SoxH %	PH3 SoxH%	BrdU PH3%	BrdU PH3%	BrdU SoxH PH3%	BrdU SoxL PH3%	PH3 SoxH PH3%	PH3 SoxL PH3%	BrdU SoxH%	PH3 SoxH%			0	0
																							0.0625	0.047619
1hr																							0	0
1	43	20	23	11	5	6	0	0	0		0.465116	0.454545	#DIV/0!	0	0	0	0	0	0.465116	0.454545			0.104762	0.0571429
	37	16	21	6	5	1	2	1	1		0.432432	0.833333	0.5	0.0540541	0.0625	0.047619	0.2	0	0.432432	0.833333			0.0891089	0.0581395
	18	9	9	2	1	1	0	0	0		0.5	0.5	#DIV/0!	0	0	0	0	0	0.5	0.5			0.125	0.027027
											0.46585	0.59596	#DIV/0!	0.018018	0.0208333	0.015873	0.0666667	0	0.46585	0.59596			0.106796	0.0546448
2hr																							0.126126	0.112745
1	280	105	175	31	17	14	21	11	10		0.375	0.548387	0.52381	0.075	0.104762	0.0571429	0.647059	0.714286	0.375	0.548387			0.121951	0.0619469
2	187	101	86	26	17	9	14	9	5		0.540107	0.653846	0.642857	0.0748663	0.0891089	0.0581395	0.529412	0.555556	0.540107	0.653846			0.119658	0.116279
	77	40	37	13	7	6	6	5	1		0.519481	0.538462	0.833333	0.0779221	0.125	0.027027	0.714286	0.166667	0.519481	0.538462			0.144068	0.117647
											0.478196	0.580232	0.666667	0.0759295	0.10629	0.0474365	0.630252	0.478836	0.478196	0.580232			0.118421	0.103175
3hr																							0.2	0.175439
1	286	103	183	32	15	17	21	11	10		0.36014	0.46875	0.52381	0.0734266	0.106796	0.0546448	0.733333	0.588235	0.36014	0.46875			0.147436	0.135266
	315	111	204	41	16	25	37	14	23		0.352381	0.390244	0.378378	0.11746	0.126126	0.112745	0.875	0.92	0.352381	0.390244			0.191011	0.205128
	195	82	113	19	12	7	17	10	7		0.420513	0.631579	0.588235	0.0871795	0.121951	0.0619469	0.833333	1	0.420513	0.631579			0.129496	0.171875
											0.377678	0.496858	0.496808	0.0926888	0.118291	0.0764456	0.813889	0.836078	0.377678	0.496858			0.123894	0.177305
4hr																							0.0961538	0.151079
1	246	117	129	33	17	16	29	14	15		0.47561	0.515152	0.482759	0.117886	0.119658	0.116279	0.823529	0.9375	0.47561	0.515152			0.0990991	0.095
	220	118	102	33	20	13	29	17	12		0.536364	0.606061	0.586207	0.131818	0.144068	0.117647	0.85	0.923077	0.536364	0.606061			0.0263158	0.047619
	202	76	126	24	8	16	22	9	13		0.376238	0.333333	0.409091	0.108911	0.118421	0.103175	1.125	0.8125	0.376238	0.333333			0.0941176	0.146341
											0.462737	0.484848	0.492685	0.119538	0.127382	0.112367	0.932843	0.891026	0.462737	0.484848			0.0290698	0.0258065
5hr																							0.015625	0
1	199	85	114	48	22	26	37	17	20		0.427136	0.458333	0.459459	0.18593	0.2	0.175439	0.772727	0.769231	0.427136	0.458333			0.0285714	0.00729927
	363	156	207	57	27	30	51	23	28		0.429752	0.473684	0.45098	0.140496	0.147436	0.135266	0.851852	0.933333	0.429752	0.473684			0	0
	206	89	117	48	21	27	41	17	24		0.432039	0.4375	0.414634	0.199029	0.191011	0.205128	0.809524	0.888889	0.432039	0.4375			0	0
											0.429642	0.456506	0.441691	0.175152	0.179482	0.171944	0.811368	0.863818	0.429642	0.456506			0	0
6hr
1	267	139	128	40	18	22	40	18	22		0.520599	0.45	0.45	0.149813	0.129496	0.171875	1	1	0.520599	0.45
	254	113	141	46	16	30	39	14	25		0.444882	0.347826	0.358974	0.153543	0.123894	0.177305	0.875	0.833333	0.444882	0.347826
	243	104	139	35	13	22	31	10	21		0.427984	0.371429	0.322581	0.127572	0.0961538	0.151079	0.769231	0.954545	0.427984	0.371429
											0.464488	0.389752	0.377185	0.143643	0.116515	0.166753	0.88141	0.929293	0.464488	0.389752
7hr
1	311	111	200	46	21	25	30	11	19		0.356913	0.456522	0.366667	0.096463	0.0990991	0.095	0.52381	0.76	0.356913	0.456522
	198	114	84	20	7	13	7	3	4		0.575758	0.35	0.428571	0.0353535	0.0263158	0.047619	0.428571	0.307692	0.575758	0.35
	208	85	123	34	16	18	26	8	18		0.408654	0.470588	0.307692	0.125	0.0941176	0.146341	0.5	1	0.408654	0.470588
											0.447108	0.425703	0.367643	0.0856055	0.0731775	0.0963202	0.484127	0.689231	0.447108	0.425703
8hr
1	327	172	155	33	23	10	9	5	4		0.525994	0.69697	0.555556	0.0275229	0.0290698	0.0258065	0.217391	0.4	0.525994	0.69697
	149	64	85	14	5	9	1	1	0		0.42953	0.357143	1	0.00671141	0.015625	0	0.2	0	0.42953	0.357143
	242	105	137	26	16	10	4	3	1		0.433884	0.615385	0.75	0.0165289	0.0285714	0.00729927	0.1875	0.1	0.433884	0.615385
											0.463136	0.556499	0.768519	0.0169211	0.0244221	0.0110352	0.20163	0.166667	0.463136	0.556499

[truncated: 3 more sheets: Supp Fig 9, Supp Fig 10, Supp Fig 12]
